# Supplementary material for: Identification of Proteins Associated with Ovarian Cancer Chemotherapy Resistance Using MALDI-MSI
Source: Int J Mol Sci. 2025 Jun 19;26(12):5893. doi: 10.3390/ijms26125893 (PMC12193203; doi:10.3390/ijms26125893)
Supplement: Supplementary file 1 [file ijms-26-05893-s001.zip]

Archive with 9 entries (8 files):
- Supp Material 11062025/
- Supp Material 11062025/Supp Table 1.xlsx
- Supp Material 11062025/Supp Table 2.xlsx
- Supp Material 11062025/Supp Table 3.xlsx
- Supp Material 11062025/Supp Table 4.xlsx
- Supp Material 11062025/Supp Table 5.xlsx
- Supp Material 11062025/Supp Table 6.xlsx
- Supp Material 11062025/Supp Table 7.xlsx
- Supp Material 11062025/Supplementary Figure.docx
