# Supplementary material for: Identification of Proteins Associated with Ovarian Cancer Chemotherapy Resistance Using MALDI-MSI
Source: Int J Mol Sci. 2025 Jun 19;26(12):5893. doi: 10.3390/ijms26125893 (PMC12193203; doi:10.3390/ijms26125893)
Supplement: Supplementary file 1 [file ijms-26-05893-s001.zip › Supp Material 11062025/Supp Table 1.xlsx]

## Sheet: Supp Table 1
Supplementary Table S1: Summary of all the m/z values identified by MALDI-MSI that were increased in the diganosis HGSOC tissues.
Patient ID	m/z values	protein name
Patient 1	1102.64	ADP-ribosylation factor 4
Patient 1	1106.57	ADP-ribosylation factor GTPase-activating protein 2
Patient 1	1228.72	Alpha-actinin-2
Patient 1	1228.72	Alpha-actinin-3
Patient 1	2154.1	Annexin A2
Patient 1	1612.93	Annexin A2
Patient 1	1612.93	Annexin A5
Patient 1	1143.64	No match identified
Patient 1	1465.81	Band 3 anion transport protein
Patient 1	1238.63	Basal cell adhesion molecule
Patient 1	1106.57	Basement membrane-specific heparan sulfate proteoglycan core protein
Patient 1	1125.64	Basement membrane-specific heparan sulfate proteoglycan core protein
Patient 1	1238.63	Cathepsin D
Patient 1	1428.73	Clathrin heavy chain 1
Patient 1	1612.93	Collagen alpha-3(VI) chain
Patient 1	2154.1	Collagen alpha-3(VI) chain
Patient 1	2167.2	Collagen alpha-3(VI) chain
Patient 1	1228.72	Collagen alpha-3(VI) chain
Patient 1	1205.66	Collagen alpha-3(VI) chain
Patient 1	958.553	Complement C3
Patient 1	2176.17	Desmoplakin
Patient 1	2176.12	Desmoplakin
Patient 1	1289.69	E3 ubiquitin-protein ligase MIB1
Patient 1	931.526	eIF-2-alpha kinase activator GCN1
Patient 1	2167.2	eIF-2-alpha kinase activator GCN1
Patient 1	1269.68	eIF-2-alpha kinase activator
Patient 1	1143.64	No match identified
Patient 1	1260.71	Elongation factor Tu, mitochondrial
Patient 1	944.52	Endoplasmin
Patient 1	1562.8	Eukaryotic translation initiation factor 3 subunit L
Patient 1	943.532	Fibrinogen alpha chain
Patient 1	1289.69	Filamin-A
Patient 1	1224.6	Filamin-A
Patient 1	1546.8	Fructose-1,6-bisphosphatase 1
Patient 1	1144.63	Gamma-interferon-inducible protein 16
Patient 1	1276.7	Glial fibrillary acidic protein
Patient 1	2154.1	Glutathione S-transferase P
Patient 1	1612.93	Glyceraldehyde-3-phosphate dehydrogenase
Patient 1	1289.69	Haptoglobin-related protein
Patient 1	1196.64	Heat shock cognate 71 kDa protein and Interleukin enhancer-binding factor 3
Patient 1	1228.72	Heat shock-related 70 kDa protein 2
Patient 1	931.526	Hemoglobin subunit beta
Patient 1	943.532	Histone H2A type 1-B/E
Patient 1	943.532	Histone H2A type 1-D
Patient 1	943.532	Histone H2A type 2-A
Patient 1	943.532	Histone H2AX
Patient 1	1106.57	Hypoxia up-regulated protein 1
Patient 1	1125.64	Hypoxia up-regulated protein 1
Patient 1	1144.63	Importin subunit beta-1
Patient 1	1224.6	Importin-4?
Patient 1	1196.64	Interleukin enhancer-binding factor 3
Patient 1	1428.73	Isocitrate dehydrogenase [NADP], mitochondrial
Patient 1	1238.63	Keratin, type I cytoskeletal 18
Patient 1	1291.71	Keratin, type I cytoskeletal 18
Patient 1	2176.12	Keratin, type I cytoskeletal 18
Patient 1	2176.17	Keratin, type I cytoskeletal 18
Patient 1	1242.65	Keratin, type I cytoskeletal 19
Patient 1	1276.7	Keratin, type II cytoskeletal 4
Patient 1	1271.7	Keratin, type II cytoskeletal 7
Patient 1	1276.7	Keratin, type II cytoskeletal 7
Patient 1	1208.69	Keratin, type II cytoskeletal 8
Patient 1	1228.72	Myosin-11
Patient 1	1228.72	Myosin-14
Patient 1	1276.7	Myosin-14
Patient 1	1612.93	NADH dehydrogenase [ubiquinone] iron-sulfur protein 2
Patient 1	2154.1	NADH dehydrogenase [ubiquinone] iron-sulfur protein 2
Patient 1	2176.12	NADH dehydrogenase [ubiquinone] iron-sulfur protein 3
Patient 1	2176.17	NADH dehydrogenase [ubiquinone] iron-sulfur protein 3
Patient 1	1238.63	Neuroblast differentiation-associated protein AHNAK
Patient 1	2176.12	Neuroblast differentiation-associated protein AHNAK
Patient 1	2176.17	Neuroblast differentiation-associated protein AHNAK
Patient 1	1612.93	Nuclear mitotic apparatus protein 1
Patient 1	1271.7	Nucleobindin-1
Patient 1	1294.66	Peripherin
Patient 1	1612.93	Plectin
Patient 1	1144.63	Plectin
Patient 1	1276.7	Protein ABHD14B
Patient 1	1612.93	Putative annexin A2-like protein
Patient 1	2154.1	Putative annexin A2-like protein
Patient 1	1612.93	Putative cytochrome b-c1 complex subunit Rieske-like protein 1
Patient 1	1260.71	Ras-related protein Rab-10
Patient 1	2167.2	Small nuclear ribonucleoprotein-associated proteins B and B
Patient 1	1291.71	Sodium/potassium-transporting ATPase subunit alpha-3
Patient 1	1562.8	T-complex protein 1 subunit epsilon
Patient 1	1228.72	T-complex protein 1 subunit theta
Patient 1	943.532	Trifunctional enzyme subunit alpha, mitochondrial
Patient 1	904.477	Trifunctional enzyme subunit beta, mitochondrial
Patient 1	1106.57	Tuberin
Patient 1	2176.12	Tubulin alpha-3C/D chain
Patient 1	2176.17	Tubulin alpha-3C/D chain
Patient 1	1228.72	Tubulin beta chain
Patient 1	1228.72	Tubulin beta-2A chain
Patient 1	1228.72	Tubulin beta-2A chain
Patient 1	1228.72	Tubulin beta-3 chain
Patient 1	1228.72	Tubulin beta-4A chain
Patient 1	1228.72	Tubulin beta-4B chain
Patient 1	1168.71	Vimentin
Patient 1	1294.66	Vimentin
Patient 1	1228.72	Vinculin
Patient 1	840.422	No match identified
Patient 1	840.437	No match identified
Patient 1	842.979	No match identified
Patient 1	868.419	No match identified
Patient 1	868.442	No match identified
Patient 1	868.458	No match identified
Patient 1	945.523	No match identified
Patient 1	959.525	No match identified
Patient 1	1082.53	No match identified
Patient 1	1095.53	No match identified
Patient 1	1105.57	No match identified
Patient 1	1198.7	No match identified
Patient 1	1199.7	No match identified
Patient 1	1325.75	No match identified
Patient 1	1377.64	No match identified
Patient 1	1585.77	No match identified
Patient 1	1465.81	Histone H4
Patient 1	1465.81	Histone H4
Patient 1	1465.81	Histone H4
Patient 1	1465.81	Histone H4
Patient 1	1465.81	Histone H4
Patient 1	1465.81	Histone H4-like protein type G
Patient 1	1465.81	Histone H4-like protein type G
Patient 1	1465.81	Histone H4-like protein type G
Patient 1	1465.81	Putative heat shock protein HSP 90-alpha A5
Patient 2	1028.59	40S ribosomal protein S3
Patient 2	1571.67	40S ribosomal protein S3
Patient 2	1571.77	40S ribosomal protein S3
Patient 2	1571.87	40S ribosomal protein S3
Patient 2	1571.48	40S ribosomal protein S3
Patient 2	1571.57	40S ribosomal protein S3
Patient 2	1336.74	40S ribosomal protein S7
Patient 2	1628.78	A-32 alpha chain
Patient 2	1906.98	Alpha-enolase
Patient 2	1612.93	Annexin A5
Patient 2	1461.7	Apolipoprotein A-I
Patient 2	1143.64	Apoptosis-inducing factor 1, mitochondrial
Patient 2	2148.17	ATP synthase F(0) complex subunit B1, mitochondrial
Patient 2	1185.65	Carbonic anhydrase 1
Patient 2	1428.77	Clathrin heavy chain 1
Patient 2	1460.69	Collagen alpha-3(VI) chain
Patient 2	1461.7	Collagen alpha-3(VI) chain
Patient 2	1336.74	Complement C4-A
Patient 2	1629.8	Complement C4-A
Patient 2	2932.63	cytoplasmic and Adipocyte plasma membrane-associated protein
Patient 2	1267.68	Cytoplasmic dynein 1 heavy chain 1
Patient 2	1274.69	Desmoplakin
Patient 2	1906.98	Elongation factor 1-alpha 1
Patient 2	1628.78	Elongation factor 2
Patient 2	1143.64	Elongation factor 2
Patient 2	1906.98	Elongation factor Tu, mitochondrial
Patient 2	1297.6	Eukaryotic translation initiation factor 5A-1
Patient 2	1297.69	Eukaryotic translation initiation factor 5A-1
Patient 2	1297.77	Eukaryotic translation initiation factor 5A-1
Patient 2	1297.6	Eukaryotic translation initiation factor 5A-1
Patient 2	1628.78	Fibrinogen alpha chain
Patient 2	1628.78	Fibronectin
Patient 2	1186.64	Filamin-A
Patient 2	1144.65	Gamma-interferon-inducible protein 16
Patient 2	2932.63	General transcription factor 3C polypeptide 1
Patient 2	1267.68	Glutamine--tRNA ligase
Patient 2	1336.74	Glutathione S-transferase P
Patient 2	1612.93	Glyceraldehyde-3-phosphate dehydrogenase
Patient 2	1613.94	Heat shock 70 kDa protein 1A
Patient 2	1613.94	Heat shock 70 kDa protein 1-lik
Patient 2	1390.77	Heat shock cognate 71 kDa protein
Patient 2	2149.18	Heat shock protein HSP 90-alpha A2
Patient 2	1407.72	Hemoglobin subunit zeta
Patient 2	1460.69	Heterogeneous nuclear ribonucleoproteins A2/B1
Patient 2	2932.63	Histone H2A type 2-A
Patient 2	1461.7	Histone H2B type 1-A
Patient 2	1334.66	Histone H3.1
Patient 2	1628.78	HLA class I histocompatibility antigen, Cw-12 alpha chain
Patient 2	1628.78	HLA class I histocompatibility antigen, A-1 alpha chain
Patient 2	1628.78	HLA class I histocompatibility antigen, A-23 alpha chain
Patient 2	2148.17	HLA class I histocompatibility antigen, A-23 alpha chain
Patient 2	1628.78	HLA class I histocompatibility antigen, A-32 alpha
Patient 2	1628.78	HLA class I histocompatibility antigen, A-33 alpha chain
Patient 2	1628.78	HLA class I histocompatibility antigen, Cw-17 alpha
Patient 2	1628.78	Hyaluronan synthase 1
Patient 2	1460.69	Importin subunit beta-1
Patient 2	1144.65	Isocitrate dehydrogenase [NADP], mitochondrial IDH2
Patient 2	1428.77	Keratin, type II cytoskeletal 4
Patient 2	1628.78	L-lactate dehydrogenase B chain
Patient 2	1628.78	Malate dehydrogenase
Patient 2	2932.63	Myosin-9
Patient 2	1570.84	Myosin-9
Patient 2	1613.94	Myosin-9
Patient 2	1570.67	Myosin-9
Patient 2	1570.56	Nicotinamide phosphoribosyltransferase
Patient 2	1906.98	Non-POU domain-containing octamer-binding protein
Patient 2	1335.68	Nuclear mitotic apparatus protein 1
Patient 2	1612.93	Nucleosome assembly protein 1-like 1
Patient 2	1335.68	Peroxiredoxin-5, mitochondrial
Patient 2	1905.99	Plectin
Patient 2	1298.69	Plectin
Patient 2	1336.74	Plectin
Patient 2	1612.93	Plectin
Patient 2	2932.63	Plectin
Patient 2	1144.65	Polypyrimidine tract-binding protein 1
Patient 2	1407.72	Programmed cell death 6-interacting protein
Patient 2	2935.62	Protein disulfide-isomerase
Patient 2	2934.51	Protein disulfide-isomerase
Patient 2	2934.6	Protein FAM49B mitochondrial
Patient 2	1336.74	Protein S100-A9
Patient 2	1613.94	Protein-glutamine gamma-glutamyltransferase 2 and
Patient 2	1586.76	Putative cytochrome b-c1 complex subunit Rieske-like protein 1
Patient 2	1612.93	Pyruvate kinase PKM
Patient 2	1461.7	Pyruvate kinase PKM
Patient 2	1629.8	Serine/threonine-protein phosphatase 2A 65 kDa regulatory subunit A alpha isoform
Patient 2	1241.68	Serine/threonine-protein phosphatase 2A 65 kDa regulatory subunit A beta isoform
Patient 2	1241.68	Small nuclear ribonucleoprotein Sm D1
Patient 2	1268.68	Spectrin alpha chain, non-erythrocytic 1
Patient 2	1459.68	Spectrin beta chain, non-erythrocytic 1
Patient 2	1185.65	Spliceosome RNA helicase DDX39B
Patient 2	1241.68	T-complex protein 1 subunit theta
Patient 2	1628.78	Thioredoxin-dependent peroxide reductase, mitochondrial
Patient 2	1461.7	Thyroid hormone receptor-associated protein 3
Patient 2	2149.18	Transferrin receptor protein 1
Patient 2	2149.18	Transitional endoplasmic reticulum ATPase
Patient 2	1429.72	Transmembrane protein 246
Patient 2	2932.63	Trifunctional enzyme subunit alpha
Patient 2	1336.74	Tropomyosin alpha-1 chain
Patient 2	1185.65	Tropomyosin alpha-4 chain
Patient 2	1297.69	Tropomyosin alpha-4 chain
Patient 2	1297.77	Tropomyosin alpha-4 chain
Patient 2	1297.6	Tropomyosin beta chain
Patient 2	1297.6	Tropomyosin beta chain
Patient 2	1297.69	Tropomyosin beta chain
Patient 2	1297.77	Tuberin
Patient 2	1106.57	U5 small nuclear ribonucleoprotein 200 kDa helicase
Patient 2	2149.18	von Willebrand factor;
Patient 2	1572.68	X-ray repair cross-complementing protein 6
Patient 2	1572.68	No match identified
Patient 2	1095.57	No match identified
Patient 2	1105.57	No match identified
Patient 2	1156.65	No match identified
Patient 2	1157.64	No match identified
Patient 2	1198.7	No match identified
Patient 2	1199.68	No match identified
Patient 2	1199.69	No match identified
Patient 2	1200.67	No match identified
Patient 2	1240.67	No match identified
Patient 2	1269.69	No match identified
Patient 2	1275.7	No match identified
Patient 2	1296.51	No match identified
Patient 2	1296.59	No match identified
Patient 2	1296.59	No match identified
Patient 2	1296.69	No match identified
Patient 2	1296.77	No match identified
Patient 2	1296.85	No match identified
Patient 2	1391.77	No match identified
Patient 2	1495.75	No match identified
Patient 2	1570.47	No match identified
Patient 2	1573.68	No match identified
Patient 2	2147.16	No match identified
Patient 3	1721.15	Annexin A6
Patient 3	1461.86	Apolipoprotein A-I
Patient 3	1630.97	Asparagine--tRNA ligase, cytoplasmic
Patient 3	1765.12	Catenin beta-1
Patient 3	1587.85	Cell cycle and apoptosis regulator protein 2
Patient 3	1428.9	Clathrin heavy chain 1
Patient 3	1553.88	Coatomer subunit gamma-1
Patient 3	1553.88	Collagen alpha-1(VI) chain
Patient 3	1461.86	Collagen alpha-3(VI) chain
Patient 3	1630.97	Collagen alpha-3(VI) chain
Patient 3	1494.82	Complement C3
Patient 3	1629.97	Complement C4-A
Patient 3	1657	Cytochrome b-c1 complex subunit 2, mitochondrial
Patient 3	1267.72	Cytoplasmic dynein 1 heavy chain 1
Patient 3	1587.85	Elongation factor 1-alpha 1
Patient 3	1628.81	Elongation factor 2
Patient 3	1628.81	Fibrinogen alpha chain
Patient 3	1628.81	Fibronectin
Patient 3	1267.72	Glutamine--tRNA ligase
Patient 3	1461.86	Histone H2B type 1-A
Patient 3	1628.81	HLA class I histocompatibility antigen Cw-12 alpha chain
Patient 3	1628.81	HLA class I histocompatibility antigen, A-1 alpha chain
Patient 3	1628.81	HLA class I histocompatibility antigen, A-23 alpha chain
Patient 3	1628.81	HLA class I histocompatibility antigen, A-32 alpha
Patient 3	1628.81	HLA class I histocompatibility antigen, A-33 alpha chain
Patient 3	1628.81	HLA class I histocompatibility antigen, Cw-17 alpha
Patient 3	1428.9	Isocitrate dehydrogenase [NADP], mitochondrial
Patient 3	1628.81	Keratin, type II cytoskeletal 4
Patient 3	1657	L-lactate dehydrogenase A chain
Patient 3	1628.81	L-lactate dehydrogenase B chain
Patient 3	1304.76	Myosin-14
Patient 3	1304.76	Myosin-9
Patient 3	1430.83	Neuroblast differentiation-associated protein
Patient 3	1096.61	Phosphoglycerate kinase 1
Patient 3	1533.79	Plastin-2
Patient 3	1304.76	Proteasome activator complex subunit 1
Patient 3	1096.61	Putative RNA-binding protein Luc7-like 2
Patient 3	1587.85	Putative RNA-binding protein Luc7-like 2
Patient 3	1461.86	Pyruvate kinase
Patient 3	1461.86	Pyruvate kinase
Patient 3	1629.97	Pyruvate kinase
Patient 3	1553.88	Secernin-1
Patient 3	1268.88	Small nuclear ribonucleoprotein Sm D1
Patient 3	1963.26	Splicing factor, proline- and glutamine-rich
Patient 3	1552.96	Stress-70 protein, mitochondrial
Patient 3	1628.81	T-complex protein 1 subunit theta
Patient 3	1461.86	Thioredoxin-dependent peroxide reductase, mitochondrial
Patient 3	1430.83	Transcription intermediary factor 1-beta
Patient 3	1630.97	Transcription intermediary factor 1-beta a
Patient 3	1429.82	Transitional endoplasmic reticulum ATPase
Patient 3	1552.96	Transmembrane protein 246
Patient 3	1106	No match identified
Patient 3	1552.96	Ubiquitin-like modifier-activating enzyme 1
Patient 3	868.432	No match identified
Patient 3	1081.75	No match identified
Patient 3	1095.61	No match identified
Patient 3	1138.65	No match identified
Patient 3	1240.85	No match identified
Patient 3	1269.8	No match identified
Patient 3	1303.76	No match identified
Patient 3	1414.88	No match identified
Patient 3	1495.9	No match identified
Patient 3	1496.9	No match identified
Patient 3	1655.15	No match identified
Patient 3	1656	No match identified
Patient 3	1684.11	Elongation factor 1-gamma
Patient 3	1722.07	No match identified
Patient 3	1766.2	No match identified
Patient 3	1962.26	No match identified
Patient 4	1572.03	40S ribosomal protein S3
Patient 4	1143.86	No match identified
Patient 4	1143.9	No match identified
Patient 4	931.737	Collagen alpha-3(VI) chain OS
Patient 4	1458.72	Collagen alpha-3(VI) chain
Patient 4	1458.77	Collagen alpha-3(VI) chain
Patient 4	931.737	eIF-2-alpha kinase activator GCN1
Patient 4	1143.86	No match identified
Patient 4	1143.9	No match identified
Patient 4	864.64	General transcription factor 3C polypeptide 1
Patient 4	931.737	Hemoglobin subunit beta
Patient 4	1571	Myosin-9
Patient 4	1571.06	Myosin-9
Patient 4	1571.12	Myosin-9
Patient 4	1458.72	Nicotinamide phosphoribosyltransferase
Patient 4	1458.77	Nicotinamide phosphoribosyltransferase
Patient 4	1458.86	Nicotinamide phosphoribosyltransferase
Patient 4	1458.72	Prelamin-A/C
Patient 4	1458.77	Prelamin-A/C
Patient 4	1458.86	Prelamin-A/C
Patient 4	856.721	No match identified
Patient 4	856.721	No match identified
Patient 4	856.834	No match identified
Patient 4	856.853	No match identified
Patient 4	871.819	No match identified
Patient 4	871.848	No match identified
Patient 4	1296.99	No match identified
Patient 4	2932.98	No match identified
Patient 4	2934.07	No match identified
Patient 4	2934.96	No match identified
Patient 4	2935.05	No match identified
