# Supplementary material for: Identification of Proteins Associated with Ovarian Cancer Chemotherapy Resistance Using MALDI-MSI
Source: Int J Mol Sci. 2025 Jun 19;26(12):5893. doi: 10.3390/ijms26125893 (PMC12193203; doi:10.3390/ijms26125893)
Supplement: Supplementary file 1 [file ijms-26-05893-s001.zip › Supp Material 11062025/Supp Table 2.xlsx]

## Sheet: Supp Table 2
Supplementary Table S2: Summary of all the m/z values identified by MALDI-MSI that were increased in the relapse HGSOC tissues.
Patient ID	m/z values	protein name
Patient 1	1571.51	40S ribosomal protein S3 RPS3
Patient 1	1571.55	40S ribosomal protein S3 RPS3
Patient 1	1571.61	40S ribosomal protein S3 RPS3
Patient 1	1571.67	40S ribosomal protein S3 RPS3
Patient 1	1571.77	40S ribosomal protein S3 RPS3
Patient 1	1572.67	40S ribosomal protein S3 RPS3
Patient 1	1572.77	40S ribosomal protein S3 RPS3
Patient 1	1572.85	40S ribosomal protein S3 RPS3
Patient 1	1572.56	40S ribosomal protein S3 RPS3
Patient 1	844.541	Collagen alpha-1(XII) chain COL12A1
Patient 1	1298.7	Elongation factor 1-delta EF1D
Patient 1	1298.82	Elongation factor 1-delta EF1D
Patient 1	1297.61	Eukaryotic translation initiation factor 5A-1 EIF5A
Patient 1	1297.87	Eukaryotic translation initiation factor 5A-1 EIF5A
Patient 1	1297.58	Eukaryotic translation initiation factor 5A-1 EIF5A
Patient 1	1297.69	Eukaryotic translation initiation factor 5A-1 EIF5A
Patient 1	1297.78	Eukaryotic translation initiation factor 5A-1 EIF5A
Patient 1	1570.66	Flotillin-2 FLOT2
Patient 1	1570.56	Flotillin-2 FLOT2
Patient 1	1570.81	Flotillin-2 FLOT2
Patient 1	2149.18	Gamma-interferon-inducible protein 16 IFI16
Patient 1	2149.28	Gamma-interferon-inducible protein 16 IFI16
Patient 1	2149.31	Gamma-interferon-inducible protein 16 IFI16
Patient 1	1570.66	Hemoglobin subunit alpha HBA
Patient 1	1570.81	Hemoglobin subunit alpha HBA
Patient 1	1570.66	Myosin-9 MYH9
Patient 1	1570.81	Myosin-9 MYH9
Patient 1	1296.59	Myosin-9 MYH9
Patient 1	1298.7	Plectin PLEC
Patient 1	1298.82	Plectin PLEC
Patient 1	1298.82	Pre-mRNA-processing-splicing factor 8 PRP8
Patient 1	1298.7	Pre-mRNA-processing-splicing factor 8 PRP8
Patient 1	2935.66	Programmed cell death 6-interacting protein PDCD6IP
Patient 1	842.501	No match identified
Patient 1	842.527	No match identified
Patient 1	856.349	No match identified
Patient 1	857.552	No match identified
Patient 1	870.533	No match identified
Patient 1	871.372	No match identified
Patient 1	871.564	No match identified
Patient 1	1045.64	No match identified
Patient 1	1045.64	No match identified
Patient 1	1296.69	No match identified
Patient 1	1296.77	No match identified
Patient 1	1296.87	No match identified
Patient 1	1573.68	No match identified
Patient 2	1156.28	40S ribosomal protein S3 RPS3
Patient 2	1704.81	4F2 cell-surface antigen heavy chain 4F2
Patient 2	1704.91	4F2 cell-surface antigen heavy chain 4F2
Patient 2	1427.95	60S acidic ribosomal protein RPLP0
Patient 2	930.462	60S acidic ribosomal protein RPLP0
Patient 2	1565.97	78 kDa glucose-regulated protein GRP78
Patient 2	1568.79	78 kDa glucose-regulated protein GRP78
Patient 2	1495.04	ADP-ribosylation factor 5 ARF5
Patient 2	1494.98	ADP-ribosylation factor 5 ARF5
Patient 2	1144.29	Aldehyde dehydrogenase family 16 member A1 ALDH16A1
Patient 2	1429.05	Alpha-actinin-1 ACTN1
Patient 2	1429.05	Alpha-actinin-4 ACTN4
Patient 2	1612.08	Aminopeptidase N ANPEP
Patient 2	1302.94	Aminopeptidase N ANPEP
Patient 2	1303.04	Aminopeptidase N ANPEP
Patient 2	1494.98	Ankyrin-1 ANK1
Patient 2	1495.04	Ankyrin-1 ANK1
Patient 2	1459.94	Annexin A2 ANXA2
Patient 2	1653.04	AP-2 complex subunit beta AP2B1
Patient 2	1612.08	Apolipoprotein A-I APOA1
Patient 2	1405.07	Armadillo repeat-containing protein 5 ARMC5
Patient 2	957.434	ATP-citrate synthase ACLY
Patient 2	957.527	ATP-citrate synthase ACLY
Patient 2	969.432	Band 3 anion transport protein SLC4A1
Patient 2	1495.04	CAD protein CAD
Patient 2	1494.98	CAD protein CAD
Patient 2	1530.7	Collagen alpha-1(XII) chain COL12A1
Patient 2	1653.04	Collagen alpha-1(XII) chain COL12A1
Patient 2	1495.04	Collagen alpha-1(XIV) chain COL14A1
Patient 2	1494.98	Collagen alpha-1(XIV) chain COL14A1
Patient 2	1458.94	Collagen alpha-3(VI) chain COL6A3
Patient 2	1639.04	Complement C3 C3
Patient 2	1806.9	Cytochrome b-C1 subunit Rieske UQCRFS1
Patient 2	1639.04	Cytoplasmic dynein 1 heavy chain 1 DYNC1H1
Patient 2	931.46	DNA replication licensing factor MCM3 MCM3
Patient 2	931.515	DNA replication licensing factor MCM3 MCM3
Patient 2	1653.04	Dolichyl-diphosphooligosaccharide--protein glycosyltransferase subunit 1 RPN1
Patient 2	1584.87	Epiplakin EPIPL
Patient 2	1405.07	Fatty acid synthase FASN
Patient 2	930.462	Far upstream element-binding protein 1 FUBP1
Patient 2	1718.88	Ferritin light chain FTL
Patient 2	1718.95	Ferritin light chain FTL
Patient 2	1806.9	Fibronectin FN1
Patient 2	1718.88	Glucose-6-phosphate isomerase GPI
Patient 2	1718.95	Glucose-6-phosphate isomerase GPI
Patient 2	957.434	Glutamine--fructose-6-phosphate aminotransferase [isomerizing] GFPT1
Patient 2	957.527	Glutamine--fructose-6-phosphate aminotransferase [isomerizing] GFPT1
Patient 2	1080.29	Glutathione S-transferase kappa 1 GSTK1
Patient 2	1704.81	Glutathione S-transferase omega-1 GSTO1
Patient 2	1704.91	Glutathione S-transferase omega-1 GSTO1
Patient 2	1718.88	Glyceraldehyde-3-phosphate dehydrogenase GAPDH
Patient 2	1718.95	Glyceraldehyde-3-phosphate dehydrogenase GAPDH
Patient 2	1457.94	Glycogen phosphorylase, brain form PYGB
Patient 2	1080.29	Heat shock 70 kDa protein 6 HSP76
Patient 2	1080.29	Heat shock cognate 71 kDa protein HSPA8
Patient 2	1080.29	Heat shock-related 70 kDa protein 2 HSPA2
Patient 2	1649	Heparin cofactor 2 SERPIND1
Patient 2	1166.27	Heterogeneous nuclear ribonucleoprotein M HNRNPM
Patient 2	1427.01	Heterogeneous nuclear ribonucleoprotein M HNRNPM
Patient 2	1492.93	HLA class II histocompatibility antigen, DRB1-11 beta chain HLA-DRB1
Patient 2	1492.93	HLA class II histocompatibility antigen, DRB1-16 beta chain HLA-DRB1
Patient 2	1806.9	Immunoglobulin gamma 1 heavy chain
Patient 2	1806.9	Immunoglobulin heavy constant gamma 4
Patient 2	1636.88	Immunoglobulin heavy constant mu
Patient 2	957.434	Importin subunit beta-1 KPNB1
Patient 2	957.527	Importin subunit beta-1 KPNB1
Patient 2	1649	Inter-alpha-trypsin inhibitor heavy chain H2 ITIH2
Patient 2	1704.81	Interferon-induced GTP-binding protein Mx1
Patient 2	1704.91	Interferon-induced GTP-binding protein Mx1
Patient 2	1649	Macrophage-capping protein CAPG
Patient 2	1458.94	Myosin-11 MYH11
Patient 2	1653.04	Myosin-9 MYH9
Patient 2	1568.79	Neuroblast differentiation-associated protein AHNAK
Patient 2	1495.04	Nuclear pore complex protein Nup205 NUP205
Patient 2	1704.81	Nuclear pore complex protein Nup205 NUP205
Patient 2	1704.91	Nuclear pore complex protein Nup205 NUP205
Patient 2	1494.98	Nuclear pore complex protein Nup205 NUP205
Patient 2	1495.04	Plastin-2 LCP1
Patient 2	1584.87	Plastin-2 LCP1
Patient 2	1494.98	Plastin-2 LCP1
Patient 2	1530.7	Plectin PLEC
Patient 2	1565.97	Plectin PLEC
Patient 2	1612.08	Plectin PLEC
Patient 2	1459.94	Plectin PLEC
Patient 2	1639.04	Plectin PLEC
Patient 2	1458.94	Prelamin-A/C LMNA
Patient 2	1459.94	Putative annexin A2-like protein ANXA2P2
Patient 2	1568.79	Ras GTPase-activating-like protein IQGAP1
Patient 2	1494	Ras-related protein Rap-1A RAP1A
Patient 2	1636.88	Serpin H1 SERPINH1
Patient 2	1639.04	Serum albumin ALB
Patient 2	931.46	Stress-induced-phosphoprotein 1 STIP1
Patient 2	931.515	Stress-induced-phosphoprotein 1 STIP1
Patient 2	1413.06	Transketolase TKT
Patient 2	1413.09	Transketolase TKT
Patient 2	1635.88	Tubulin beta chain TUBB
Patient 2	1142.29	Tubulin beta chain TUBB
Patient 2	1142.29	Tubulin beta-2A chain TUBB2A
Patient 2	1142.29	Tubulin beta-3 chain TUBB3
Patient 2	1635.88	Tubulin beta-4A chain TUBB4A
Patient 2	1142.29	Tubulin beta-4A chain TUBB4A
Patient 2	1142.29	Tubulin beta-4B chain TUBB4B
Patient 2	1142.29	Tubulin beta-6 chain TUBB6
Patient 2	1654.91	Ubiquitin-like modifier-activating enzyme 1 UBA1
Patient 2	1654.97	Ubiquitin-like modifier-activating enzyme 1 UBA1
Patient 2	1585.96	Vesicle-trafficking protein SEC22b SEC22B
Patient 2	1569.68	Vimentin VIM
Patient 2	1569.82	Vimentin VIM
Patient 2	842.816	No match identified
Patient 2	843.719	No match identified
Patient 2	856.681	No match identified
Patient 2	918.357	No match identified
Patient 2	942.439	No match identified
Patient 2	958.428	No match identified
Patient 2	958.522	No match identified
Patient 2	958.547	No match identified
Patient 2	970.418	No match identified
Patient 2	975.304	No match identified
Patient 2	1027.34	No match identified
Patient 2	1028.29	No match identified
Patient 2	1028.32	No match identified
Patient 2	1028.37	No match identified
Patient 2	1104.25	No match identified
Patient 2	1105.25	No match identified
Patient 2	1137.22	No match identified
Patient 2	1138.22	No match identified
Patient 2	1138.28	No match identified
Patient 2	1143.27	No match identified
Patient 2	1144.23	No match identified
Patient 2	1153.14	No match identified
Patient 2	1154.07	No match identified
Patient 2	1154.12	No match identified
Patient 2	1154.18	No match identified
Patient 2	1154.22	No match identified
Patient 2	1154.26	No match identified
Patient 2	1155.27	No match identified
Patient 2	1166.23	No match identified
Patient 2	1170.27	No match identified
Patient 2	1184.25	No match identified
Patient 2	1185.22	No match identified
Patient 2	1185.27	No match identified
Patient 2	1192.19	No match identified
Patient 2	1197.29	No match identified
Patient 2	1198.26	No match identified
Patient 2	1199.2	No match identified
Patient 2	1199.29	No match identified
Patient 2	1202.19	No match identified
Patient 2	1202.24	No match identified
Patient 2	1222.16	No match identified
Patient 2	1222.24	No match identified
Patient 2	1239.18	No match identified
Patient 2	1240.19	No match identified
Patient 2	1241.21	No match identified
Patient 2	1266.18	No match identified
Patient 2	1267.16	No match identified
Patient 2	1268.17	No match identified
Patient 2	1273.19	No match identified
Patient 2	1274.19	No match identified
Patient 2	1295.12	No match identified
Patient 2	1297.19	No match identified
Patient 2	1302.03	No match identified
Patient 2	1334.11	No match identified
Patient 2	1334.14	No match identified
Patient 2	1334.18	No match identified
Patient 2	1335.17	No match identified
Patient 2	1336.14	No match identified
Patient 2	1336.2	No match identified
Patient 2	1341.18	No match identified
Patient 2	1383.16	No match identified
Patient 2	1406.08	No match identified
Patient 2	1428.34	No match identified
Patient 2	1475.99	No match identified
Patient 2	1478.05	No match identified
Patient 2	1583.87	No match identified
Patient 2	1611.08	No match identified
Patient 2	1638.05	No match identified
Patient 2	1654.05	No match identified
Patient 2	1719.85	No match identified
Patient 2	1719.9	No match identified
Patient 3	1489.89	Band 3 anion transport protein SLC4A1
Patient 3	1184.32	Biliverdin reductase A BLVRA
Patient 3	1530.7	Collagen alpha-1(XII) chain COL12A1
Patient 3	1529.78	Collagen alpha-2(VI) chain COL6A2
Patient 3	1530.7	Copine-1 CPNE1
Patient 3	1335.67	Far upstream element-binding protein 1 FUBP1
Patient 3	1530.7	Plectin PLEC
Patient 3	1561.82	Succinate dehydrogenase [ubiquinone] flavoprotein subunit, mitochondrial SDHA
Patient 3	1561.82	Transketolase TKT
Patient 3	1199.49	No match identified
Patient 3	1326.25	No match identified
Patient 3	1586.31	No match identified
Patient 4	1430.72	2,4-dienoyl-CoA reductase, mitochondrial DECR1
Patient 4	1630.78	10 kDa heat shock protein, mitochondrial HSPE1
Patient 4	1629.78	ADP-ribosylation factor 1 ARF1
Patient 4	1494.72	ADP-ribosylation factor 5 ARF5
Patient 4	1428.72	Alpha-actinin-1 ACTN1
Patient 4	1428.72	Alpha-actinin-4 ACTN4
Patient 4	1494.72	Ankyrin-1 ANK1
Patient 4	1341.68	Arginine--tRNA ligase RARS
Patient 4	868.358	Atlastin-3 ATL3
Patient 4	969.432	Band 3 anion transport protein SLC4A1
Patient 4	1489.89	Band 3 anion transport protein SLC4A1
Patient 4	1494.72	CAD protein CAD
Patient 4	1530.7	Collagen alpha-1(XII) chain COL12A1
Patient 4	1494.72	Collagen alpha-1(XIV) chain COL14A1
Patient 4	1630.78	Collagen alpha-3(VI) chain COL6A3
Patient 4	1629.78	Complement C4-A C4A
Patient 4	1629.78	Cytosol aminopeptidase LAP3
Patient 4	959.545	DNA replication licensing factor MCM3
Patient 4	1628.78	Elongation factor 2 EEF2
Patient 4	944.345	Endoplasmin HSP90B1
Patient 4	930.462	Far upstream element-binding protein 1 FUBP1
Patient 4	1335.67	Far upstream element-binding protein 1 FUBP1
Patient 4	943.543	Fibrinogen alpha chain FGA
Patient 4	1628.78	Fibronectin FN1
Patient 4	1377.63	Flotillin-2 FLOT2
Patient 4	1198.69	H/ACA ribonucleoprotein complex subunit 4 DKC1
Patient 4	1198.69	Heat shock cognate 71 kDa protein HSPA8
Patient 4	1374.67	Heterogeneous nuclear ribonucleoprotein D0 HNRNPD
Patient 4	1630.78	Heterogeneous nuclear ribonucleoprotein M HNRNPM
Patient 4	1628.78	HLA class I histocompatibility antigen, A-24 alpha chain HLA-A
Patient 4	1628.78	HLA class I histocompatibility antigen, A-68 alpha chain HLA-A
Patient 4	959.545	Interferon-induced GTP-binding protein Mx2 MX2
Patient 4	1628.78	L-lactate dehydrogenase B chain LDHB
Patient 4	943.543	Myoferlin MYOF
Patient 4	1628.78	Nebulin NEB
Patient 4	1198.69	Nuclear pore complex protein Nup205 NUP205
Patient 4	1494.72	Nuclear pore complex protein Nup205 NUP205
Patient 4	1378.64	Peptidyl-prolyl cis-trans isomerase A PPIA
Patient 4	1628.78	Phosphatidylinositol 3-kinase regulatory subunit beta PIK3R2
Patient 4	1494.72	Plastin-2 LCP1
Patient 4	1459.94	Plectin PLEC
Patient 4	1530.7	Plectin PLEC
Patient 4	1639.04	Plectin PLEC
Patient 4	1430.72	Polypyrimidine tract-binding protein 1 PTBP1
Patient 4	1429.71	Prelamin-A/C LMNA
Patient 4	1429.71	Protein disulfide-isomerase P4HB
Patient 4	1428.72	Protein strawberry notch homolog 2 SBNO2
Patient 4	1630.78	Rab GDP dissociation inhibitor beta GDI2
Patient 4	1341.68	Serum albumin ALB
Patient 4	1561.82	Succinate dehydrogenase [ubiquinone] flavoprotein subunit, mitochondrial SDHA
Patient 4	1628.78	T-complex protein 1 subunit theta CCT8
Patient 4	1429.71	Transitional endoplasmic reticulum ATPase VCP
Patient 4	1630.78	Tubulin beta chain TUBB
Patient 4	1630.78	Tubulin beta-2A chain TUBB2A
Patient 4	1630.78	Tubulin beta-3 chain TUBB3
Patient 4	1561.82	Transketolase TKT
Patient 4	836.325	No match identified
Patient 4	958.555	No match identified
Patient 4	976.256	No match identified
Patient 4	976.32	No match identified
Patient 4	976.349	No match identified
Patient 4	976.441	No match identified
Patient 4	976.534	No match identified
Patient 4	1199.49	No match identified
Patient 4	1199.58	No match identified
Patient 4	1199.63	No match identified
Patient 4	1199.65	No match identified
Patient 4	1199.75	No match identified
Patient 4	1199.85	No match identified
Patient 4	1199.91	No match identified
Patient 4	1200.6	No match identified
Patient 4	1200.71	No match identified
Patient 4	1790.88	No match identified
