# Supplementary material for: Identification of Proteins Associated with Ovarian Cancer Chemotherapy Resistance Using MALDI-MSI
Source: Int J Mol Sci. 2025 Jun 19;26(12):5893. doi: 10.3390/ijms26125893 (PMC12193203; doi:10.3390/ijms26125893)
Supplement: Supplementary file 1 [file ijms-26-05893-s001.zip › Supp Material 11062025/Supp Table 3.xlsx]

## Sheet: Supp Table 3
Supplementary Table S3: Possible nano-LC MS/MS peptide matches to the m/z values from pooled diagnosis tissues.
prot_hit_num	prot_acc	prot_desc	prot_score	prot_mass	prot_matches	prot_matches_sig	prot_sequences	prot_sequences_sig	pep_query	pep_rank	pep_isbold	pep_isunique	pep_exp_mz	pep_exp_mr	pep_exp_z	pep_calc_mr	pep_delta	pep_miss	pep_score	pep_expect	pep_res_before	pep_seq	pep_res_after	pep_var_mod	pep_var_mod_pos	pep_scan_title
119	ROA1_HUMAN	Heterogeneous nuclear ribonucleoprotein A1 OS=Homo sapiens GN=HNRNPA1 PE=1 SV=5	173	38723	7	4	6	3	3429	1	1	0	476.278	475.271	1	475.275	-0.005	1	1.7	45	R	GSGKK	R			Cmpd 2722, +MS2(476.2777), 20.8-31.3eV, 16.7 min #3435
246	RA1L2_HUMAN	Heterogeneous nuclear ribonucleoprotein A1-like 2 OS=Homo sapiens GN=HNRNPA1L2 PE=2 SV=2	76	34204	6	2	6	2	3429	1	0	0	476.278	475.271	1	475.275	-0.005	1	1.7	45	R	GSGKK	R			Cmpd 2722, +MS2(476.2777), 20.8-31.3eV, 16.7 min #3435
240	ILF3_HUMAN	Interleukin enhancer-binding factor 3 OS=Homo sapiens GN=ILF3 PE=1 SV=3	79	95279	5	1	5	1	3495	1	1	1	489.282	488.275	1	488.271	0.0042	0	0.85	70	R	GGSIR	G			Cmpd 5365, +MS2(489.2822), 21.3-32.0eV, 23.7 min #6204
95	IGG1_HUMAN	Immunoglobulin gamma-1 heavy chain OS=Homo sapiens PE=1 SV=1	225	49299	13	5	4	2	3562	1	1	0	500.272	499.265	1	499.275	-0.0102	0	3.73	7	R	QAPGK	G			Cmpd 3855, +MS2(500.2725), 20.0-30.0eV, 19.8 min #4624
474	HV349_HUMAN	Immunoglobulin heavy variable 3-49 OS=Homo sapiens GN=IGHV3-49 PE=3 SV=1	36	13048	4	1	4	1	3562	1	0	0	500.272	499.265	1	499.275	-0.0102	0	3.73	7	R	QAPGK	G			Cmpd 3855, +MS2(500.2725), 20.0-30.0eV, 19.8 min #4624
107	MYH10_HUMAN	Myosin-10 OS=Homo sapiens GN=MYH10 PE=1 SV=3	192	228858	15	7	11	4	3617	1	1	0	504.285	503.278	1	503.27	0.0073	0	1.48	54	R	SAAQK	S			Cmpd 2990, +MS2(504.2849), 20.1-30.1eV, 17.5 min #3717
209	RPN2_HUMAN	Dolichyl-diphosphooligosaccharide--protein glycosyltransferase subunit 2 OS=Homo sapiens GN=RPN2 PE=1 SV=3	94	69241	6	3	4	2	3729	1	1	0	519.299	518.292	1	518.281	0.0103	0	1.8	40	K	SVASR	A			Cmpd 6323, +MS2(519.2988), 20.3-30.5eV, 26.0 min #7205
495	SMHD1_HUMAN	Structural maintenance of chromosomes flexible hinge domain-containing protein 1 OS=Homo sapiens GN=SMCHD1 PE=1 SV=2	33	226231	2	1	2	1	3729	1	0	0	519.299	518.292	1	518.281	0.0103	0	1.8	40	R	SVASR	T			Cmpd 6323, +MS2(519.2988), 20.3-30.5eV, 26.0 min #7205
531	TARB1_HUMAN	Probable methyltransferase TARBP1 OS=Homo sapiens GN=TARBP1 PE=1 SV=1	30	181559	6	1	5	1	3797	4	1	0	530.301	529.293	1	529.308	-0.0153	1	0.21	26	R	ARGAR	E			Cmpd 3384, +MS2(530.3005), 20.5-30.8eV, 18.6 min #4130
144	PHB2_HUMAN	Prohibitin-2 OS=Homo sapiens GN=PHB2 PE=1 SV=2	136	33276	12	3	10	3	3804	1	1	0	531.287	530.279	1	530.281	-0.002	0	1.53	43	K	DLAGR	L			Cmpd 2650, +MS2(531.2866), 20.5-30.8eV, 16.5 min #3359
258	GCN1_HUMAN	eIF-2-alpha kinase activator GCN1 OS=Homo sapiens GN=GCN1 PE=1 SV=6	72	292572	16	2	15	2	4040	2	1	1	558.305	557.298	1	557.317	-0.0195	0	0.06	12	K	AGVPSK	S			Cmpd 3894, +MS2(558.3051), 20.9-31.4eV, 19.9 min #4665
400	PABP4_HUMAN	Polyadenylate-binding protein 4 OS=Homo sapiens GN=PABPC4 PE=1 SV=1	45	70738	4	2	3	1	4231	1	1	0	587.326	586.318	1	586.308	0.0109	0	1.41	19	R	DPSLR	K			Cmpd 2777, +MS2(587.3257), 25.8-38.7eV, 16.9 min #3492
401	PABP1_HUMAN	Polyadenylate-binding protein 1 OS=Homo sapiens GN=PABPC1 PE=1 SV=2	45	70626	4	2	3	1	4231	1	0	0	587.326	586.318	1	586.308	0.0109	0	1.41	19	R	DPSLR	K			Cmpd 2777, +MS2(587.3257), 25.8-38.7eV, 16.9 min #3492
13	MYH9_HUMAN	Myosin-9 OS=Homo sapiens GN=MYH9 PE=1 SV=4	1105	226392	51	28	31	16	4235	1	1	0	588.318	587.311	1	587.328	-0.0174	0	5.61	14	K	EQLAK	L			Cmpd 3907, +MS2(588.3177), 21.4-32.1eV, 20.0 min #4679
430	NUMA1_HUMAN	Nuclear mitotic apparatus protein 1 OS=Homo sapiens GN=NUMA1 PE=1 SV=2	40	238115	7	1	7	1	4235	1	0	0	588.318	587.311	1	587.328	-0.0174	0	5.61	14	K	EQLAK	K			Cmpd 3907, +MS2(588.3177), 21.4-32.1eV, 20.0 min #4679
386	RS2_HUMAN	40S ribosomal protein S2 OS=Homo sapiens GN=RPS2 PE=1 SV=2	45	31305	6	1	6	1	4241	3	1	0	588.324	587.317	1	587.339	-0.0224	0	1.54	46	R	VSVQR	T			Cmpd 3461, +MS2(588.3240), 25.9-38.8eV, 18.8 min #4211
595	HBAZ_HUMAN	Hemoglobin subunit zeta OS=Homo sapiens GN=HBZ PE=1 SV=2	21	15627	3	0	3	0	4320	1	1	1	595.323	594.315	1	594.305	0.0107	0	1.26	20	-	MSLTK	T	Oxidation (M)	0.10000.0	Cmpd 4468, +MS2(595.3226), 21.5-32.3eV, 21.5 min #5267
15	H2B1M_HUMAN	Histone H2B type 1-M OS=Homo sapiens GN=HIST1H2BM PE=1 SV=3	1063	13981	41	24	8	4	4336	1	1	1	598.344	597.337	1	597.349	-0.0118	0	3.09	7.4	K	SAPVPK	K			Cmpd 7601, +MS2(598.3440), 21.6-32.4eV, 29.4 min #8544
224	RRBP1_HUMAN	Ribosome-binding protein 1 OS=Homo sapiens GN=RRBP1 PE=1 SV=4	88	152381	10	1	10	1	4382	1	1	1	602.337	601.33	1	601.343	-0.0135	0	1.85	32	K	LASSPK	D			Cmpd 5054, +MS2(602.3373), 21.6-32.4eV, 22.9 min #5879
607	RL3_HUMAN	60S ribosomal protein L3 OS=Homo sapiens GN=RPL3 PE=1 SV=2	19	46080	5	0	3	0	4397	1	1	1	604.335	603.328	1	603.323	0.0049	0	1.09	41	R	TEINK	K			Cmpd 6488, +MS2(604.3350), 21.6-32.4eV, 26.5 min #7378
615	TPR_HUMAN	Nucleoprotein TPR OS=Homo sapiens GN=TPR PE=1 SV=3	18	267131	12	0	11	0	4397	1	0	0	604.335	603.328	1	603.323	0.0049	0	1.09	41	R	TELNK	L			Cmpd 6488, +MS2(604.3350), 21.6-32.4eV, 26.5 min #7378
147	CO6A2_HUMAN	Collagen alpha-2(VI) chain OS=Homo sapiens GN=COL6A2 PE=1 SV=4	135	108512	18	4	11	3	4455	2	1	0	612.323	611.316	1	611.303	0.0132	0	0.39	12	K	GEPGPR	G			Cmpd 2714, +MS2(612.3232), 21.6-32.4eV, 16.7 min #3426
224	RRBP1_HUMAN	Ribosome-binding protein 1 OS=Homo sapiens GN=RRBP1 PE=1 SV=4	88	152381	10	1	10	1	4503	2	1	0	617.332	616.324	1	616.343	-0.0187	0	4.59	19	K	ELVEK	S			Cmpd 4640, +MS2(617.3317), 21.6-32.4eV, 21.9 min #5447
458	PLSI_HUMAN	Plastin-1 OS=Homo sapiens GN=PLS1 PE=1 SV=2	37	70209	7	1	5	1	4503	2	0	0	617.332	616.324	1	616.343	-0.0187	0	4.59	19	R	EIVEK	I			Cmpd 4640, +MS2(617.3317), 21.6-32.4eV, 21.9 min #5447
389	CPNE6_HUMAN	Copine-6 OS=Homo sapiens GN=CPNE6 PE=1 SV=3	45	61952	5	1	4	1	4513	1	1	0	617.355	616.348	1	616.354	-0.0067	0	8.34	11	R	TEVLR	S			Cmpd 8468, +MS2(617.3550), 26.4-39.6eV, 31.9 min #9457
390	CPNE4_HUMAN	Copine-4 OS=Homo sapiens GN=CPNE4 PE=1 SV=1	45	62355	4	1	4	1	4513	1	0	1	617.355	616.348	1	616.354	-0.0067	0	8.34	11	R	TEVIR	T			Cmpd 8468, +MS2(617.3550), 26.4-39.6eV, 31.9 min #9457
111	FLNB_HUMAN	Filamin-B OS=Homo sapiens GN=FLNB PE=1 SV=2	189	277990	15	3	13	2	4524	2	1	0	618.342	617.335	1	617.313	0.0219	0	0.51	67	R	GLSEGR	T			Cmpd 6201, +MS2(618.3424), 21.6-32.4eV, 25.7 min #7078
121	PLEC_HUMAN	Plectin OS=Homo sapiens GN=PLEC PE=1 SV=3	168	531466	40	9	34	7	4524	3	0	1	618.342	617.335	1	617.313	0.0219	0	0.22	71	R	GTVDAR	T			Cmpd 6201, +MS2(618.3424), 21.6-32.4eV, 25.7 min #7078
65	CLH1_HUMAN	Clathrin heavy chain 1 OS=Homo sapiens GN=CLTC PE=1 SV=5	326	191493	25	10	19	8	4521	2	1	1	618.328	617.32	1	617.324	-0.0042	1	0.12	60	K	ADRTR	V			Cmpd 3908, +MS2(618.3276), 21.6-32.4eV, 20.0 min #4680
166	RS10_HUMAN	40S ribosomal protein S10 OS=Homo sapiens GN=RPS10 PE=1 SV=1	117	18886	8	4	5	4	4531	1	1	0	619.327	618.319	1	618.323	-0.004	0	1.02	38	-	MLMPK	K			Cmpd 4237, +MS2(619.3266), 21.6-32.4eV, 20.8 min #5025
217	RS10L_HUMAN	Putative 40S ribosomal protein S10-like OS=Homo sapiens GN=RPS10P5 PE=5 SV=1	89	20108	5	2	4	2	4531	1	0	0	619.327	618.319	1	618.323	-0.004	0	1.02	38	-	MLMPK	K			Cmpd 4237, +MS2(619.3266), 21.6-32.4eV, 20.8 min #5025
312	MYL9_HUMAN	Myosin regulatory light polypeptide 9 OS=Homo sapiens GN=MYL9 PE=1 SV=4	59	19814	4	1	4	1	4583	2	1	1	624.318	623.311	1	623.306	0.0044	1	3.14	9.9	-	MSSKR	A	Oxidation (M)	0.10000.0	Cmpd 4460, +MS2(624.3178), 21.6-32.4eV, 21.4 min #5259
598	PSPC1_HUMAN	Paraspeckle component 1 OS=Homo sapiens GN=PSPC1 PE=1 SV=1	21	58706	5	0	5	0	4629	3	1	0	628.368	627.361	1	627.382	-0.0211	0	4.95	5.8	K	SRPLR	I			Cmpd 4348, +MS2(628.3678), 26.4-39.6eV, 21.2 min #5142
491	NUCB1_HUMAN	Nucleobindin-1 OS=Homo sapiens GN=NUCB1 PE=1 SV=4	34	53846	3	1	3	1	4659	1	1	0	632.347	631.34	1	631.329	0.0106	1	0.48	58	K	EAERK	L			Cmpd 6711, +MS2(632.3468), 21.6-32.4eV, 27.1 min #7612
393	CPNE7_HUMAN	Copine-7 OS=Homo sapiens GN=CPNE7 PE=1 SV=1	45	70249	3	1	3	1	4747	2	1	1	642.337	641.33	1	641.35	-0.0197	0	1.05	14	R	GEPALR	D			Cmpd 4739, +MS2(642.3372), 21.6-32.4eV, 22.1 min #5550
616	PUR6_HUMAN	Multifunctional protein ADE2 OS=Homo sapiens GN=PAICS PE=1 SV=3	17	47049	13	0	6	0	4754	1	1	1	642.348	641.341	1	641.35	-0.009	0	2.84	9	R	VTSAHK	G			Cmpd 8525, +MS2(642.3479), 21.6-32.4eV, 32.1 min #9517
440	PEPL_HUMAN	Periplakin OS=Homo sapiens GN=PPL PE=1 SV=4	39	204623	7	1	7	1	4779	2	1	0	645.347	644.34	1	644.361	-0.021	0	2.79	25	R	TLQQR	Y			Cmpd 7911, +MS2(645.3468), 21.6-32.4eV, 30.3 min #8870
111	FLNB_HUMAN	Filamin-B OS=Homo sapiens GN=FLNB PE=1 SV=2	189	277990	15	3	13	2	4813	1	1	1	649.338	648.331	1	648.308	0.0233	0	1.07	25	R	ENSTAK	F			Cmpd 2842, +MS2(649.3385), 21.6-32.4eV, 17.1 min #3561
569	GLYM_HUMAN	Serine hydroxymethyltransferase, mitochondrial OS=Homo sapiens GN=SHMT2 PE=1 SV=3	25	55958	6	0	5	0	4822	1	1	0	650.348	649.341	1	649.343	-0.0029	0	3.79	20	K	LQDFK	S			Cmpd 4703, +MS2(650.3479), 21.6-32.4eV, 22.0 min #5512
163	PERI_HUMAN	Peripherin OS=Homo sapiens GN=PRPH PE=1 SV=2	118	53618	9	6	4	2	4882	2	1	1	657.34	656.333	1	656.324	0.0084	0	0.23	13	R	GQEPAR	A			Cmpd 3550, +MS2(657.3399), 21.6-32.4eV, 19.0 min #4304
177	MYH14_HUMAN	Myosin-14 OS=Homo sapiens GN=MYH14 PE=1 SV=2	109	227732	21	2	18	2	4899	2	1	1	658.374	657.366	1	657.367	-0.0008	1	0.37	40	R	AQAGRR	R			Cmpd 5842, +MS2(658.3735), 26.4-39.6eV, 24.9 min #6703
598	PSPC1_HUMAN	Paraspeckle component 1 OS=Homo sapiens GN=PSPC1 PE=1 SV=1	21	58706	5	0	5	0	4908	5	1	0	659.356	658.349	1	658.365	-0.0161	0	2.59	21	R	LEELR	N			Cmpd 6239, +MS2(659.3562), 21.6-32.4eV, 25.9 min #7118
316	IQGA1_HUMAN	Ras GTPase-activating-like protein IQGAP1 OS=Homo sapiens GN=IQGAP1 PE=1 SV=1	57	189134	12	2	11	2	4910	7	1	1	330.215	658.415	2	658.401	0.0137	0	3.08	24	K	IQTGLK	K			Cmpd 13265, +MS2(330.2148), 18.4-27.6eV, 50.2 min #14607
427	SPTN1_HUMAN	Spectrin alpha chain, non-erythrocytic 1 OS=Homo sapiens GN=SPTAN1 PE=1 SV=3	41	284364	17	2	16	2	4919	2	1	1	660.353	659.346	1	659.324	0.0219	0	0.39	59	K	DEVAAR	M			Cmpd 2892, +MS2(660.3530), 21.6-32.4eV, 17.2 min #3614
55	TLN1_HUMAN	Talin-1 OS=Homo sapiens GN=TLN1 PE=1 SV=3	395	269599	31	12	23	9	5030	1	1	1	674.369	673.362	1	673.351	0.0109	0	4.27	27	K	AASAAQR	E			Cmpd 8933, +MS2(674.3689), 21.6-32.4eV, 33.4 min #9951
308	1433S_HUMAN	14-3-3 protein sigma OS=Homo sapiens GN=SFN PE=1 SV=1	61	27757	5	3	3	1	5027	2	1	1	674.363	673.356	1	673.376	-0.0202	0	1.98	40	R	IIDSAR	S			Cmpd 7142, +MS2(674.3629), 21.6-32.4eV, 28.2 min #8063
439	TCPQ_HUMAN	T-complex protein 1 subunit theta OS=Homo sapiens GN=CCT8 PE=1 SV=4	39	59583	7	1	7	1	5108	1	1	1	682.362	681.355	1	681.337	0.018	0	3.81	9.5	R	TSIMSK	Q	Oxidation (M)	0.000100.0	Cmpd 8734, +MS2(682.3620), 26.4-39.6eV, 32.8 min #9740
72	EFTU_HUMAN	Elongation factor Tu, mitochondrial OS=Homo sapiens GN=TUFM PE=1 SV=2	299	49510	14	7	11	5	5184	1	1	0	688.386	687.378	1	687.366	0.012	1	4.39	23	R	EDLRR	G			Cmpd 10622, +MS2(688.3857), 21.6-32.4eV, 39.3 min #11755
396	LAMP1_HUMAN	Lysosome-associated membrane glycoprotein 1 OS=Homo sapiens GN=LAMP1 PE=1 SV=3	45	44854	3	1	3	1	5180	6	1	1	688.368	687.361	1	687.366	-0.0058	0	0.85	34	K	AANGSLR	A			Cmpd 5763, +MS2(688.3678), 21.6-32.4eV, 24.6 min #6620
440	PEPL_HUMAN	Periplakin OS=Homo sapiens GN=PPL PE=1 SV=4	39	204623	7	1	7	1	5180	2	0	1	688.368	687.361	1	687.378	-0.0171	1	3.78	17	K	ARASQR	E			Cmpd 5763, +MS2(688.3678), 21.6-32.4eV, 24.6 min #6620
376	LAMC1_HUMAN	Laminin subunit gamma-1 OS=Homo sapiens GN=LAMC1 PE=1 SV=3	47	177489	5	1	4	1	5187	3	1	1	689.355	688.348	1	688.339	0.0086	0	1.76	28	R	EAQDVK	D			Cmpd 5363, +MS2(689.3550), 26.4-39.6eV, 23.6 min #6202
15	H2B1M_HUMAN	Histone H2B type 1-M OS=Homo sapiens GN=HIST1H2BM PE=1 SV=3	1063	13981	41	24	8	4	5288	2	1	1	700.386	699.379	1	699.362	0.0161	0	3.97	8.6	-	MPEPVK	S			Cmpd 9858, +MS2(700.3859), 26.4-39.7eV, 36.5 min #10937
545	HUWE1_HUMAN	E3 ubiquitin-protein ligase HUWE1 OS=Homo sapiens GN=HUWE1 PE=1 SV=3	28	481589	10	1	10	1	5298	1	1	1	701.381	700.374	1	700.375	-0.0016	0	7.94	5.7	K	EVQTPK	W			Cmpd 10251, +MS2(701.3812), 22.0-32.9eV, 37.9 min #11357
44	K2C8_HUMAN	Keratin, type II cytoskeletal 8 OS=Homo sapiens GN=KRT8 PE=1 SV=7	510	53671	32	15	21	11	5320	2	1	1	703.381	702.374	1	702.366	0.008	0	3.35	26	K	VSTSGPR	A			Cmpd 8405, +MS2(703.3813), 22.0-32.9eV, 31.7 min #9391
177	MYH14_HUMAN	Myosin-14 OS=Homo sapiens GN=MYH14 PE=1 SV=2	109	227732	21	2	18	2	5421	1	1	1	718.397	717.39	1	717.402	-0.0125	0	2.76	30	R	EVTTLR	N			Cmpd 10967, +MS2(718.3969), 23.5-35.3eV, 40.6 min #12125
138	TYPH_HUMAN	Thymidine phosphorylase OS=Homo sapiens GN=TYMP PE=1 SV=2	141	49924	12	4	9	3	5511	4	1	1	729.402	728.394	1	728.397	-0.0025	0	0.31	27	R	GTPWLR	V			Cmpd 11108, +MS2(729.4017), 29.2-43.8eV, 41.2 min #12276
8	HBA_HUMAN	Hemoglobin subunit alpha OS=Homo sapiens GN=HBA1 PE=1 SV=2	1669	15248	77	41	9	7	5512	1	1	1	365.215	728.415	2	728.407	0.0081	0	54.97	0.00012	M	VLSPADK	T			Cmpd 2544, +MS2(365.2148), 18.4-27.6eV, 16.3 min #3249
8	HBA_HUMAN	Hemoglobin subunit alpha OS=Homo sapiens GN=HBA1 PE=1 SV=2	1669	15248	77	41	9	7	5513	1	1	1	365.215	728.416	2	728.407	0.0088	0	32.21	0.023	M	VLSPADK	T			Cmpd 2556, +MS2(365.2151), 18.4-27.6eV, 16.3 min #3262
345	SEPT9_HUMAN	Septin-9 OS=Homo sapiens GN=SEPT9 PE=1 SV=2	51	65361	7	2	5	2	5513	5	0	1	365.215	728.416	2	728.407	0.0088	0	7.65	6.5	R	VELSGPK	A			Cmpd 2556, +MS2(365.2151), 18.4-27.6eV, 16.3 min #3262
461	HPTR_HUMAN	Haptoglobin-related protein OS=Homo sapiens GN=HPR PE=2 SV=2	36	39005	2	1	2	1	5512	2	0	1	365.215	728.415	2	728.418	-0.0031	0	24.11	0.14	K	VLVNER	V			Cmpd 2544, +MS2(365.2148), 18.4-27.6eV, 16.3 min #3249
615	TPR_HUMAN	Nucleoprotein TPR OS=Homo sapiens GN=TPR PE=1 SV=3	18	267131	12	0	11	0	5529	1	1	1	731.402	730.395	1	730.397	-0.0025	0	3.68	27	R	LVNETR	E			Cmpd 11912, +MS2(731.4021), 29.6-44.4eV, 44.4 min #13142
622	TR150_HUMAN	Thyroid hormone receptor-associated protein 3 OS=Homo sapiens GN=THRAP3 PE=1 SV=2	15	108601	4	0	4	0	5541	7	1	1	732.416	731.409	1	731.393	0.0161	2	0.19	53	K	KEDRGK	R			Cmpd 11013, +MS2(732.4160), 29.5-44.3eV, 40.8 min #12174
39	ATPA_HUMAN	ATP synthase subunit alpha, mitochondrial OS=Homo sapiens GN=ATP5A1 PE=1 SV=1	549	59714	19	12	11	7	5550	1	1	1	734.394	733.387	1	733.379	0.0075	0	6.93	9.1	K	QVAGTMK	L			Cmpd 10970, +MS2(734.3940), 25.2-37.8eV, 40.6 min #12128
457	TCPW_HUMAN	T-complex protein 1 subunit zeta-2 OS=Homo sapiens GN=CCT6B PE=1 SV=5	37	57785	3	1	2	1	5557	1	1	1	735.4	734.393	1	734.4	-0.0068	1	1.64	25	K	VTKEMK	R			Cmpd 17817, +MS2(735.4002), 25.3-37.9eV, 71.5 min #19575
621	COPA_HUMAN	Coatomer subunit alpha OS=Homo sapiens GN=COPA PE=1 SV=2	15	138258	5	0	5	0	5570	1	1	1	737.4	736.393	1	736.387	0.0063	0	0.2	27	K	TAATFAR	R			Cmpd 5786, +MS2(737.4003), 30.0-45.0eV, 24.7 min #6644
313	AIFM1_HUMAN	Apoptosis-inducing factor 1, mitochondrial OS=Homo sapiens GN=AIFM1 PE=1 SV=1	59	66859	5	1	5	1	5616	1	1	1	742.407	741.4	1	741.388	0.0119	1	2.13	14	R	ARDPGAR	V			Cmpd 10983, +MS2(742.4073), 30.5-45.7eV, 40.7 min #12142
508	RS15A_HUMAN	40S ribosomal protein S15a OS=Homo sapiens GN=RPS15A PE=1 SV=2	32	14830	7	1	4	1	5624	1	1	1	743.425	742.418	1	742.405	0.0121	0	4.2	13	K	ILGFFF	-			Cmpd 11522, +MS2(743.4248), 26.1-39.2eV, 42.8 min #12722
508	RS15A_HUMAN	40S ribosomal protein S15a OS=Homo sapiens GN=RPS15A PE=1 SV=2	32	14830	7	1	4	1	5625	1	1	1	743.425	742.418	1	742.405	0.0123	0	7.83	5.8	K	ILGFFF	-			Cmpd 11322, +MS2(743.4250), 26.3-39.5eV, 42.0 min #12506
422	TGM2_HUMAN	Protein-glutamine gamma-glutamyltransferase 2 OS=Homo sapiens GN=TGM2 PE=1 SV=2	42	77280	5	1	4	1	5626	1	1	1	372.248	742.482	2	742.47	0.0115	1	10.65	2.5	R	EKLVVR	R			Cmpd 13380, +MS2(372.2481), 18.4-27.6eV, 50.7 min #14732
312	MYL9_HUMAN	Myosin regulatory light polypeptide 9 OS=Homo sapiens GN=MYL9 PE=1 SV=4	59	19814	4	1	4	1	5665	1	1	1	374.253	746.491	2	746.465	0.0256	2	8.38	0.89	R	AKAKTTK	K			Cmpd 15001, +MS2(374.2526), 18.4-27.6eV, 58.2 min #16499
377	RL38_HUMAN	60S ribosomal protein L38 OS=Homo sapiens GN=RPL38 PE=1 SV=2	47	8213	2	1	2	1	5678	1	1	1	750.391	749.384	1	749.407	-0.023	1	4.06	13	K	DNVKFK	V			Cmpd 18811, +MS2(750.3914), 26.8-40.3eV, 75.9 min #20656
97	ANXA2_HUMAN	Annexin A2 OS=Homo sapiens GN=ANXA2 PE=1 SV=2	217	38580	10	6	5	3	5793	1	1	0	761.408	760.401	1	760.419	-0.0183	2	1.48	41	K	GKGTRDK	V			Cmpd 11376, +MS2(761.4081), 32.3-48.4eV, 42.2 min #12564
139	AXA2L_HUMAN	Putative annexin A2-like protein OS=Homo sapiens GN=ANXA2P2 PE=5 SV=2	141	38635	7	4	5	2	5793	1	0	0	761.408	760.401	1	760.419	-0.0183	2	1.48	41	K	GKGTRDK	V			Cmpd 11376, +MS2(761.4081), 32.3-48.4eV, 42.2 min #12564
120	HSP7C_HUMAN	Heat shock cognate 71 kDa protein OS=Homo sapiens GN=HSPA8 PE=1 SV=1	169	70854	18	4	15	3	5816	1	1	0	765.406	764.399	1	764.407	-0.0082	0	9.81	3.6	K	VQVEYK	G			Cmpd 9994, +MS2(765.4059), 32.7-49.0eV, 37.0 min #11082
299	HSP72_HUMAN	Heat shock-related 70 kDa protein 2 OS=Homo sapiens GN=HSPA2 PE=1 SV=1	63	69978	11	1	8	1	5816	1	0	0	765.406	764.399	1	764.407	-0.0082	0	9.81	3.6	K	VQVEYK	G			Cmpd 9994, +MS2(765.4059), 32.7-49.0eV, 37.0 min #11082
602	GDIR2_HUMAN	Rho GDP-dissociation inhibitor 2 OS=Homo sapiens GN=ARHGDIB PE=1 SV=3	20	22974	4	0	4	0	5869	5	1	1	386.261	770.507	2	770.48	0.0268	1	8.82	2.9	R	VKIHFK	V			Cmpd 17588, +MS2(386.2608), 18.4-27.6eV, 70.4 min #19325
434	H31_HUMAN	Histone H3.1 OS=Homo sapiens GN=HIST1H3A PE=1 SV=2	40	15394	6	1	6	1	5956	2	1	0	394.747	787.48	2	787.47	0.0096	1	15.96	0.82	R	KLPFQR	L			Cmpd 2613, +MS2(394.7473), 18.4-27.6eV, 16.4 min #3321
435	H31T_HUMAN	Histone H3.1t OS=Homo sapiens GN=HIST3H3 PE=1 SV=3	40	15499	6	1	6	1	5956	2	0	0	394.747	787.48	2	787.47	0.0096	1	15.96	0.82	R	KLPFQR	L			Cmpd 2613, +MS2(394.7473), 18.4-27.6eV, 16.4 min #3321
257	ESYT1_HUMAN	Extended synaptotagmin-1 OS=Homo sapiens GN=ESYT1 PE=1 SV=1	73	122780	8	2	8	2	5973	1	1	1	395.729	789.443	2	789.442	0.0012	1	7.01	14	R	MKLDVGK	V			Cmpd 4003, +MS2(395.7288), 18.4-27.6eV, 20.2 min #4779
8	HBA_HUMAN	Hemoglobin subunit alpha OS=Homo sapiens GN=HBA1 PE=1 SV=2	1669	15248	77	41	9	7	6198	1	1	0	409.73	817.445	2	817.433	0.0113	0	20.86	0.42	R	VDPVNFK	L			Cmpd 2942, +MS2(409.7296), 18.7-28.1eV, 17.4 min #3667
595	HBAZ_HUMAN	Hemoglobin subunit zeta OS=Homo sapiens GN=HBZ PE=1 SV=2	21	15627	3	0	3	0	6198	1	0	0	409.73	817.445	2	817.433	0.0113	0	20.86	0.42	R	VDPVNFK	L			Cmpd 2942, +MS2(409.7296), 18.7-28.1eV, 17.4 min #3667
20	G3P_HUMAN	Glyceraldehyde-3-phosphate dehydrogenase OS=Homo sapiens GN=GAPDH PE=1 SV=3	937	36030	37	25	12	11	6266	1	1	1	829.449	828.441	1	828.434	0.0072	0	6.07	9.4	K	QASEGPLK	G			Cmpd 11850, +MS2(829.4486), 37.2-55.8eV, 44.1 min #13075
434	H31_HUMAN	Histone H3.1 OS=Homo sapiens GN=HIST1H3A PE=1 SV=2	40	15394	6	1	6	1	6283	1	0	0	416.255	830.496	2	830.486	0.0103	0	39.54	0.0037	K	STELLIR	K			Cmpd 3311, +MS2(416.2555), 18.9-28.4eV, 18.4 min #4054
435	H31T_HUMAN	Histone H3.1t OS=Homo sapiens GN=HIST3H3 PE=1 SV=3	40	15499	6	1	6	1	6283	1	0	0	416.255	830.496	2	830.486	0.0103	0	39.54	0.0037	K	STELLIR	K			Cmpd 3311, +MS2(416.2555), 18.9-28.4eV, 18.4 min #4054
64	HSPB1_HUMAN	Heat shock protein beta-1 OS=Homo sapiens GN=HSPB1 PE=1 SV=2	328	22768	15	8	7	5	6283	6	1	1	416.255	830.496	2	830.501	-0.005	0	3.8	14	R	VPFSLLR	G			Cmpd 3311, +MS2(416.2555), 18.9-28.4eV, 18.4 min #4054
283	VDAC1_HUMAN	Voltage-dependent anion-selective channel protein 1 OS=Homo sapiens GN=VDAC1 PE=1 SV=2	67	30754	5	2	5	2	6305	1	1	1	834.447	833.44	1	833.449	-0.0096	0	0.12	44	K	VTGSLETK	Y			Cmpd 11347, +MS2(834.4471), 33.4-50.1eV, 42.1 min #12533
122	HNRPM_HUMAN	Heterogeneous nuclear ribonucleoprotein M OS=Homo sapiens GN=HNRNPM PE=1 SV=3	167	77464	11	5	9	4	6320	4	1	1	419.21	836.406	2	836.388	0.0171	0	0.84	22	R	MGLVMDR	M	Oxidation (M)	0.0000100.0	Cmpd 4733, +MS2(419.2101), 19.0-28.5eV, 22.1 min #5544
187	ARPC3_HUMAN	Actin-related protein 2/3 complex subunit 3 OS=Homo sapiens GN=ARPC3 PE=1 SV=3	103	20533	3	2	2	1	6333	1	1	1	839.439	838.432	1	838.412	0.0199	1	12.14	1.5	K	RQFMNK	S	Oxidation (M)	0.000100.0	Cmpd 9904, +MS2(839.4391), 37.7-56.5eV, 36.7 min #10986
501	RS9_HUMAN	40S ribosomal protein S9 OS=Homo sapiens GN=RPS9 PE=1 SV=3	33	22578	4	1	4	1	6386	1	1	1	424.777	847.539	2	847.528	0.0112	1	1.24	5	K	FTLAKIR	K			Cmpd 2689, +MS2(424.7769), 18.8-28.2eV, 16.6 min #3400
530	NP1L4_HUMAN	Nucleosome assembly protein 1-like 4 OS=Homo sapiens GN=NAP1L4 PE=1 SV=1	30	42797	2	1	2	1	6389	1	1	1	849.438	848.431	1	848.443	-0.0119	1	1.07	31	K	LAGDMKSK	V			Cmpd 10600, +MS2(849.4380), 34.0-51.0eV, 39.2 min #11731
142	AL7A1_HUMAN	Alpha-aminoadipic semialdehyde dehydrogenase OS=Homo sapiens GN=ALDH7A1 PE=1 SV=5	136	58450	8	3	5	1	6393	7	1	1	425.235	848.456	2	848.487	-0.031	1	1.95	73	K	KAYAQIR	V			Cmpd 3734, +MS2(425.2352), 18.8-28.2eV, 19.5 min #4497
434	H31_HUMAN	Histone H3.1 OS=Homo sapiens GN=HIST1H3A PE=1 SV=2	40	15394	6	1	6	1	6419	1	1	0	850.46	849.452	1	849.423	0.0291	0	1	30	R	EIAQDFK	T			Cmpd 11478, +MS2(850.4596), 38.0-57.0eV, 42.6 min #12674
435	H31T_HUMAN	Histone H3.1t OS=Homo sapiens GN=HIST3H3 PE=1 SV=3	40	15499	6	1	6	1	6419	1	0	0	850.46	849.452	1	849.423	0.0291	0	1	30	R	EIAQDFK	T			Cmpd 11478, +MS2(850.4596), 38.0-57.0eV, 42.6 min #12674
488	MCM6_HUMAN	DNA replication licensing factor MCM6 OS=Homo sapiens GN=MCM6 PE=1 SV=1	34	92831	3	1	3	1	6415	1	1	1	850.451	849.444	1	849.46	-0.0158	0	11.28	2.8	R	FLLDTNK	S			Cmpd 12007, +MS2(850.4511), 34.0-51.0eV, 44.8 min #13245
1	H2A2A_HUMAN	Histone H2A type 2-A OS=Homo sapiens GN=HIST2H2AA3 PE=1 SV=3	2382	14087	65	46	10	7	6421	1	1	0	425.772	849.53	2	849.518	0.0118	0	45.3	0.0002	R	HLQLAIR	N			Cmpd 2763, +MS2(425.7724), 19.2-28.8eV, 16.8 min #3478
2	H2A1D_HUMAN	Histone H2A type 1-D OS=Homo sapiens GN=HIST1H2AD PE=1 SV=2	2290	14099	66	50	9	7	6421	1	0	0	425.772	849.53	2	849.518	0.0118	0	45.3	0.0002	R	HLQLAIR	N			Cmpd 2763, +MS2(425.7724), 19.2-28.8eV, 16.8 min #3478
3	H2A1B_HUMAN	Histone H2A type 1-B/E OS=Homo sapiens GN=HIST1H2AB PE=1 SV=2	2256	14127	65	49	8	7	6421	1	0	0	425.772	849.53	2	849.518	0.0118	0	45.3	0.0002	R	HLQLAIR	N			Cmpd 2763, +MS2(425.7724), 19.2-28.8eV, 16.8 min #3478
6	H2AX_HUMAN	Histone H2AX OS=Homo sapiens GN=H2AFX PE=1 SV=2	1838	15135	47	38	8	7	6421	1	0	0	425.772	849.53	2	849.518	0.0118	0	45.3	0.0002	R	HLQLAIR	N			Cmpd 2763, +MS2(425.7724), 19.2-28.8eV, 16.8 min #3478
131	H2AV_HUMAN	Histone H2A.V OS=Homo sapiens GN=H2AFV PE=1 SV=3	157	13501	6	5	3	3	6421	1	0	0	425.772	849.53	2	849.518	0.0118	0	45.3	0.0002	R	HLQLAIR	G			Cmpd 2763, +MS2(425.7724), 19.2-28.8eV, 16.8 min #3478
567	PORED_HUMAN	Polyprenol reductase OS=Homo sapiens GN=SRD5A3 PE=1 SV=1	25	36497	1	1	1	1	6447	1	1	1	854.494	853.487	1	853.474	0.013	0	25.27	0.057	K	AFLPFLF	-			Cmpd 12226, +MS2(854.4941), 38.2-57.3eV, 45.7 min #13482
55	TLN1_HUMAN	Talin-1 OS=Homo sapiens GN=TLN1 PE=1 SV=3	395	269599	31	12	23	9	6488	2	1	1	431.254	860.494	2	860.476	0.0179	0	10.2	7.3	K	FLPSELR	D			Cmpd 4306, +MS2(431.2540), 18.9-28.4eV, 21.0 min #5097
72	EFTU_HUMAN	Elongation factor Tu, mitochondrial OS=Homo sapiens GN=TUFM PE=1 SV=2	299	49510	14	7	11	5	6494	2	1	1	431.748	861.482	2	861.474	0.008	0	0.25	37	-	MAAATLLR	A	Oxidation (M)	0.10000000.0	Cmpd 5680, +MS2(431.7484), 19.4-29.1eV, 24.4 min #6533
606	TF3C1_HUMAN	General transcription factor 3C polypeptide 1 OS=Homo sapiens GN=GTF3C1 PE=1 SV=4	19	238725	10	0	9	0	6513	2	1	1	865.462	864.454	1	864.482	-0.0276	0	3.03	16	R	VNHTLGPK	K			Cmpd 7609, +MS2(865.4615), 34.6-51.9eV, 29.4 min #8552
509	TCPB_HUMAN	T-complex protein 1 subunit beta OS=Homo sapiens GN=CCT2 PE=1 SV=4	32	57452	3	1	3	1	6535	1	1	1	435.78	869.546	2	869.533	0.0126	0	31.51	0.01	K	LAVEAVLR	L			Cmpd 4232, +MS2(435.7803), 19.5-29.3eV, 20.8 min #5020
529	HYAS1_HUMAN	Hyaluronan synthase 1 OS=Homo sapiens GN=HAS1 PE=2 SV=2	30	64790	4	1	4	1	6535	2	0	1	435.78	869.546	2	869.533	0.0126	0	29.97	0.015	R	LAVEALVR	T			Cmpd 4232, +MS2(435.7803), 19.5-29.3eV, 20.8 min #5020
53	PROF1_HUMAN	Profilin-1 OS=Homo sapiens GN=PFN1 PE=1 SV=2	400	15045	16	11	5	3	6556	1	1	1	437.782	873.55	2	873.536	0.0144	0	18.34	0.16	K	TLVLLMGK	E			Cmpd 5214, +MS2(437.7824), 19.6-29.4eV, 23.3 min #6046
184	PLAK_HUMAN	Junction plakoglobin OS=Homo sapiens GN=JUP PE=1 SV=3	105	81693	8	2	7	1	6564	2	1	0	876.484	875.477	1	875.486	-0.0098	0	5.92	11	K	LLWTTSR	V			Cmpd 10954, +MS2(876.4840), 39.1-58.6eV, 40.6 min #12111
405	CTNB1_HUMAN	Catenin beta-1 OS=Homo sapiens GN=CTNNB1 PE=1 SV=1	44	85442	5	1	5	1	6564	2	0	0	876.484	875.477	1	875.486	-0.0098	0	5.92	11	K	LLWTTSR	V			Cmpd 10954, +MS2(876.4840), 39.1-58.6eV, 40.6 min #12111
402	ARPC2_HUMAN	Actin-related protein 2/3 complex subunit 2 OS=Homo sapiens GN=ARPC2 PE=1 SV=1	45	34311	8	2	5	1	6565	1	1	1	438.77	875.526	2	875.515	0.0107	0	11.68	1.2	K	VMVSISLK	F			Cmpd 4588, +MS2(438.7701), 19.7-29.5eV, 21.7 min #5392
384	RSMB_HUMAN	Small nuclear ribonucleoprotein-associated proteins B and B~ OS=Homo sapiens GN=SNRPB PE=1 SV=2	46	24594	3	1	3	1	6597	1	1	1	441.817	881.619	2	881.606	0.0128	0	45.86	2.6e-05	R	VLGLVLLR	G			Cmpd 6872, +MS2(441.8168), 19.7-29.6eV, 27.5 min #7780
115	HNRPC_HUMAN	Heterogeneous nuclear ribonucleoproteins C1/C2 OS=Homo sapiens GN=HNRNPC PE=1 SV=4	180	33650	9	6	5	3	6641	4	1	1	446.278	890.54	2	890.519	0.022	2	0.01	29	R	GSSKSGKLK	G			Cmpd 13955, +MS2(446.2775), 19.1-28.7eV, 53.4 min #15358
402	ARPC2_HUMAN	Actin-related protein 2/3 complex subunit 2 OS=Homo sapiens GN=ARPC2 PE=1 SV=1	45	34311	8	2	5	1	6646	1	1	1	446.768	891.521	2	891.51	0.0115	0	5.49	5.2	K	VMVSISLK	F	Oxidation (M)	0.01000000.0	Cmpd 3913, +MS2(446.7680), 19.9-29.8eV, 20.0 min #4685
427	SPTN1_HUMAN	Spectrin alpha chain, non-erythrocytic 1 OS=Homo sapiens GN=SPTAN1 PE=1 SV=3	41	284364	17	2	16	2	4352	2	1	1	300.211	897.611	3	897.576	0.0355	1	0.1	10	R	LKGLALQR	Q			Cmpd 15460, +MS2(300.2111), 18.4-27.6eV, 60.4 min #17000
463	CCAR2_HUMAN	Cell cycle and apoptosis regulator protein 2 OS=Homo sapiens GN=CCAR2 PE=1 SV=2	36	102838	4	1	3	1	6671	1	1	1	449.815	897.615	2	897.601	0.0134	0	36.22	0.00086	R	ILLTLGIR	L			Cmpd 6199, +MS2(449.8145), 20.0-30.0eV, 25.7 min #7076
129	AHNK_HUMAN	Neuroblast differentiation-associated protein AHNAK OS=Homo sapiens GN=AHNAK PE=1 SV=2	158	628699	59	8	52	7	6677	10	1	1	451.239	900.464	2	900.455	0.0089	0	1.23	28	K	ADVDISGPK	I			Cmpd 18830, +MS2(451.2394), 19.2-28.8eV, 76.0 min #20676
367	ECHB_HUMAN	Trifunctional enzyme subunit beta, mitochondrial OS=Homo sapiens GN=HADHB PE=1 SV=3	47	51262	2	1	2	1	6699	1	1	1	453.27	904.525	2	904.513	0.0122	0	47.42	0.00045	R	LAAAFAVSR	L			Cmpd 3435, +MS2(453.2699), 20.1-30.2eV, 18.7 min #4184
345	SEPT9_HUMAN	Septin-9 OS=Homo sapiens GN=SEPT9 PE=1 SV=2	51	65361	7	2	5	2	6718	3	1	1	455.274	908.534	2	908.519	0.0148	1	12.38	0.83	K	RAEVLGHK	T			Cmpd 17774, +MS2(455.2743), 19.3-28.9eV, 71.3 min #19528
597	AP2A1_HUMAN	AP-2 complex subunit alpha-1 OS=Homo sapiens GN=AP2A1 PE=1 SV=3	21	107478	7	0	7	0	6730	4	1	1	456.274	910.533	2	910.498	0.035	1	4.18	6.5	K	KVQHSNAK	N			Cmpd 16279, +MS2(456.2740), 19.3-29.0eV, 64.3 min #17895
552	TFR1_HUMAN	Transferrin receptor protein 1 OS=Homo sapiens GN=TFRC PE=1 SV=2	27	84818	5	1	5	1	6744	3	1	1	457.296	912.578	2	912.551	0.0276	1	3.48	9.3	K	ANVTKPKR	C			Cmpd 18341, +MS2(457.2963), 19.3-29.0eV, 73.7 min #20143
116	LDHA_HUMAN	L-lactate dehydrogenase A chain OS=Homo sapiens GN=LDHA PE=1 SV=2	179	36665	14	5	10	4	6746	1	0	1	457.301	912.588	2	912.576	0.012	0	41.38	0.00087	K	LVIITAGAR	Q			Cmpd 3736, +MS2(457.3011), 20.2-30.4eV, 19.5 min #4500
116	LDHA_HUMAN	L-lactate dehydrogenase A chain OS=Homo sapiens GN=LDHA PE=1 SV=2	179	36665	14	5	10	4	6748	8	0	1	457.301	912.588	2	912.576	0.0127	0	1.96	7.6	K	LVIITAGAR	Q			Cmpd 3287, +MS2(457.3014), 20.2-30.4eV, 18.3 min #4029
116	LDHA_HUMAN	L-lactate dehydrogenase A chain OS=Homo sapiens GN=LDHA PE=1 SV=2	179	36665	14	5	10	4	6749	8	0	1	457.301	912.588	2	912.576	0.0127	0	2.57	6.6	K	LVIITAGAR	Q			Cmpd 3306, +MS2(457.3015), 20.2-30.4eV, 18.4 min #4049
113	LDHB_HUMAN	L-lactate dehydrogenase B chain OS=Homo sapiens GN=LDHB PE=1 SV=2	182	36615	12	5	7	3	6746	3	0	1	457.301	912.588	2	912.576	0.012	0	16.92	0.24	K	IVVVTAGVR	Q			Cmpd 3736, +MS2(457.3011), 20.2-30.4eV, 19.5 min #4500
113	LDHB_HUMAN	L-lactate dehydrogenase B chain OS=Homo sapiens GN=LDHB PE=1 SV=2	182	36615	12	5	7	3	6747	1	1	1	457.301	912.588	2	912.576	0.0122	0	36.99	0.0024	K	IVVVTAGVR	Q			Cmpd 3655, +MS2(457.3012), 19.3-29.0eV, 19.3 min #4414
113	LDHB_HUMAN	L-lactate dehydrogenase B chain OS=Homo sapiens GN=LDHB PE=1 SV=2	182	36615	12	5	7	3	6748	1	1	1	457.301	912.588	2	912.576	0.0126	0	59.28	1.4e-05	K	IVVVTAGVR	Q			Cmpd 3287, +MS2(457.3014), 20.2-30.4eV, 18.3 min #4029
113	LDHB_HUMAN	L-lactate dehydrogenase B chain OS=Homo sapiens GN=LDHB PE=1 SV=2	182	36615	12	5	7	3	6749	1	1	1	457.301	912.588	2	912.576	0.0127	0	52.85	6.2e-05	K	IVVVTAGVR	Q			Cmpd 3306, +MS2(457.3015), 20.2-30.4eV, 18.4 min #4049
537	CABL1_HUMAN	CDK5 and ABL1 enzyme substrate 1 OS=Homo sapiens GN=CABLES1 PE=1 SV=2	29	67557	6	2	2	1	6746	2	0	1	457.301	912.588	2	912.587	0.0008	1	26.45	0.027	R	IVLISGRR	S			Cmpd 3736, +MS2(457.3011), 20.2-30.4eV, 19.5 min #4500
537	CABL1_HUMAN	CDK5 and ABL1 enzyme substrate 1 OS=Homo sapiens GN=CABLES1 PE=1 SV=2	29	67557	6	2	2	1	6747	6	0	1	457.301	912.588	2	912.587	0.001	1	2.8	6.3	R	IVLISGRR	S			Cmpd 3655, +MS2(457.3012), 19.3-29.0eV, 19.3 min #4414
537	CABL1_HUMAN	CDK5 and ABL1 enzyme substrate 1 OS=Homo sapiens GN=CABLES1 PE=1 SV=2	29	67557	6	2	2	1	6748	3	0	1	457.301	912.588	2	912.587	0.0014	1	13.38	0.55	R	IVLISGRR	S			Cmpd 3287, +MS2(457.3014), 20.2-30.4eV, 18.3 min #4029
537	CABL1_HUMAN	CDK5 and ABL1 enzyme substrate 1 OS=Homo sapiens GN=CABLES1 PE=1 SV=2	29	67557	6	2	2	1	6749	4	0	1	457.301	912.588	2	912.587	0.0015	1	7.68	2	R	IVLISGRR	S			Cmpd 3306, +MS2(457.3015), 20.2-30.4eV, 18.4 min #4049
537	CABL1_HUMAN	CDK5 and ABL1 enzyme substrate 1 OS=Homo sapiens GN=CABLES1 PE=1 SV=2	29	67557	6	2	2	1	6750	2	0	1	457.315	912.615	2	912.587	0.0279	1	24.33	0.019	R	IVLISGRR	S			Cmpd 5138, +MS2(457.3147), 20.2-30.4eV, 23.1 min #5967
9	CO6A3_HUMAN	Collagen alpha-3(VI) chain OS=Homo sapiens GN=COL6A3 PE=1 SV=5	1354	343457	78	40	43	23	6746	7	1	1	457.301	912.588	2	912.601	-0.0132	0	11.75	0.8	K	LLVLITGGK	S			Cmpd 3736, +MS2(457.3011), 20.2-30.4eV, 19.5 min #4500
9	CO6A3_HUMAN	Collagen alpha-3(VI) chain OS=Homo sapiens GN=COL6A3 PE=1 SV=5	1354	343457	78	40	43	23	6750	1	1	1	457.315	912.615	2	912.601	0.014	0	59.07	6.4e-06	K	LLVLITGGK	S			Cmpd 5138, +MS2(457.3147), 20.2-30.4eV, 23.1 min #5967
40	EF1A1_HUMAN	Elongation factor 1-alpha 1 OS=Homo sapiens GN=EEF1A1 PE=1 SV=1	546	50109	33	18	9	4	6754	1	1	1	457.793	913.572	2	913.56	0.0121	0	18.5	0.3	R	QTVAVGVIK	A			Cmpd 3076, +MS2(457.7931), 19.3-29.0eV, 17.7 min #3807
586	IDHC_HUMAN	Isocitrate dehydrogenase [NADP] cytoplasmic OS=Homo sapiens GN=IDH1 PE=1 SV=2	22	46630	4	1	4	1	6755	1	1	1	457.796	913.578	2	913.564	0.0147	0	16.63	0.43	R	IIWELIK	E			Cmpd 6792, +MS2(457.7964), 20.2-30.4eV, 27.2 min #7696
38	FIBA_HUMAN	Fibrinogen alpha chain OS=Homo sapiens GN=FGA PE=1 SV=2	550	94914	22	15	10	8	6787	3	1	1	923.515	922.508	1	922.487	0.0207	0	1.91	16	K	TVIGPDGHK	E			Cmpd 11753, +MS2(923.5152), 40.9-61.4eV, 43.7 min #12971
259	ROAA_HUMAN	Heterogeneous nuclear ribonucleoprotein A/B OS=Homo sapiens GN=HNRNPAB PE=1 SV=2	72	36202	2	2	2	2	6808	1	1	1	464.775	927.536	2	927.522	0.014	0	38.32	0.0052	R	GFGFILFK	D			Cmpd 7928, +MS2(464.7752), 20.5-30.7eV, 30.3 min #8888
406	FUBP1_HUMAN	Far upstream element-binding protein 1 OS=Homo sapiens GN=FUBP1 PE=1 SV=3	44	67518	4	1	4	1	6821	1	1	0	466.296	930.578	2	930.565	0.0128	0	43.66	0.00057	R	FAVGIVIGR	N			Cmpd 6044, +MS2(466.2962), 20.5-30.8eV, 25.4 min #6914
407	FUBP3_HUMAN	Far upstream element-binding protein 3 OS=Homo sapiens GN=FUBP3 PE=1 SV=2	44	61602	3	1	3	1	6821	1	0	0	466.296	930.578	2	930.565	0.0128	0	43.66	0.00057	R	FAVGIVIGR	N			Cmpd 6044, +MS2(466.2962), 20.5-30.8eV, 25.4 min #6914
7	HBB_HUMAN	Hemoglobin subunit beta OS=Homo sapiens GN=HBB PE=1 SV=2	1747	15988	70	39	11	9	6825	1	1	1	466.77	931.526	2	931.513	0.0133	0	36.87	0.0079	K	SAVTALWGK	V			Cmpd 4083, +MS2(466.7703), 20.5-30.8eV, 20.4 min #4864
258	GCN1_HUMAN	eIF-2-alpha kinase activator GCN1 OS=Homo sapiens GN=GCN1 PE=1 SV=6	72	292572	16	2	15	2	6825	3	0	1	466.77	931.526	2	931.527	-0.0013	1	10.27	3.6	K	QVMAIKSR	V			Cmpd 4083, +MS2(466.7703), 20.5-30.8eV, 20.4 min #4864
23	CH60_HUMAN	60 kDa heat shock protein, mitochondrial OS=Homo sapiens GN=HSPD1 PE=1 SV=2	850	61016	31	20	12	6	6877	3	1	1	471.312	940.61	2	940.607	0.0034	1	7.71	1.4	K	IGIEIIKR	T			Cmpd 8045, +MS2(471.3125), 20.7-31.0eV, 30.7 min #9012
38	FIBA_HUMAN	Fibrinogen alpha chain OS=Homo sapiens GN=FGA PE=1 SV=2	550	94914	22	15	10	8	6922	1	1	1	472.776	943.537	2	943.523	0.0148	0	46.01	0.0012	R	LEVDIDIK	I			Cmpd 6292, +MS2(472.7760), 20.7-31.1eV, 26.0 min #7173
1	H2A2A_HUMAN	Histone H2A type 2-A OS=Homo sapiens GN=HIST2H2AA3 PE=1 SV=3	2382	14087	65	46	10	7	6921	1	1	0	472.775	943.535	2	943.524	0.0116	0	22.41	0.27	R	AGLQFPVGR	V			Cmpd 4235, +MS2(472.7750), 19.6-29.3eV, 20.8 min #5023
1	H2A2A_HUMAN	Histone H2A type 2-A OS=Homo sapiens GN=HIST2H2AA3 PE=1 SV=3	2382	14087	65	46	10	7	6923	1	1	0	472.776	943.538	2	943.524	0.0145	0	31.36	0.034	R	AGLQFPVGR	V			Cmpd 4250, +MS2(472.7765), 20.7-31.1eV, 20.9 min #5039
2	H2A1D_HUMAN	Histone H2A type 1-D OS=Homo sapiens GN=HIST1H2AD PE=1 SV=2	2290	14099	66	50	9	7	6921	1	0	0	472.775	943.535	2	943.524	0.0116	0	22.41	0.27	R	AGLQFPVGR	V			Cmpd 4235, +MS2(472.7750), 19.6-29.3eV, 20.8 min #5023
2	H2A1D_HUMAN	Histone H2A type 1-D OS=Homo sapiens GN=HIST1H2AD PE=1 SV=2	2290	14099	66	50	9	7	6923	1	0	0	472.776	943.538	2	943.524	0.0145	0	31.36	0.034	R	AGLQFPVGR	V			Cmpd 4250, +MS2(472.7765), 20.7-31.1eV, 20.9 min #5039
3	H2A1B_HUMAN	Histone H2A type 1-B/E OS=Homo sapiens GN=HIST1H2AB PE=1 SV=2	2256	14127	65	49	8	7	6921	1	0	0	472.775	943.535	2	943.524	0.0116	0	22.41	0.27	R	AGLQFPVGR	V			Cmpd 4235, +MS2(472.7750), 19.6-29.3eV, 20.8 min #5023
3	H2A1B_HUMAN	Histone H2A type 1-B/E OS=Homo sapiens GN=HIST1H2AB PE=1 SV=2	2256	14127	65	49	8	7	6923	1	0	0	472.776	943.538	2	943.524	0.0145	0	31.36	0.034	R	AGLQFPVGR	V			Cmpd 4250, +MS2(472.7765), 20.7-31.1eV, 20.9 min #5039
6	H2AX_HUMAN	Histone H2AX OS=Homo sapiens GN=H2AFX PE=1 SV=2	1838	15135	47	38	8	7	6921	1	0	0	472.775	943.535	2	943.524	0.0116	0	22.41	0.27	R	AGLQFPVGR	V			Cmpd 4235, +MS2(472.7750), 19.6-29.3eV, 20.8 min #5023
6	H2AX_HUMAN	Histone H2AX OS=Homo sapiens GN=H2AFX PE=1 SV=2	1838	15135	47	38	8	7	6923	1	0	0	472.776	943.538	2	943.524	0.0145	0	31.36	0.034	R	AGLQFPVGR	V			Cmpd 4250, +MS2(472.7765), 20.7-31.1eV, 20.9 min #5039
131	H2AV_HUMAN	Histone H2A.V OS=Homo sapiens GN=H2AFV PE=1 SV=3	157	13501	6	5	3	3	6921	1	0	0	472.775	943.535	2	943.524	0.0116	0	22.41	0.27	R	AGLQFPVGR	I			Cmpd 4235, +MS2(472.7750), 19.6-29.3eV, 20.8 min #5023
131	H2AV_HUMAN	Histone H2A.V OS=Homo sapiens GN=H2AFV PE=1 SV=3	157	13501	6	5	3	3	6923	1	0	0	472.776	943.538	2	943.524	0.0145	0	31.36	0.034	R	AGLQFPVGR	I			Cmpd 4250, +MS2(472.7765), 20.7-31.1eV, 20.9 min #5039
219	ECHA_HUMAN	Trifunctional enzyme subunit alpha, mitochondrial OS=Homo sapiens GN=HADHA PE=1 SV=2	88	82947	13	4	11	2	6922	8	0	1	472.776	943.537	2	943.545	-0.0076	2	10.7	4	K	RDKGLVEK	L			Cmpd 6292, +MS2(472.7760), 20.7-31.1eV, 26.0 min #7173
101	ENPL_HUMAN	Endoplasmin OS=Homo sapiens GN=HSP90B1 PE=1 SV=1	211	92411	25	8	15	6	6929	1	1	1	473.309	944.604	2	944.591	0.0135	0	58.24	9.3e-06	R	GTTITLVLK	E			Cmpd 4663, +MS2(473.3093), 20.7-31.1eV, 21.9 min #5471
7	HBB_HUMAN	Hemoglobin subunit beta OS=Homo sapiens GN=HBB PE=1 SV=2	1747	15988	70	39	11	9	6961	1	1	0	476.764	951.514	2	951.503	0.0111	0	32.02	0.018	M	VHLTPEEK	S			Cmpd 2538, +MS2(476.7641), 20.9-31.3eV, 16.3 min #3243
7	HBB_HUMAN	Hemoglobin subunit beta OS=Homo sapiens GN=HBB PE=1 SV=2	1747	15988	70	39	11	9	6962	1	1	0	476.765	951.516	2	951.503	0.0136	0	51.31	0.0002	M	VHLTPEEK	S			Cmpd 2553, +MS2(476.7653), 20.9-31.3eV, 16.3 min #3259
10	HBD_HUMAN	Hemoglobin subunit delta OS=Homo sapiens GN=HBD PE=1 SV=2	1150	16045	32	23	9	6	6961	1	0	0	476.764	951.514	2	951.503	0.0111	0	32.02	0.018	M	VHLTPEEK	T			Cmpd 2538, +MS2(476.7641), 20.9-31.3eV, 16.3 min #3243
10	HBD_HUMAN	Hemoglobin subunit delta OS=Homo sapiens GN=HBD PE=1 SV=2	1150	16045	32	23	9	6	6962	1	0	0	476.765	951.516	2	951.503	0.0136	0	51.31	0.0002	M	VHLTPEEK	T			Cmpd 2553, +MS2(476.7653), 20.9-31.3eV, 16.3 min #3259
15	H2B1M_HUMAN	Histone H2B type 1-M OS=Homo sapiens GN=HIST1H2BM PE=1 SV=3	1063	13981	41	24	8	4	6970	1	1	0	477.313	952.611	2	952.596	0.0152	0	30.49	0.004	R	LLLPGELAK	H			Cmpd 5092, +MS2(477.3127), 20.9-31.3eV, 23.0 min #5919
351	H2B1A_HUMAN	Histone H2B type 1-A OS=Homo sapiens GN=HIST1H2BA PE=1 SV=3	50	14159	4	2	3	2	6970	1	0	0	477.313	952.611	2	952.596	0.0152	0	30.49	0.004	R	LLLPGELAK	H			Cmpd 5092, +MS2(477.3127), 20.9-31.3eV, 23.0 min #5919
579	XPO2_HUMAN	Exportin-2 OS=Homo sapiens GN=CSE1L PE=1 SV=3	23	110346	7	1	7	1	6970	2	0	1	477.313	952.611	2	952.596	0.0152	0	23.2	0.021	K	IIIPEIQK	V			Cmpd 5092, +MS2(477.3127), 20.9-31.3eV, 23.0 min #5919
590	CU129_HUMAN	Putative uncharacterized protein encoded by LINC00479 OS=Homo sapiens GN=LINC00479 PE=5 SV=2	22	15199	1	1	1	1	6970	3	0	1	477.313	952.611	2	952.597	0.0138	1	21.65	0.03	R	LLIPRWR	E			Cmpd 5092, +MS2(477.3127), 20.9-31.3eV, 23.0 min #5919
589	NEK10_HUMAN	Serine/threonine-protein kinase Nek10 OS=Homo sapiens GN=NEK10 PE=2 SV=3	22	133176	6	1	6	1	6970	3	0	1	477.313	952.611	2	952.607	0.004	1	21.65	0.03	K	LILPNKQK	N			Cmpd 5092, +MS2(477.3127), 20.9-31.3eV, 23.0 min #5919
60	CO6A1_HUMAN	Collagen alpha-1(VI) chain OS=Homo sapiens GN=COL6A1 PE=1 SV=3	349	108462	14	8	7	4	6992	1	1	1	479.296	956.577	2	956.566	0.0113	0	21.81	0.21	R	IALVITDGR	S			Cmpd 4413, +MS2(479.2956), 20.9-31.4eV, 21.3 min #5210
308	1433S_HUMAN	14-3-3 protein sigma OS=Homo sapiens GN=SFN PE=1 SV=1	61	27757	5	3	3	1	6998	4	1	1	479.8	957.586	2	957.572	0.0144	2	2.12	16	K	KRIIDSAR	S			Cmpd 11793, +MS2(479.8004), 21.0-31.4eV, 43.9 min #13014
47	CO3_HUMAN	Complement C3 OS=Homo sapiens GN=C3 PE=1 SV=2	485	187030	27	16	19	11	7001	1	1	1	480.286	958.557	2	958.545	0.0123	0	47.92	0.00065	K	GLEVTITAR	F			Cmpd 3844, +MS2(480.2858), 21.0-31.5eV, 19.8 min #4613
541	DNJA1_HUMAN	DnaJ homolog subfamily A member 1 OS=Homo sapiens GN=DNAJA1 PE=1 SV=2	29	44839	5	1	4	1	7064	2	0	1	483.794	965.573	2	965.555	0.0184	0	15.38	0.43	K	ILEVHIDK	G			Cmpd 7709, +MS2(483.7937), 21.1-31.6eV, 29.7 min #8658
541	DNJA1_HUMAN	DnaJ homolog subfamily A member 1 OS=Homo sapiens GN=DNAJA1 PE=1 SV=2	29	44839	5	1	4	1	7065	2	0	1	483.794	965.573	2	965.555	0.0186	0	12.05	0.93	K	ILEVHIDK	G			Cmpd 7745, +MS2(483.7939), 21.1-31.6eV, 29.8 min #8696
186	PDIA1_HUMAN	Protein disulfide-isomerase OS=Homo sapiens GN=P4HB PE=1 SV=3	104	57081	16	5	9	4	7064	1	1	1	483.794	965.573	2	965.559	0.0143	0	46.34	0.00035	R	ILEFFGLK	K			Cmpd 7709, +MS2(483.7937), 21.1-31.6eV, 29.7 min #8658
186	PDIA1_HUMAN	Protein disulfide-isomerase OS=Homo sapiens GN=P4HB PE=1 SV=3	104	57081	16	5	9	4	7065	1	1	1	483.794	965.573	2	965.559	0.0146	0	45.79	0.00039	R	ILEFFGLK	K			Cmpd 7745, +MS2(483.7939), 21.1-31.6eV, 29.8 min #8696
346	B3AT_HUMAN	Band 3 anion transport protein OS=Homo sapiens GN=SLC4A1 PE=1 SV=3	51	101727	3	2	3	2	7085	1	1	1	485.833	969.652	2	969.638	0.0147	0	27.74	0.0074	R	VLLPLIFR	N			Cmpd 8557, +MS2(485.8334), 21.1-31.7eV, 32.2 min #9551
428	GBP1_HUMAN	Guanylate-binding protein 1 OS=Homo sapiens GN=GBP1 PE=1 SV=2	40	67888	7	2	6	1	7102	1	1	1	488.785	975.555	2	975.539	0.0162	0	36.27	0.0083	R	EAIEVFIR	S			Cmpd 5264, +MS2(488.7848), 19.8-29.8eV, 23.4 min #6098
428	GBP1_HUMAN	Guanylate-binding protein 1 OS=Homo sapiens GN=GBP1 PE=1 SV=2	40	67888	7	2	6	1	7103	1	1	1	488.785	975.555	2	975.539	0.0162	0	32.19	0.021	R	EAIEVFIR	S			Cmpd 5272, +MS2(488.7848), 19.8-29.7eV, 23.4 min #6106
282	PRDX2_HUMAN	Peroxiredoxin-2 OS=Homo sapiens GN=PRDX2 PE=1 SV=5	67	21878	3	1	3	1	7112	1	1	1	978.517	977.51	1	977.518	-0.0081	0	0.47	39	K	ATAVVDGAFK	E			Cmpd 11579, +MS2(978.5173), 43.1-64.7eV, 43.0 min #12783
580	VIP1_HUMAN	Inositol hexakisphosphate and diphosphoinositol-pentakisphosphate kinase 1 OS=Homo sapiens GN=PPIP5K1 PE=1 SV=1	23	159420	5	1	4	1	7146	2	0	1	492.324	982.633	2	982.604	0.029	2	22.69	0.038	R	SPLIRNRK	A			Cmpd 5963, +MS2(492.3236), 21.4-32.0eV, 25.2 min #6830
9	CO6A3_HUMAN	Collagen alpha-3(VI) chain OS=Homo sapiens GN=COL6A3 PE=1 SV=5	1354	343457	78	40	43	23	7146	1	1	1	492.324	982.633	2	982.617	0.0151	0	37.37	0.0013	R	ALILVGLER	V			Cmpd 5963, +MS2(492.3236), 21.4-32.0eV, 25.2 min #6830
316	IQGA1_HUMAN	Ras GTPase-activating-like protein IQGAP1 OS=Homo sapiens GN=IQGAP1 PE=1 SV=1	57	189134	12	2	11	2	7146	6	0	1	492.324	982.633	2	982.629	0.0038	1	3.96	2.9	K	RLIVDVIR	F			Cmpd 5963, +MS2(492.3236), 21.4-32.0eV, 25.2 min #6830
581	TPRGL_HUMAN	Tumor protein p63-regulated gene 1-like protein OS=Homo sapiens GN=TPRG1L PE=1 SV=1	23	30193	1	1	1	1	7146	2	0	1	492.324	982.633	2	982.654	-0.0213	1	22.69	0.038	K	ALLIQAVKK	A			Cmpd 5963, +MS2(492.3236), 21.4-32.0eV, 25.2 min #6830
441	ABHEB_HUMAN	Protein ABHD14B OS=Homo sapiens GN=ABHD14B PE=1 SV=1	39	22332	5	1	5	1	4881	1	1	1	329.167	984.478	3	984.499	-0.0205	0	12.38	3.7	R	EALPGSGQAR	F			Cmpd 15906, +MS2(329.1667), 18.4-27.6eV, 62.5 min #17488
427	SPTN1_HUMAN	Spectrin alpha chain, non-erythrocytic 1 OS=Homo sapiens GN=SPTAN1 PE=1 SV=3	41	284364	17	2	16	2	7162	4	0	1	493.812	985.61	2	985.578	0.0322	2	2.97	11	R	RDALLSRR	N			Cmpd 9700, +MS2(493.8124), 21.4-32.1eV, 36.0 min #10769
340	SERA_HUMAN	D-3-phosphoglycerate dehydrogenase OS=Homo sapiens GN=PHGDH PE=1 SV=4	52	56614	8	2	5	1	7162	1	1	1	493.812	985.61	2	985.596	0.0142	0	42.32	0.0012	R	DLPLLLFR	T			Cmpd 9700, +MS2(493.8124), 21.4-32.1eV, 36.0 min #10769
340	SERA_HUMAN	D-3-phosphoglycerate dehydrogenase OS=Homo sapiens GN=PHGDH PE=1 SV=4	52	56614	8	2	5	1	7163	1	1	1	493.813	985.612	2	985.596	0.0156	0	35.3	0.0059	R	DLPLLLFR	T			Cmpd 9683, +MS2(493.8131), 21.4-32.1eV, 35.9 min #10750
570	SF3B1_HUMAN	Splicing factor 3B subunit 1 OS=Homo sapiens GN=SF3B1 PE=1 SV=3	25	145738	5	1	5	1	7162	10	0	1	493.812	985.61	2	985.599	0.0109	0	0.09	21	R	EVMLILIR	E			Cmpd 9700, +MS2(493.8124), 21.4-32.1eV, 36.0 min #10769
31	H4_HUMAN	Histone H4 OS=Homo sapiens GN=HIST1H4A PE=1 SV=2	627	11360	24	23	9	9	7173	1	1	1	495.301	988.588	2	988.571	0.0171	0	33.26	0.011	K	VFLENVIR	D			Cmpd 5233, +MS2(495.3011), 21.4-32.2eV, 23.3 min #6066
532	TAGL_HUMAN	Transgelin OS=Homo sapiens GN=TAGLN PE=1 SV=4	30	22596	4	1	3	1	7176	1	1	1	495.8	989.585	2	989.57	0.0151	0	20.67	0.17	R	LGFQVWLK	N			Cmpd 6565, +MS2(495.7998), 21.5-32.2eV, 26.7 min #7459
512	GTR1_HUMAN	Solute carrier family 2, facilitated glucose transporter member 1 OS=Homo sapiens GN=SLC2A1 PE=1 SV=2	31	54049	1	1	1	1	7177	1	1	1	495.811	989.607	2	989.591	0.0158	0	31.28	0.0083	K	VTILELFR	S			Cmpd 8150, +MS2(495.8106), 21.5-32.2eV, 31.0 min #9122
431	LSP1_HUMAN	Lymphocyte-specific protein 1 OS=Homo sapiens GN=LSP1 PE=1 SV=1	40	37169	3	1	3	1	4928	1	1	1	331.185	990.532	3	990.534	-0.003	1	10	14	R	SIEKSNSVK	K			Cmpd 17392, +MS2(331.1845), 18.4-27.6eV, 69.5 min #19110
298	PA1B2_HUMAN	Platelet-activating factor acetylhydrolase IB subunit beta OS=Homo sapiens GN=PAFAH1B2 PE=1 SV=1	64	25553	3	2	2	1	7183	1	1	1	497.352	992.69	2	992.675	0.0153	0	44.01	4e-05	K	IIVLGLLPR	G			Cmpd 7686, +MS2(497.3522), 21.5-32.3eV, 29.6 min #8634
298	PA1B2_HUMAN	Platelet-activating factor acetylhydrolase IB subunit beta OS=Homo sapiens GN=PAFAH1B2 PE=1 SV=1	64	25553	3	2	2	1	7184	1	1	1	497.352	992.69	2	992.675	0.0153	0	32.69	0.00054	K	IIVLGLLPR	G			Cmpd 7673, +MS2(497.3522), 21.5-32.3eV, 29.6 min #8620
324	CISY_HUMAN	Citrate synthase, mitochondrial OS=Homo sapiens GN=CS PE=1 SV=2	56	51680	2	1	2	1	7191	1	1	1	499.308	996.601	2	996.586	0.0152	0	17.29	0.22	K	DILADLIPK	E			Cmpd 9027, +MS2(499.3076), 21.6-32.4eV, 33.7 min #10051
379	ROA0_HUMAN	Heterogeneous nuclear ribonucleoprotein A0 OS=Homo sapiens GN=HNRNPA0 PE=1 SV=1	46	30822	2	1	2	1	7191	4	0	1	499.308	996.601	2	996.633	-0.0324	2	3.25	5.5	R	VEVKKAVPK	E			Cmpd 9027, +MS2(499.3076), 21.6-32.4eV, 33.7 min #10051
4	ACTG_HUMAN	Actin, cytoplasmic 2 OS=Homo sapiens GN=ACTG1 PE=1 SV=1	1920	41766	49	32	14	9	7192	1	1	0	499.754	997.494	2	997.479	0.0147	0	25.58	0.076	R	DLTDYLMK	I			Cmpd 6839, +MS2(499.7541), 21.6-32.4eV, 27.4 min #7746
4	ACTG_HUMAN	Actin, cytoplasmic 2 OS=Homo sapiens GN=ACTG1 PE=1 SV=1	1920	41766	49	32	14	9	7193	1	1	0	499.755	997.495	2	997.479	0.016	0	27.77	0.045	R	DLTDYLMK	I			Cmpd 6825, +MS2(499.7548), 21.6-32.4eV, 27.3 min #7731
5	ACTB_HUMAN	Actin, cytoplasmic 1 OS=Homo sapiens GN=ACTB PE=1 SV=1	1920	41710	49	32	14	9	7192	1	0	0	499.754	997.494	2	997.479	0.0147	0	25.58	0.076	R	DLTDYLMK	I			Cmpd 6839, +MS2(499.7541), 21.6-32.4eV, 27.4 min #7746
5	ACTB_HUMAN	Actin, cytoplasmic 1 OS=Homo sapiens GN=ACTB PE=1 SV=1	1920	41710	49	32	14	9	7193	1	0	0	499.755	997.495	2	997.479	0.016	0	27.77	0.045	R	DLTDYLMK	I			Cmpd 6825, +MS2(499.7548), 21.6-32.4eV, 27.3 min #7731
27	ACTC_HUMAN	Actin, alpha cardiac muscle 1 OS=Homo sapiens GN=ACTC1 PE=1 SV=1	756	41992	25	18	9	7	7192	1	0	0	499.754	997.494	2	997.479	0.0147	0	25.58	0.076	R	DLTDYLMK	I			Cmpd 6839, +MS2(499.7541), 21.6-32.4eV, 27.4 min #7746
27	ACTC_HUMAN	Actin, alpha cardiac muscle 1 OS=Homo sapiens GN=ACTC1 PE=1 SV=1	756	41992	25	18	9	7	7193	1	0	0	499.755	997.495	2	997.479	0.016	0	27.77	0.045	R	DLTDYLMK	I			Cmpd 6825, +MS2(499.7548), 21.6-32.4eV, 27.3 min #7731
36	ACTBL_HUMAN	Beta-actin-like protein 2 OS=Homo sapiens GN=ACTBL2 PE=1 SV=2	572	41976	21	14	8	5	7192	1	0	0	499.754	997.494	2	997.479	0.0147	0	25.58	0.076	R	DLTDYLMK	I			Cmpd 6839, +MS2(499.7541), 21.6-32.4eV, 27.4 min #7746
36	ACTBL_HUMAN	Beta-actin-like protein 2 OS=Homo sapiens GN=ACTBL2 PE=1 SV=2	572	41976	21	14	8	5	7193	1	0	0	499.755	997.495	2	997.479	0.016	0	27.77	0.045	R	DLTDYLMK	I			Cmpd 6825, +MS2(499.7548), 21.6-32.4eV, 27.3 min #7731
47	CO3_HUMAN	Complement C3 OS=Homo sapiens GN=C3 PE=1 SV=2	485	187030	27	16	19	11	7200	7	1	1	500.32	998.626	2	998.612	0.0141	1	0.05	20	R	QGALELIKK	G			Cmpd 6059, +MS2(500.3205), 21.6-32.4eV, 25.4 min #6930
196	ANXA6_HUMAN	Annexin A6 OS=Homo sapiens GN=ANXA6 PE=1 SV=3	99	75826	15	5	12	3	7200	1	0	1	500.32	998.626	2	998.612	0.0141	0	36.61	0.0043	K	ALIEILATR	T			Cmpd 6059, +MS2(500.3205), 21.6-32.4eV, 25.4 min #6930
338	RABP2_HUMAN	Cellular retinoic acid-binding protein 2 OS=Homo sapiens GN=CRABP2 PE=1 SV=2	53	15683	1	1	1	1	7201	1	1	1	500.81	999.606	2	999.59	0.0157	0	52.57	0.00016	K	VLGVNVMLR	K			Cmpd 5393, +MS2(500.8101), 21.6-32.5eV, 23.7 min #6234
623	MIB1_HUMAN	E3 ubiquitin-protein ligase MIB1 OS=Homo sapiens GN=MIB1 PE=1 SV=1	15	110066	7	0	7	0	7201	7	0	1	500.81	999.606	2	999.619	-0.0133	2	1.87	19	R	VLLESRRK	S			Cmpd 5393, +MS2(500.8101), 21.6-32.5eV, 23.7 min #6234
546	FAT2_HUMAN	Protocadherin Fat 2 OS=Homo sapiens GN=FAT2 PE=1 SV=2	28	479018	12	1	11	1	7201	8	0	1	500.81	999.606	2	999.626	-0.0207	1	1.12	23	R	VIAIKVMAR	D			Cmpd 5393, +MS2(500.8101), 21.6-32.5eV, 23.7 min #6234
564	DC1I2_HUMAN	Cytoplasmic dynein 1 intermediate chain 2 OS=Homo sapiens GN=DYNC1I2 PE=1 SV=3	26	71412	2	0	2	0	7205	2	0	1	501.287	1000.56	2	1000.53	0.0298	0	25.68	0.25	R	TLAEINANR	A			Cmpd 7192, +MS2(501.2872), 21.7-32.5eV, 28.3 min #8115
551	THIO_HUMAN	Thioredoxin OS=Homo sapiens GN=TXN PE=1 SV=3	27	11730	1	0	1	0	7205	1	1	1	501.287	1000.56	2	1000.54	0.0159	0	27.37	0.17	K	LEATINELV	-			Cmpd 7192, +MS2(501.2872), 21.7-32.5eV, 28.3 min #8115
315	AMPL_HUMAN	Cytosol aminopeptidase OS=Homo sapiens GN=LAP3 PE=1 SV=3	57	56131	7	2	5	2	7213	1	1	1	502.818	1003.62	2	1003.61	0.0152	0	19.45	0.12	R	TLIEFLLR	F			Cmpd 8579, +MS2(502.8182), 21.7-32.6eV, 32.2 min #9575
315	AMPL_HUMAN	Cytosol aminopeptidase OS=Homo sapiens GN=LAP3 PE=1 SV=3	57	56131	7	2	5	2	7214	1	1	1	502.819	1003.62	2	1003.61	0.016	0	17.45	0.21	R	TLIEFLLR	F			Cmpd 8549, +MS2(502.8186), 21.7-32.6eV, 32.1 min #9543
438	SYNC_HUMAN	Asparagine--tRNA ligase, cytoplasmic OS=Homo sapiens GN=NARS PE=1 SV=1	39	62903	4	1	4	1	7218	1	1	1	503.307	1004.6	2	1004.58	0.0153	0	3.36	13	K	NLMFLVLR	D			Cmpd 7963, +MS2(503.3070), 21.8-32.6eV, 30.4 min #8925
549	AMPB_HUMAN	Aminopeptidase B OS=Homo sapiens GN=RNPEP PE=1 SV=2	28	72549	4	1	4	1	7219	1	1	1	503.315	1004.62	2	1004.6	0.0135	0	27.66	0.017	R	LQVLLTYR	V			Cmpd 4904, +MS2(503.3149), 21.8-32.6eV, 22.6 min #5723
46	ALBU_HUMAN	Serum albumin OS=Homo sapiens GN=ALB PE=1 SV=2	504	69321	41	20	16	10	7231	1	1	1	507.311	1012.61	2	1012.59	0.0149	0	38.65	0.0034	K	LVAASQAALGL	-			Cmpd 6395, +MS2(507.3106), 22.0-32.9eV, 26.2 min #7281
46	ALBU_HUMAN	Serum albumin OS=Homo sapiens GN=ALB PE=1 SV=2	504	69321	41	20	16	10	7232	1	1	1	507.311	1012.61	2	1012.59	0.0162	0	50.12	0.00022	K	LVAASQAALGL	-			Cmpd 6444, +MS2(507.3112), 22.0-32.9eV, 26.3 min #7332
594	RN213_HUMAN	E3 ubiquitin-protein ligase RNF213 OS=Homo sapiens GN=RNF213 PE=1 SV=3	21	591030	19	0	16	0	7232	5	0	1	507.311	1012.61	2	1012.63	-0.0201	1	2.77	12	R	REELLLLK	K			Cmpd 6444, +MS2(507.3112), 22.0-32.9eV, 26.3 min #7332
533	TT39A_HUMAN	Tetratricopeptide repeat protein 39A OS=Homo sapiens GN=TTC39A PE=2 SV=1	30	69733	4	1	3	1	7241	6	1	1	508.835	1015.66	2	1015.62	0.0383	0	6.59	1.2	K	LLKPYLNR	Y			Cmpd 7894, +MS2(508.8353), 22.0-33.0eV, 30.2 min #8852
585	DPYL5_HUMAN	Dihydropyrimidinase-related protein 5 OS=Homo sapiens GN=DPYSL5 PE=1 SV=1	22	61382	3	1	3	1	7241	3	0	1	508.835	1015.66	2	1015.62	0.0383	1	22.18	0.033	K	LLNLYPRK	G			Cmpd 7894, +MS2(508.8353), 22.0-33.0eV, 30.2 min #8852
552	TFR1_HUMAN	Transferrin receptor protein 1 OS=Homo sapiens GN=TFRC PE=1 SV=2	27	84818	5	1	5	1	7241	1	0	1	508.835	1015.66	2	1015.64	0.0131	0	25.92	0.014	K	ILNIFGVIK	G			Cmpd 7894, +MS2(508.8353), 22.0-33.0eV, 30.2 min #8852
563	ANM3_HUMAN	Protein arginine N-methyltransferase 3 OS=Homo sapiens GN=PRMT3 PE=1 SV=3	26	59838	5	1	4	1	7241	1	0	1	508.835	1015.66	2	1015.65	0.0019	1	25.92	0.014	K	LINFIRLK	N			Cmpd 7894, +MS2(508.8353), 22.0-33.0eV, 30.2 min #8852
427	SPTN1_HUMAN	Spectrin alpha chain, non-erythrocytic 1 OS=Homo sapiens GN=SPTAN1 PE=1 SV=3	41	284364	17	2	16	2	5081	10	0	1	340.536	1018.59	3	1018.57	0.0147	2	0.51	30	K	IKSMAASRR	A			Cmpd 2871, +MS2(340.5357), 18.4-27.6eV, 17.1 min #3591
46	ALBU_HUMAN	Serum albumin OS=Homo sapiens GN=ALB PE=1 SV=2	504	69321	41	20	16	10	5081	1	1	1	340.536	1018.59	3	1018.57	0.014	1	14.54	1.2	R	AFKAWAVAR	L			Cmpd 2871, +MS2(340.5357), 18.4-27.6eV, 17.1 min #3591
258	GCN1_HUMAN	eIF-2-alpha kinase activator GCN1 OS=Homo sapiens GN=GCN1 PE=1 SV=6	72	292572	16	2	15	2	5081	9	0	1	340.536	1018.59	3	1018.58	0.0041	0	0.61	29	K	GAAYGLAGLVK	G			Cmpd 2871, +MS2(340.5357), 18.4-27.6eV, 17.1 min #3591
40	EF1A1_HUMAN	Elongation factor 1-alpha 1 OS=Homo sapiens GN=EEF1A1 PE=1 SV=1	546	50109	33	18	9	4	7261	1	1	1	513.315	1024.62	2	1024.6	0.012	0	18.79	0.15	K	IGGIGTVPVGR	V			Cmpd 3801, +MS2(513.3148), 22.2-33.4eV, 19.7 min #4568
40	EF1A1_HUMAN	Elongation factor 1-alpha 1 OS=Homo sapiens GN=EEF1A1 PE=1 SV=1	546	50109	33	18	9	4	7262	1	1	1	513.315	1024.62	2	1024.6	0.0126	0	5.13	3.5	K	IGGIGTVPVGR	V			Cmpd 3836, +MS2(513.3151), 20.2-30.3eV, 19.8 min #4604
303	RS3_HUMAN	40S ribosomal protein S3 OS=Homo sapiens GN=RPS3 PE=1 SV=2	62	26671	7	3	6	3	7275	1	1	1	515.327	1028.64	2	1028.62	0.017	0	25.36	0.035	R	TEIIILATR	T			Cmpd 5229, +MS2(515.3272), 22.3-33.5eV, 23.3 min #6062
283	VDAC1_HUMAN	Voltage-dependent anion-selective channel protein 1 OS=Homo sapiens GN=VDAC1 PE=1 SV=2	67	30754	5	2	5	2	7278	1	1	1	515.819	1029.62	2	1029.61	0.0159	0	59.1	3.1e-05	K	LTLSALLDGK	N			Cmpd 6353, +MS2(515.8187), 22.4-33.5eV, 26.1 min #7237
311	VDAC3_HUMAN	Voltage-dependent anion-selective channel protein 3 OS=Homo sapiens GN=VDAC3 PE=1 SV=1	59	30639	2	1	2	1	7278	1	0	1	515.819	1029.62	2	1029.61	0.0159	0	59.1	3.1e-05	K	LTLSALIDGK	N			Cmpd 6353, +MS2(515.8187), 22.4-33.5eV, 26.1 min #7237
479	RUVB2_HUMAN	RuvB-like 2 OS=Homo sapiens GN=RUVBL2 PE=1 SV=3	35	51125	4	1	3	1	5168	4	1	1	344.215	1029.62	3	1029.63	-0.0049	2	0.52	69	K	ATGKISKLGR	S			Cmpd 15257, +MS2(344.2155), 18.4-27.6eV, 59.4 min #16778
164	CPNE1_HUMAN	Copine-1 OS=Homo sapiens GN=CPNE1 PE=1 SV=1	117	59022	5	4	3	2	7280	1	1	1	517.279	1032.54	2	1032.53	0.016	0	11.09	3.7	R	VVTMEVEAR	N			Cmpd 2941, +MS2(517.2790), 22.4-33.6eV, 17.4 min #3666
11	TBB5_HUMAN	Tubulin beta chain OS=Homo sapiens GN=TUBB PE=1 SV=2	1142	49639	48	32	18	13	7294	1	1	0	520.307	1038.6	2	1038.59	0.0138	0	33.47	0.0089	R	YLTVAAVFR	G			Cmpd 5715, +MS2(520.3073), 22.6-33.9eV, 24.5 min #6570
11	TBB5_HUMAN	Tubulin beta chain OS=Homo sapiens GN=TUBB PE=1 SV=2	1142	49639	48	32	18	13	7295	1	1	0	520.309	1038.6	2	1038.59	0.0169	0	49.69	0.00021	R	YLTVAAVFR	G			Cmpd 5771, +MS2(520.3088), 22.6-33.9eV, 24.7 min #6629
11	TBB5_HUMAN	Tubulin beta chain OS=Homo sapiens GN=TUBB PE=1 SV=2	1142	49639	48	32	18	13	7296	1	1	0	520.309	1038.6	2	1038.59	0.0177	0	61.76	1.3e-05	R	YLTVAAVFR	G			Cmpd 5733, +MS2(520.3092), 22.6-33.9eV, 24.6 min #6589
16	TBB4B_HUMAN	Tubulin beta-4B chain OS=Homo sapiens GN=TUBB4B PE=1 SV=1	1043	49799	38	26	17	11	7294	1	0	0	520.307	1038.6	2	1038.59	0.0138	0	33.47	0.0089	R	YLTVAAVFR	G			Cmpd 5715, +MS2(520.3073), 22.6-33.9eV, 24.5 min #6570
16	TBB4B_HUMAN	Tubulin beta-4B chain OS=Homo sapiens GN=TUBB4B PE=1 SV=1	1043	49799	38	26	17	11	7295	1	0	0	520.309	1038.6	2	1038.59	0.0169	0	49.69	0.00021	R	YLTVAAVFR	G			Cmpd 5771, +MS2(520.3088), 22.6-33.9eV, 24.7 min #6629
16	TBB4B_HUMAN	Tubulin beta-4B chain OS=Homo sapiens GN=TUBB4B PE=1 SV=1	1043	49799	38	26	17	11	7296	1	0	0	520.309	1038.6	2	1038.59	0.0177	0	61.76	1.3e-05	R	YLTVAAVFR	G			Cmpd 5733, +MS2(520.3092), 22.6-33.9eV, 24.6 min #6589
30	TBB4A_HUMAN	Tubulin beta-4A chain OS=Homo sapiens GN=TUBB4A PE=1 SV=2	686	49554	32	22	14	9	7294	1	0	0	520.307	1038.6	2	1038.59	0.0138	0	33.47	0.0089	R	YLTVAAVFR	G			Cmpd 5715, +MS2(520.3073), 22.6-33.9eV, 24.5 min #6570
30	TBB4A_HUMAN	Tubulin beta-4A chain OS=Homo sapiens GN=TUBB4A PE=1 SV=2	686	49554	32	22	14	9	7295	1	0	0	520.309	1038.6	2	1038.59	0.0169	0	49.69	0.00021	R	YLTVAAVFR	G			Cmpd 5771, +MS2(520.3088), 22.6-33.9eV, 24.7 min #6629
30	TBB4A_HUMAN	Tubulin beta-4A chain OS=Homo sapiens GN=TUBB4A PE=1 SV=2	686	49554	32	22	14	9	7296	1	0	0	520.309	1038.6	2	1038.59	0.0177	0	61.76	1.3e-05	R	YLTVAAVFR	G			Cmpd 5733, +MS2(520.3092), 22.6-33.9eV, 24.6 min #6589
73	TERA_HUMAN	Transitional endoplasmic reticulum ATPase OS=Homo sapiens GN=VCP PE=1 SV=4	290	89266	21	11	14	7	7304	1	1	1	525.294	1048.57	2	1048.54	0.0296	0	16.69	2	K	DVDLEFLAK	M			Cmpd 7253, +MS2(525.2941), 22.8-34.2eV, 28.5 min #8179
104	PPIA_HUMAN	Peptidyl-prolyl cis-trans isomerase A OS=Homo sapiens GN=PPIA PE=1 SV=2	202	18001	15	8	6	4	7308	1	1	1	528.283	1054.55	2	1054.53	0.0175	0	32.7	0.017	R	VSFELFADK	V			Cmpd 5988, +MS2(528.2828), 23.0-34.4eV, 25.2 min #6856
438	SYNC_HUMAN	Asparagine--tRNA ligase, cytoplasmic OS=Homo sapiens GN=NARS PE=1 SV=1	39	62903	4	1	4	1	7323	1	1	1	531.817	1061.62	2	1061.6	0.0182	0	39.29	0.0038	R	FLTWILNR	Y			Cmpd 7487, +MS2(531.8175), 23.1-34.7eV, 29.1 min #8424
402	ARPC2_HUMAN	Actin-related protein 2/3 complex subunit 2 OS=Homo sapiens GN=ARPC2 PE=1 SV=1	45	34311	8	2	5	1	7325	4	1	1	532.297	1062.58	2	1062.54	0.0396	1	2.65	50	K	AYIHTRMR	A	Oxidation (M)	0.00000010.0	Cmpd 6818, +MS2(532.2967), 23.2-34.7eV, 27.3 min #7723
96	RS27A_HUMAN	Ubiquitin-40S ribosomal protein S27a OS=Homo sapiens GN=RPS27A PE=1 SV=2	224	17953	8	7	4	4	7334	1	1	1	534.321	1066.63	2	1066.61	0.0134	0	46.43	0.0004	K	ESTLHLVLR	L			Cmpd 3543, +MS2(534.3207), 23.2-34.9eV, 19.0 min #4297
96	RS27A_HUMAN	Ubiquitin-40S ribosomal protein S27a OS=Homo sapiens GN=RPS27A PE=1 SV=2	224	17953	8	7	4	4	5375	1	1	1	356.55	1066.63	3	1066.61	0.0136	0	42.2	0.0011	K	ESTLHLVLR	L			Cmpd 3556, +MS2(356.5497), 18.4-27.6eV, 19.0 min #4310
319	SRP14_HUMAN	Signal recognition particle 14 kDa protein OS=Homo sapiens GN=SRP14 PE=1 SV=2	57	14561	3	1	3	1	7336	1	1	1	534.81	1067.61	2	1067.59	0.0188	0	56.67	5.1e-05	R	TSGSVYITLK	K			Cmpd 3681, +MS2(534.8098), 23.3-34.9eV, 19.4 min #4442
9	CO6A3_HUMAN	Collagen alpha-3(VI) chain OS=Homo sapiens GN=COL6A3 PE=1 SV=5	1354	343457	78	40	43	23	7341	1	1	1	535.312	1068.61	2	1068.59	0.0173	0	7.28	11	R	SQAPVLDAIR	R			Cmpd 16773, +MS2(535.3123), 23.3-34.9eV, 66.5 min #18434
103	PLSL_HUMAN	Plastin-2 OS=Homo sapiens GN=LCP1 PE=1 SV=6	205	70244	12	9	10	7	7342	1	1	0	535.324	1068.63	2	1068.62	0.016	0	37.07	0.0036	K	LSPEELLLR	W			Cmpd 6584, +MS2(535.3242), 23.3-34.9eV, 26.7 min #7479
458	PLSI_HUMAN	Plastin-1 OS=Homo sapiens GN=PLS1 PE=1 SV=2	37	70209	7	1	5	1	7342	1	0	0	535.324	1068.63	2	1068.62	0.016	0	37.07	0.0036	K	LSPEELLLR	W			Cmpd 6584, +MS2(535.3242), 23.3-34.9eV, 26.7 min #7479
8	HBA_HUMAN	Hemoglobin subunit alpha OS=Homo sapiens GN=HBA1 PE=1 SV=2	1669	15248	77	41	9	7	7344	1	1	1	536.29	1070.57	2	1070.55	0.0188	0	41.34	0.0029	R	MFLSFPTTK	T			Cmpd 5853, +MS2(536.2902), 23.3-35.0eV, 24.9 min #6715
100	FINC_HUMAN	Fibronectin OS=Homo sapiens GN=FN1 PE=1 SV=4	211	262460	17	5	12	4	7344	4	0	1	536.29	1070.57	2	1070.56	0.0011	0	0.15	38	K	YEVSVYALK	D			Cmpd 5853, +MS2(536.2902), 23.3-35.0eV, 24.9 min #6715
577	TSC2_HUMAN	Tuberin OS=Homo sapiens GN=TSC2 PE=1 SV=2	23	200481	12	1	10	1	7348	9	0	1	537.327	1072.64	2	1072.6	0.0408	2	2.93	12	R	VERDALKSR	A			Cmpd 4637, +MS2(537.3271), 23.4-35.1eV, 21.9 min #5444
89	XRCC5_HUMAN	X-ray repair cross-complementing protein 5 OS=Homo sapiens GN=XRCC5 PE=1 SV=3	235	82652	11	7	6	4	7348	1	1	1	537.327	1072.64	2	1072.62	0.0156	0	43.55	0.0011	R	LTIGSNLSIR	I			Cmpd 4637, +MS2(537.3271), 23.4-35.1eV, 21.9 min #5444
420	PTMS_HUMAN	Parathymosin OS=Homo sapiens GN=PTMS PE=1 SV=2	42	11523	1	1	1	1	7352	1	1	1	538.293	1074.57	2	1074.56	0.0155	0	42.11	0.0028	K	SVEAAAELSAK	D			Cmpd 2743, +MS2(538.2929), 23.4-35.2eV, 16.8 min #3457
474	HV349_HUMAN	Immunoglobulin heavy variable 3-49 OS=Homo sapiens GN=IGHV3-49 PE=3 SV=1	36	13048	4	1	4	1	7355	1	1	1	538.807	1075.6	2	1075.58	0.0175	0	35.54	0.011	K	GLEWVGFIR	S			Cmpd 7590, +MS2(538.8068), 20.6-30.9eV, 29.4 min #8532
147	CO6A2_HUMAN	Collagen alpha-2(VI) chain OS=Homo sapiens GN=COL6A2 PE=1 SV=4	135	108512	18	4	11	3	7357	1	1	1	538.817	1075.62	2	1075.6	0.0164	0	25.29	0.087	R	VFAVVITDGR	H			Cmpd 5266, +MS2(538.8168), 20.6-31.0eV, 23.4 min #6100
147	CO6A2_HUMAN	Collagen alpha-2(VI) chain OS=Homo sapiens GN=COL6A2 PE=1 SV=4	135	108512	18	4	11	3	7358	1	1	1	538.817	1075.62	2	1075.6	0.0164	0	40.64	0.0025	R	VFAVVITDGR	H			Cmpd 5274, +MS2(538.8168), 20.6-30.9eV, 23.4 min #6108
147	CO6A2_HUMAN	Collagen alpha-2(VI) chain OS=Homo sapiens GN=COL6A2 PE=1 SV=4	135	108512	18	4	11	3	7359	1	1	1	538.817	1075.62	2	1075.6	0.0175	0	58.12	4.5e-05	R	VFAVVITDGR	H			Cmpd 4976, +MS2(538.8173), 23.5-35.2eV, 22.7 min #5798
86	PDIA6_HUMAN	Protein disulfide-isomerase A6 OS=Homo sapiens GN=PDIA6 PE=1 SV=1	248	48091	17	8	10	6	7363	1	1	1	539.819	1077.62	2	1077.61	0.0158	0	25.92	0.057	R	NSYLEVLLK	L			Cmpd 6500, +MS2(539.8187), 23.5-35.3eV, 26.5 min #7391
414	TXND5_HUMAN	Thioredoxin domain-containing protein 5 OS=Homo sapiens GN=TXNDC5 PE=1 SV=2	43	47599	2	2	2	2	7365	1	1	1	540.324	1078.63	2	1078.62	0.0163	0	36.45	0.0037	R	GYPTLLLFR	G			Cmpd 7476, +MS2(540.3242), 23.5-35.3eV, 29.0 min #8413
101	ENPL_HUMAN	Endoplasmin OS=Homo sapiens GN=HSP90B1 PE=1 SV=1	211	92411	25	8	15	6	7367	1	1	1	541.284	1080.55	2	1080.54	0.0183	0	41.85	0.0022	K	FAFQAEVNR	M			Cmpd 3735, +MS2(541.2841), 23.6-35.4eV, 19.5 min #4499
369	GSTK1_HUMAN	Glutathione S-transferase kappa 1 OS=Homo sapiens GN=GSTK1 PE=1 SV=3	47	25480	4	1	3	1	7369	1	1	1	541.294	1080.57	2	1080.55	0.0201	0	25.93	0.25	K	DFLSVMLEK	G			Cmpd 8506, +MS2(541.2936), 23.6-35.4eV, 32.0 min #9497
186	PDIA1_HUMAN	Protein disulfide-isomerase OS=Homo sapiens GN=P4HB PE=1 SV=3	104	57081	16	5	9	4	7372	2	1	1	541.341	1080.67	2	1080.67	-0.0024	0	1.87	4.4	K	THILLFLPK	S			Cmpd 13497, +MS2(541.3409), 20.7-31.0eV, 51.3 min #14860
55	TLN1_HUMAN	Talin-1 OS=Homo sapiens GN=TLN1 PE=1 SV=3	395	269599	31	12	23	9	7374	1	1	1	542.848	1083.68	2	1083.67	0.0172	0	22.48	0.075	K	AVASAAAALVLK	A			Cmpd 4839, +MS2(542.8484), 23.7-35.5eV, 22.4 min #5655
55	TLN1_HUMAN	Talin-1 OS=Homo sapiens GN=TLN1 PE=1 SV=3	395	269599	31	12	23	9	7375	1	1	1	542.849	1083.68	2	1083.67	0.0178	0	44.81	0.00044	K	AVASAAAALVLK	A			Cmpd 4961, +MS2(542.8488), 20.7-31.1eV, 22.7 min #5782
75	PRDX6_HUMAN	Peroxiredoxin-6 OS=Homo sapiens GN=PRDX6 PE=1 SV=3	288	25019	19	10	8	6	7376	1	1	1	543.308	1084.6	2	1084.59	0.0098	0	31.84	0.055	K	LPFPIIDDR	N			Cmpd 6858, +MS2(543.3080), 20.7-31.0eV, 27.4 min #7765
75	PRDX6_HUMAN	Peroxiredoxin-6 OS=Homo sapiens GN=PRDX6 PE=1 SV=3	288	25019	19	10	8	6	7377	1	1	1	543.311	1084.61	2	1084.59	0.0152	0	69.62	4e-06	K	LPFPIIDDR	N			Cmpd 6864, +MS2(543.3107), 23.7-35.5eV, 27.4 min #7772
21	TBA1B_HUMAN	Tubulin alpha-1B chain OS=Homo sapiens GN=TUBA1B PE=1 SV=1	934	50120	49	27	11	10	7378	1	1	0	543.322	1084.63	2	1084.61	0.0168	0	33.36	0.016	K	EIIDLVLDR	I			Cmpd 7685, +MS2(543.3221), 23.7-35.5eV, 29.6 min #8633
21	TBA1B_HUMAN	Tubulin alpha-1B chain OS=Homo sapiens GN=TUBA1B PE=1 SV=1	934	50120	49	27	11	10	7379	1	1	0	543.322	1084.63	2	1084.61	0.0172	0	56.36	7.9e-05	K	EIIDLVLDR	I			Cmpd 7719, +MS2(543.3223), 23.7-35.5eV, 29.7 min #8669
24	TBA1A_HUMAN	Tubulin alpha-1A chain OS=Homo sapiens GN=TUBA1A PE=1 SV=1	828	50104	28	24	11	10	7378	1	0	0	543.322	1084.63	2	1084.61	0.0168	0	33.36	0.016	K	EIIDLVLDR	I			Cmpd 7685, +MS2(543.3221), 23.7-35.5eV, 29.6 min #8633
24	TBA1A_HUMAN	Tubulin alpha-1A chain OS=Homo sapiens GN=TUBA1A PE=1 SV=1	828	50104	28	24	11	10	7379	1	0	0	543.322	1084.63	2	1084.61	0.0172	0	56.36	7.9e-05	K	EIIDLVLDR	I			Cmpd 7719, +MS2(543.3223), 23.7-35.5eV, 29.7 min #8669
55	TLN1_HUMAN	Talin-1 OS=Homo sapiens GN=TLN1 PE=1 SV=3	395	269599	31	12	23	9	7380	1	1	1	543.328	1084.64	2	1084.62	0.0174	0	29.16	0.037	K	GLAGAVSELLR	S			Cmpd 6351, +MS2(543.3280), 23.7-35.5eV, 26.1 min #7235
203	DESP_HUMAN	Desmoplakin OS=Homo sapiens GN=DSP PE=1 SV=3	95	331569	15	3	12	2	7378	4	0	1	543.322	1084.63	2	1084.66	-0.0308	2	9.12	4.2	K	IKNDLNLKK	S			Cmpd 7685, +MS2(543.3221), 23.7-35.5eV, 29.6 min #8633
203	DESP_HUMAN	Desmoplakin OS=Homo sapiens GN=DSP PE=1 SV=3	95	331569	15	3	12	2	7379	4	0	1	543.322	1084.63	2	1084.66	-0.0304	2	9.43	3.9	K	IKNDLNLKK	S			Cmpd 7719, +MS2(543.3223), 23.7-35.5eV, 29.7 min #8669
211	EF2_HUMAN	Elongation factor 2 OS=Homo sapiens GN=EEF2 PE=1 SV=4	90	95277	14	3	10	3	7388	3	0	1	545.331	1088.65	2	1088.61	0.0383	0	5.42	5.8	R	IKPVLMMNK	M	Oxidation (M)	0.000001000.0	Cmpd 8793, +MS2(545.3307), 23.8-35.7eV, 33.0 min #9804
211	EF2_HUMAN	Elongation factor 2 OS=Homo sapiens GN=EEF2 PE=1 SV=4	90	95277	14	3	10	3	7389	2	0	1	545.332	1088.65	2	1088.61	0.0403	0	2.83	10	R	IKPVLMMNK	M	Oxidation (M)	0.000000100.0	Cmpd 8755, +MS2(545.3317), 23.8-35.7eV, 32.9 min #9762
173	IMB1_HUMAN	Importin subunit beta-1 OS=Homo sapiens GN=KPNB1 PE=1 SV=2	109	97108	11	4	8	3	7388	1	1	1	545.331	1088.65	2	1088.62	0.0318	0	13.95	0.81	-	MELITILEK	T			Cmpd 8793, +MS2(545.3307), 23.8-35.7eV, 33.0 min #9804
173	IMB1_HUMAN	Importin subunit beta-1 OS=Homo sapiens GN=KPNB1 PE=1 SV=2	109	97108	11	4	8	3	7389	4	1	1	545.332	1088.65	2	1088.62	0.0338	0	2.37	11	-	MELITILEK	T			Cmpd 8755, +MS2(545.3317), 23.8-35.7eV, 32.9 min #9762
268	ARF1_HUMAN	ADP-ribosylation factor 1 OS=Homo sapiens GN=ARF1 PE=1 SV=2	71	20684	5	2	4	2	7387	1	1	0	545.327	1088.64	2	1088.62	0.0168	0	25.93	0.1	R	DAVLLVFANK	Q			Cmpd 7381, +MS2(545.3272), 23.8-35.7eV, 28.8 min #8313
404	ARF5_HUMAN	ADP-ribosylation factor 5 OS=Homo sapiens GN=ARF5 PE=1 SV=2	44	20517	5	1	4	1	7387	1	0	0	545.327	1088.64	2	1088.62	0.0168	0	25.93	0.1	R	DAVLLVFANK	Q			Cmpd 7381, +MS2(545.3272), 23.8-35.7eV, 28.8 min #8313
293	RS16_HUMAN	40S ribosomal protein S16 OS=Homo sapiens GN=RPS16 PE=1 SV=2	65	16435	2	1	2	1	7394	1	1	1	547.871	1093.73	2	1093.71	0.0163	0	64.59	6.3e-07	K	LLEPVLLLGK	E			Cmpd 7937, +MS2(547.8710), 23.9-35.8eV, 30.3 min #8898
61	PGK1_HUMAN	Phosphoglycerate kinase 1 OS=Homo sapiens GN=PGK1 PE=1 SV=3	346	44586	17	10	11	7	7401	4	1	1	549.323	1096.63	2	1096.61	0.0183	0	0.18	20	K	VLPGVDALSNI	-			Cmpd 8759, +MS2(549.3228), 24.0-36.0eV, 32.9 min #9767
515	LC7L2_HUMAN	Putative RNA-binding protein Luc7-like 2 OS=Homo sapiens GN=LUC7L2 PE=1 SV=2	31	46486	2	1	2	1	7402	1	1	1	549.335	1096.65	2	1096.64	0.0152	0	19.34	0.16	K	LHLGFIEIR	E			Cmpd 6168, +MS2(549.3345), 24.0-36.0eV, 25.7 min #7044
386	RS2_HUMAN	40S ribosomal protein S2 OS=Homo sapiens GN=RPS2 PE=1 SV=2	45	31305	6	1	6	1	7407	9	0	1	550.837	1099.66	2	1099.62	0.0421	1	2.33	15	K	IMPVQKQTR	A			Cmpd 7349, +MS2(550.8369), 24.0-36.1eV, 28.7 min #8280
38	FIBA_HUMAN	Fibrinogen alpha chain OS=Homo sapiens GN=FGA PE=1 SV=2	550	94914	22	15	10	8	7405	1	1	1	550.828	1099.64	2	1099.62	0.0172	1	51.98	0.00023	K	RLEVDIDIK	I			Cmpd 3886, +MS2(550.8277), 24.0-36.1eV, 19.9 min #4657
38	FIBA_HUMAN	Fibrinogen alpha chain OS=Homo sapiens GN=FGA PE=1 SV=2	550	94914	22	15	10	8	7406	1	1	1	550.828	1099.64	2	1099.62	0.0178	1	8.1	5.5	K	RLEVDIDIK	I			Cmpd 5029, +MS2(550.8280), 20.8-31.2eV, 22.8 min #5853
250	QCR2_HUMAN	Cytochrome b-c1 complex subunit 2, mitochondrial OS=Homo sapiens GN=UQCRC2 PE=1 SV=3	75	48413	6	2	6	2	7407	10	1	1	550.837	1099.66	2	1099.63	0.0243	1	0.58	22	K	ITRGIEAVGGK	L			Cmpd 7349, +MS2(550.8369), 24.0-36.1eV, 28.7 min #8280
602	GDIR2_HUMAN	Rho GDP-dissociation inhibitor 2 OS=Homo sapiens GN=ARHGDIB PE=1 SV=3	20	22974	4	0	4	0	7406	4	0	1	550.828	1099.64	2	1099.63	0.0065	1	5.1	11	K	VNRDIVSGLK	Y			Cmpd 5029, +MS2(550.8280), 20.8-31.2eV, 22.8 min #5853
546	FAT2_HUMAN	Protocadherin Fat 2 OS=Homo sapiens GN=FAT2 PE=1 SV=2	28	479018	12	1	11	1	7405	2	0	1	550.828	1099.64	2	1099.64	0.0019	1	28.07	0.056	R	FLSHKLDIK	R			Cmpd 3886, +MS2(550.8277), 24.0-36.1eV, 19.9 min #4657
546	FAT2_HUMAN	Protocadherin Fat 2 OS=Homo sapiens GN=FAT2 PE=1 SV=2	28	479018	12	1	11	1	7406	2	0	1	550.828	1099.64	2	1099.64	0.0025	1	7.16	6.9	R	FLSHKLDIK	R			Cmpd 5029, +MS2(550.8280), 20.8-31.2eV, 22.8 min #5853
399	STIP1_HUMAN	Stress-induced-phosphoprotein 1 OS=Homo sapiens GN=STIP1 PE=1 SV=1	45	62599	6	1	4	1	7407	1	0	1	550.837	1099.66	2	1099.64	0.0169	0	44.65	0.00085	K	LMDVGLIAIR	-			Cmpd 7349, +MS2(550.8369), 24.0-36.1eV, 28.7 min #8280
399	STIP1_HUMAN	Stress-induced-phosphoprotein 1 OS=Homo sapiens GN=STIP1 PE=1 SV=1	45	62599	6	1	4	1	7408	1	1	1	550.837	1099.66	2	1099.64	0.018	0	13.25	1.2	K	LMDVGLIAIR	-			Cmpd 7305, +MS2(550.8374), 24.0-36.1eV, 28.6 min #8234
251	ARF4_HUMAN	ADP-ribosylation factor 4 OS=Homo sapiens GN=ARF4 PE=1 SV=3	74	20498	6	3	5	3	7416	1	1	1	552.335	1102.66	2	1102.64	0.0169	0	36.85	0.0072	R	DAVLLLFANK	Q			Cmpd 8398, +MS2(552.3350), 24.1-36.2eV, 31.7 min #9383
151	MOES_HUMAN	Moesin OS=Homo sapiens GN=MSN PE=1 SV=3	129	67778	14	8	8	5	7418	1	1	0	552.804	1103.59	2	1103.58	0.0179	0	32.44	0.026	K	IGFPWSEIR	N			Cmpd 6757, +MS2(552.8044), 24.1-36.2eV, 27.2 min #7660
151	MOES_HUMAN	Moesin OS=Homo sapiens GN=MSN PE=1 SV=3	129	67778	14	8	8	5	7419	1	1	0	552.804	1103.59	2	1103.58	0.0181	0	48.89	0.0006	K	IGFPWSEIR	N			Cmpd 6775, +MS2(552.8045), 24.1-36.2eV, 27.2 min #7679
275	RADI_HUMAN	Radixin OS=Homo sapiens GN=RDX PE=1 SV=1	70	68521	3	3	2	2	7418	1	0	0	552.804	1103.59	2	1103.58	0.0179	0	32.44	0.026	K	IGFPWSEIR	N			Cmpd 6757, +MS2(552.8044), 24.1-36.2eV, 27.2 min #7660
275	RADI_HUMAN	Radixin OS=Homo sapiens GN=RDX PE=1 SV=1	70	68521	3	3	2	2	7419	1	0	0	552.804	1103.59	2	1103.58	0.0181	0	48.89	0.0006	K	IGFPWSEIR	N			Cmpd 6775, +MS2(552.8045), 24.1-36.2eV, 27.2 min #7679
339	EZRI_HUMAN	Ezrin OS=Homo sapiens GN=EZR PE=1 SV=4	52	69370	4	2	3	1	7418	1	0	0	552.804	1103.59	2	1103.58	0.0179	0	32.44	0.026	K	IGFPWSEIR	N			Cmpd 6757, +MS2(552.8044), 24.1-36.2eV, 27.2 min #7660
339	EZRI_HUMAN	Ezrin OS=Homo sapiens GN=EZR PE=1 SV=4	52	69370	4	2	3	1	7419	1	0	0	552.804	1103.59	2	1103.58	0.0181	0	48.89	0.0006	K	IGFPWSEIR	N			Cmpd 6775, +MS2(552.8045), 24.1-36.2eV, 27.2 min #7679
518	CATG_HUMAN	Cathepsin G OS=Homo sapiens GN=CTSG PE=1 SV=2	31	28819	1	1	1	1	7420	1	1	1	552.821	1103.63	2	1103.61	0.0137	0	30.51	0.042	R	VSSFLPWIR	T			Cmpd 7530, +MS2(552.8205), 24.2-36.2eV, 29.2 min #8469
577	TSC2_HUMAN	Tuberin OS=Homo sapiens GN=TSC2 PE=1 SV=2	23	200481	12	1	10	1	7424	4	1	1	554.3	1106.59	2	1106.55	0.0394	0	2.19	62	R	MIGQICEVAK	T	Oxidation (M)	0.1000000000.0	Cmpd 18206, +MS2(554.3002), 20.9-31.3eV, 73.2 min #19996
166	RS10_HUMAN	40S ribosomal protein S10 OS=Homo sapiens GN=RPS10 PE=1 SV=1	117	18886	8	4	5	4	7430	2	1	1	555.342	1108.67	2	1108.65	0.017	0	2.26	5.4	R	IAIYELLFK	E			Cmpd 8996, +MS2(555.3424), 24.3-36.4eV, 33.6 min #10018
166	RS10_HUMAN	40S ribosomal protein S10 OS=Homo sapiens GN=RPS10 PE=1 SV=1	117	18886	8	4	5	4	7431	1	1	1	555.343	1108.67	2	1108.65	0.0179	0	25.14	0.028	R	IAIYELLFK	E			Cmpd 9029, +MS2(555.3428), 24.3-36.4eV, 33.7 min #10054
82	A1AT_HUMAN	Alpha-1-antitrypsin OS=Homo sapiens GN=SERPINA1 PE=1 SV=3	271	46707	15	9	7	5	7432	1	1	1	555.814	1109.61	2	1109.6	0.0162	0	9.06	3.4	K	LSITGTYDLK	S			Cmpd 4673, +MS2(555.8138), 20.9-31.3eV, 22.0 min #5481
82	A1AT_HUMAN	Alpha-1-antitrypsin OS=Homo sapiens GN=SERPINA1 PE=1 SV=3	271	46707	15	9	7	5	7433	1	1	1	555.815	1109.62	2	1109.6	0.0182	0	65.97	6.8e-06	K	LSITGTYDLK	S			Cmpd 4479, +MS2(555.8148), 24.3-36.4eV, 21.5 min #5279
111	FLNB_HUMAN	Filamin-B OS=Homo sapiens GN=FLNB PE=1 SV=2	189	277990	15	3	13	2	7432	2	0	1	555.814	1109.61	2	1109.61	0.0049	0	2.98	14	R	EVGEHLVSIK	K			Cmpd 4673, +MS2(555.8138), 20.9-31.3eV, 22.0 min #5481
205	AT1A1_HUMAN	Sodium/potassium-transporting ATPase subunit alpha-1 OS=Homo sapiens GN=ATP1A1 PE=1 SV=1	95	112824	5	1	5	1	7433	3	0	1	555.815	1109.62	2	1109.62	-0.0043	1	9.54	3	K	LSLDELHRK	Y			Cmpd 4479, +MS2(555.8148), 24.3-36.4eV, 21.5 min #5279
65	CLH1_HUMAN	Clathrin heavy chain 1 OS=Homo sapiens GN=CLTC PE=1 SV=5	326	191493	25	10	19	8	7434	1	1	1	555.844	1109.67	2	1109.66	0.0132	0	22.36	0.072	K	LLLPWLEAR	I			Cmpd 8451, +MS2(555.8437), 24.3-36.4eV, 31.8 min #9439
65	CLH1_HUMAN	Clathrin heavy chain 1 OS=Homo sapiens GN=CLTC PE=1 SV=5	326	191493	25	10	19	8	7435	1	1	1	555.845	1109.67	2	1109.66	0.015	0	51.02	8.3e-05	K	LLLPWLEAR	I			Cmpd 8459, +MS2(555.8446), 24.3-36.4eV, 31.9 min #9448
121	PLEC_HUMAN	Plectin OS=Homo sapiens GN=PLEC PE=1 SV=3	168	531466	40	9	34	7	7443	3	1	1	557.314	1112.61	2	1112.63	-0.0175	1	1.4	23	R	ERVAQLLER	W			Cmpd 19030, +MS2(557.3136), 20.9-31.4eV, 77.0 min #20896
199	IF4A1_HUMAN	Eukaryotic initiation factor 4A-I OS=Homo sapiens GN=EIF4A1 PE=1 SV=1	97	46125	8	4	6	3	7447	1	1	0	557.854	1113.69	2	1113.68	0.0171	0	43.73	0.0006	R	VLITTDLLAR	G			Cmpd 6282, +MS2(557.8537), 20.9-31.4eV, 26.0 min #7163
199	IF4A1_HUMAN	Eukaryotic initiation factor 4A-I OS=Homo sapiens GN=EIF4A1 PE=1 SV=1	97	46125	8	4	6	3	7448	1	1	0	557.854	1113.69	2	1113.68	0.0178	0	47.02	0.00028	R	VLITTDLLAR	G			Cmpd 6302, +MS2(557.8541), 24.4-36.6eV, 26.0 min #7184
222	IF4A2_HUMAN	Eukaryotic initiation factor 4A-II OS=Homo sapiens GN=EIF4A2 PE=1 SV=2	88	46373	6	3	5	2	7447	1	0	0	557.854	1113.69	2	1113.68	0.0171	0	43.73	0.0006	R	VLITTDLLAR	G			Cmpd 6282, +MS2(557.8537), 20.9-31.4eV, 26.0 min #7163
222	IF4A2_HUMAN	Eukaryotic initiation factor 4A-II OS=Homo sapiens GN=EIF4A2 PE=1 SV=2	88	46373	6	3	5	2	7448	1	0	0	557.854	1113.69	2	1113.68	0.0178	0	47.02	0.00028	R	VLITTDLLAR	G			Cmpd 6302, +MS2(557.8541), 24.4-36.6eV, 26.0 min #7184
121	PLEC_HUMAN	Plectin OS=Homo sapiens GN=PLEC PE=1 SV=3	168	531466	40	9	34	7	7449	2	1	1	372.565	1114.67	3	1114.66	0.0128	1	10.31	1.9	R	LKTEAEIALK	E			Cmpd 2711, +MS2(372.5648), 18.4-27.6eV, 16.7 min #3423
121	PLEC_HUMAN	Plectin OS=Homo sapiens GN=PLEC PE=1 SV=3	168	531466	40	9	34	7	7450	1	1	1	372.565	1114.67	3	1114.66	0.0135	1	9.78	2	R	LKTEAEIALK	E			Cmpd 2721, +MS2(372.5650), 18.4-27.6eV, 16.7 min #3434
477	EF1G_HUMAN	Elongation factor 1-gamma OS=Homo sapiens GN=EEF1G PE=1 SV=3	35	50087	3	1	3	1	7455	1	1	1	559.853	1117.69	2	1117.67	0.0162	0	20.09	0.082	R	ILGLLDAYLK	T			Cmpd 8888, +MS2(559.8527), 24.5-36.7eV, 33.3 min #9904
116	LDHA_HUMAN	L-lactate dehydrogenase A chain OS=Homo sapiens GN=LDHA PE=1 SV=2	179	36665	14	5	10	4	7459	1	1	1	560.329	1118.64	2	1118.63	0.0106	0	11.95	1.7	K	DQLIYNLLK	E			Cmpd 7565, +MS2(560.3293), 24.5-36.7eV, 29.3 min #8506
389	CPNE6_HUMAN	Copine-6 OS=Homo sapiens GN=CPNE6 PE=1 SV=3	45	61952	5	1	4	1	7461	1	1	0	560.82	1119.63	2	1119.61	0.0177	0	45.13	0.0014	R	DIVQFVPFR	D			Cmpd 8175, +MS2(560.8200), 24.5-36.8eV, 31.1 min #9149
390	CPNE4_HUMAN	Copine-4 OS=Homo sapiens GN=CPNE4 PE=1 SV=1	45	62355	4	1	4	1	7461	1	0	0	560.82	1119.63	2	1119.61	0.0177	0	45.13	0.0014	R	DIVQFVPFR	N			Cmpd 8175, +MS2(560.8200), 24.5-36.8eV, 31.1 min #9149
391	CPNE5_HUMAN	Copine-5 OS=Homo sapiens GN=CPNE5 PE=1 SV=2	45	65692	3	1	3	1	7461	1	0	0	560.82	1119.63	2	1119.61	0.0177	0	45.13	0.0014	R	DIVQFVPFR	D			Cmpd 8175, +MS2(560.8200), 24.5-36.8eV, 31.1 min #9149
392	CPNE9_HUMAN	Copine-9 OS=Homo sapiens GN=CPNE9 PE=1 SV=3	45	61825	2	1	2	1	7461	1	0	0	560.82	1119.63	2	1119.61	0.0177	0	45.13	0.0014	R	DIVQFVPFR	D			Cmpd 8175, +MS2(560.8200), 24.5-36.8eV, 31.1 min #9149
393	CPNE7_HUMAN	Copine-7 OS=Homo sapiens GN=CPNE7 PE=1 SV=1	45	70249	3	1	3	1	7461	1	0	0	560.82	1119.63	2	1119.61	0.0177	0	45.13	0.0014	R	DIVQFVPFR	E			Cmpd 8175, +MS2(560.8200), 24.5-36.8eV, 31.1 min #9149
394	CPNE2_HUMAN	Copine-2 OS=Homo sapiens GN=CPNE2 PE=1 SV=3	45	61151	2	1	2	1	7461	1	0	0	560.82	1119.63	2	1119.61	0.0177	0	45.13	0.0014	R	DIVQFVPFR	E			Cmpd 8175, +MS2(560.8200), 24.5-36.8eV, 31.1 min #9149
480	AOC3_HUMAN	Membrane primary amine oxidase OS=Homo sapiens GN=AOC3 PE=1 SV=3	35	84568	1	1	1	1	7465	1	1	1	561.83	1121.64	2	1121.62	0.0211	0	34.92	0.0061	R	EALAIVFFGR	Q			Cmpd 8353, +MS2(561.8295), 24.6-36.9eV, 31.6 min #9336
122	HNRPM_HUMAN	Heterogeneous nuclear ribonucleoprotein M OS=Homo sapiens GN=HNRNPM PE=1 SV=3	167	77464	11	5	9	4	7469	1	1	1	563.272	1124.53	2	1124.51	0.0196	0	56.58	5.6e-05	R	MGAGMGFGLER	M			Cmpd 4387, +MS2(563.2724), 24.6-37.0eV, 21.3 min #5183
433	OXLA_HUMAN	L-amino-acid oxidase OS=Homo sapiens GN=IL4I1 PE=1 SV=1	40	62842	4	1	4	1	7473	1	1	1	563.333	1124.65	2	1124.63	0.0169	0	22.83	0.091	R	IVGGWDLLPR	A			Cmpd 7079, +MS2(563.3328), 24.6-37.0eV, 28.0 min #7997
202	PGBM_HUMAN	Basement membrane-specific heparan sulfate proteoglycan core protein OS=Homo sapiens GN=HSPG2 PE=1 SV=4	95	468532	11	3	9	3	5686	5	1	1	376.229	1125.66	3	1125.64	0.0255	0	2.3	29	R	LEGDTLIIPR	V			Cmpd 14508, +MS2(376.2289), 18.4-27.6eV, 55.9 min #15960
244	HYOU1_HUMAN	Hypoxia up-regulated protein 1 OS=Homo sapiens GN=HYOU1 PE=1 SV=1	77	111266	9	3	9	3	5686	4	0	1	376.229	1125.66	3	1125.68	-0.0123	0	2.53	28	K	FTKPRPRPK	D			Cmpd 14508, +MS2(376.2289), 18.4-27.6eV, 55.9 min #15960
547	ARFG2_HUMAN	ADP-ribosylation factor GTPase-activating protein 2 OS=Homo sapiens GN=ARFGAP2 PE=1 SV=1	28	56685	4	1	3	1	5736	1	0	0	376.895	1127.66	3	1127.65	0.0193	0	27.91	0.051	R	SLGVHLSFIR	S			Cmpd 4794, +MS2(376.8954), 18.4-27.6eV, 22.3 min #5607
548	ARFG3_HUMAN	ADP-ribosylation factor GTPase-activating protein 3 OS=Homo sapiens GN=ARFGAP3 PE=1 SV=1	28	56893	2	1	2	1	5736	1	0	0	376.895	1127.66	3	1127.65	0.0193	0	27.91	0.051	R	SLGVHLSFIR	S			Cmpd 4794, +MS2(376.8954), 18.4-27.6eV, 22.3 min #5607
439	TCPQ_HUMAN	T-complex protein 1 subunit theta OS=Homo sapiens GN=CCT8 PE=1 SV=4	39	59583	7	1	7	1	5736	4	1	1	376.895	1127.66	3	1127.67	-0.0018	0	7.29	5.8	K	LATNAAVTVLR	V			Cmpd 4794, +MS2(376.8954), 18.4-27.6eV, 22.3 min #5607
291	APOA1_HUMAN	Apolipoprotein A-I OS=Homo sapiens GN=APOA1 PE=1 SV=1	65	30759	6	1	5	1	5738	1	1	1	377.202	1128.59	3	1128.59	-0.0035	1	7.21	21	R	AELQEGARQK	L			Cmpd 2792, +MS2(377.2023), 18.4-27.6eV, 16.9 min #3508
4	ACTG_HUMAN	Actin, cytoplasmic 2 OS=Homo sapiens GN=ACTG1 PE=1 SV=1	1920	41766	49	32	14	9	7499	1	1	0	566.776	1131.54	2	1131.52	0.018	0	18.31	0.43	R	GYSFTTTAER	E			Cmpd 2855, +MS2(566.7761), 24.8-37.2eV, 17.1 min #3575
5	ACTB_HUMAN	Actin, cytoplasmic 1 OS=Homo sapiens GN=ACTB PE=1 SV=1	1920	41710	49	32	14	9	7499	1	0	0	566.776	1131.54	2	1131.52	0.018	0	18.31	0.43	R	GYSFTTTAER	E			Cmpd 2855, +MS2(566.7761), 24.8-37.2eV, 17.1 min #3575
46	ALBU_HUMAN	Serum albumin OS=Homo sapiens GN=ALB PE=1 SV=2	504	69321	41	20	16	10	7516	1	1	1	571.359	1140.7	2	1140.69	0.016	1	25.57	0.036	K	KLVAASQAALGL	-			Cmpd 4638, +MS2(571.3586), 25.0-37.5eV, 21.9 min #5445
11	TBB5_HUMAN	Tubulin beta chain OS=Homo sapiens GN=TUBB PE=1 SV=2	1142	49639	48	32	18	13	7517	1	1	0	572.329	1142.64	2	1142.63	0.0169	0	45.11	0.0012	K	LAVNMVPFPR	L			Cmpd 6259, +MS2(572.3292), 25.1-37.6eV, 25.9 min #7139
16	TBB4B_HUMAN	Tubulin beta-4B chain OS=Homo sapiens GN=TUBB4B PE=1 SV=1	1043	49799	38	26	17	11	7517	1	0	0	572.329	1142.64	2	1142.63	0.0169	0	45.11	0.0012	K	LAVNMVPFPR	L			Cmpd 6259, +MS2(572.3292), 25.1-37.6eV, 25.9 min #7139
18	TBB2A_HUMAN	Tubulin beta-2A chain OS=Homo sapiens GN=TUBB2A PE=1 SV=1	987	49875	33	24	13	9	7517	1	0	0	572.329	1142.64	2	1142.63	0.0169	0	45.11	0.0012	K	LAVNMVPFPR	L			Cmpd 6259, +MS2(572.3292), 25.1-37.6eV, 25.9 min #7139
30	TBB4A_HUMAN	Tubulin beta-4A chain OS=Homo sapiens GN=TUBB4A PE=1 SV=2	686	49554	32	22	14	9	7517	1	0	0	572.329	1142.64	2	1142.63	0.0169	0	45.11	0.0012	K	LAVNMVPFPR	L			Cmpd 6259, +MS2(572.3292), 25.1-37.6eV, 25.9 min #7139
34	TBB3_HUMAN	Tubulin beta-3 chain OS=Homo sapiens GN=TUBB3 PE=1 SV=2	615	50400	25	13	10	7	7517	1	0	0	572.329	1142.64	2	1142.63	0.0169	0	45.11	0.0012	K	LAVNMVPFPR	L			Cmpd 6259, +MS2(572.3292), 25.1-37.6eV, 25.9 min #7139
49	TBB6_HUMAN	Tubulin beta-6 chain OS=Homo sapiens GN=TUBB6 PE=1 SV=1	455	49825	16	14	5	4	7517	1	0	0	572.329	1142.64	2	1142.63	0.0169	0	45.11	0.0012	K	LAVNMVPFPR	L			Cmpd 6259, +MS2(572.3292), 25.1-37.6eV, 25.9 min #7139
67	TBB8_HUMAN	Tubulin beta-8 chain OS=Homo sapiens GN=TUBB8 PE=1 SV=2	321	49744	13	11	5	3	7517	1	0	0	572.329	1142.64	2	1142.63	0.0169	0	45.11	0.0012	K	LAVNMVPFPR	L			Cmpd 6259, +MS2(572.3292), 25.1-37.6eV, 25.9 min #7139
78	TBB8L_HUMAN	Tubulin beta-8 chain-like protein LOC260334 OS=Homo sapiens PE=1 SV=1	280	49541	12	10	4	2	7517	1	0	0	572.329	1142.64	2	1142.63	0.0169	0	45.11	0.0012	K	LAVNMVPFPR	L			Cmpd 6259, +MS2(572.3292), 25.1-37.6eV, 25.9 min #7139
35	1433E_HUMAN	14-3-3 protein epsilon OS=Homo sapiens GN=YWHAE PE=1 SV=1	584	29155	17	10	8	3	5814	1	1	1	383.146	1146.41	3	1146.46	-0.0427	0	3.08	1.1	R	YDEMVESMK	K	Oxidation (M)	0.000100000.0	Cmpd 2130, +MS2(383.1455), 18.4-27.6eV, 13.9 min #2751
46	ALBU_HUMAN	Serum albumin OS=Homo sapiens GN=ALB PE=1 SV=2	504	69321	41	20	16	10	7529	1	1	1	575.319	1148.62	2	1148.61	0.015	0	27.51	0.068	K	LVNEVTEFAK	T			Cmpd 3946, +MS2(575.3186), 25.2-37.8eV, 20.1 min #4720
72	EFTU_HUMAN	Elongation factor Tu, mitochondrial OS=Homo sapiens GN=TUFM PE=1 SV=2	299	49510	14	7	11	5	7530	1	1	1	575.337	1148.66	2	1148.64	0.0147	0	12.49	1.3	K	VEAQVYILSK	E			Cmpd 4326, +MS2(575.3367), 25.2-37.8eV, 21.1 min #5119
7	HBB_HUMAN	Hemoglobin subunit beta OS=Homo sapiens GN=HBB PE=1 SV=2	1747	15988	70	39	11	9	7531	1	1	0	383.901	1148.68	3	1148.67	0.0132	0	60.08	1.5e-05	K	VVAGVANALAHK	Y			Cmpd 2699, +MS2(383.9005), 18.4-27.6eV, 16.7 min #3411
7	HBB_HUMAN	Hemoglobin subunit beta OS=Homo sapiens GN=HBB PE=1 SV=2	1747	15988	70	39	11	9	7532	1	1	0	383.901	1148.68	3	1148.67	0.0142	0	46.45	0.00032	K	VVAGVANALAHK	Y			Cmpd 2683, +MS2(383.9009), 18.4-27.6eV, 16.6 min #3394
7	HBB_HUMAN	Hemoglobin subunit beta OS=Homo sapiens GN=HBB PE=1 SV=2	1747	15988	70	39	11	9	7533	1	1	0	575.348	1148.68	2	1148.67	0.0144	0	31.29	0.011	K	VVAGVANALAHK	Y			Cmpd 2700, +MS2(575.3478), 25.2-37.8eV, 16.7 min #3412
10	HBD_HUMAN	Hemoglobin subunit delta OS=Homo sapiens GN=HBD PE=1 SV=2	1150	16045	32	23	9	6	7531	1	0	0	383.901	1148.68	3	1148.67	0.0132	0	60.08	1.5e-05	K	VVAGVANALAHK	Y			Cmpd 2699, +MS2(383.9005), 18.4-27.6eV, 16.7 min #3411
10	HBD_HUMAN	Hemoglobin subunit delta OS=Homo sapiens GN=HBD PE=1 SV=2	1150	16045	32	23	9	6	7532	1	0	0	383.901	1148.68	3	1148.67	0.0142	0	46.45	0.00032	K	VVAGVANALAHK	Y			Cmpd 2683, +MS2(383.9009), 18.4-27.6eV, 16.6 min #3394
10	HBD_HUMAN	Hemoglobin subunit delta OS=Homo sapiens GN=HBD PE=1 SV=2	1150	16045	32	23	9	6	7533	1	0	0	575.348	1148.68	2	1148.67	0.0144	0	31.29	0.011	K	VVAGVANALAHK	Y			Cmpd 2700, +MS2(575.3478), 25.2-37.8eV, 16.7 min #3412
110	EPIPL_HUMAN	Epiplakin OS=Homo sapiens GN=EPPK1 PE=1 SV=2	190	555279	20	5	14	3	7531	3	0	0	383.901	1148.68	3	1148.68	0.002	1	6.41	3.4	K	GLIVREHGIR	L			Cmpd 2699, +MS2(383.9005), 18.4-27.6eV, 16.7 min #3411
110	EPIPL_HUMAN	Epiplakin OS=Homo sapiens GN=EPPK1 PE=1 SV=2	190	555279	20	5	14	3	7532	3	0	0	383.901	1148.68	3	1148.68	0.0029	1	5.16	4.4	K	GLIVREHGIR	L			Cmpd 2683, +MS2(383.9009), 18.4-27.6eV, 16.6 min #3394
121	PLEC_HUMAN	Plectin OS=Homo sapiens GN=PLEC PE=1 SV=3	168	531466	40	9	34	7	7531	3	0	0	383.901	1148.68	3	1148.68	0.002	1	6.41	3.4	K	GLIVREHGIR	L			Cmpd 2699, +MS2(383.9005), 18.4-27.6eV, 16.7 min #3411
121	PLEC_HUMAN	Plectin OS=Homo sapiens GN=PLEC PE=1 SV=3	168	531466	40	9	34	7	7532	3	0	0	383.901	1148.68	3	1148.68	0.0029	1	5.16	4.4	K	GLIVREHGIR	L			Cmpd 2683, +MS2(383.9009), 18.4-27.6eV, 16.6 min #3394
414	TXND5_HUMAN	Thioredoxin domain-containing protein 5 OS=Homo sapiens GN=TXNDC5 PE=1 SV=2	43	47599	2	2	2	2	7537	1	1	1	576.823	1151.63	2	1151.61	0.0182	0	32.28	0.018	R	GYPTLLWFR	D			Cmpd 8008, +MS2(576.8228), 25.3-37.9eV, 30.6 min #8973
84	NUCL_HUMAN	Nucleolin OS=Homo sapiens GN=NCL PE=1 SV=3	259	76568	9	7	6	6	5845	1	1	1	384.904	1151.69	3	1151.68	0.0129	1	28.5	0.018	R	AIRLELQGPR	G			Cmpd 3259, +MS2(384.9040), 18.4-27.6eV, 18.2 min #3999
332	IF4B_HUMAN	Eukaryotic translation initiation factor 4B OS=Homo sapiens GN=EIF4B PE=1 SV=2	53	69110	2	1	2	1	5845	4	0	1	384.904	1151.69	3	1151.68	0.0129	1	4.55	4.5	R	SILPTAPRAAR	E			Cmpd 3259, +MS2(384.9040), 18.4-27.6eV, 18.2 min #3999
316	IQGA1_HUMAN	Ras GTPase-activating-like protein IQGAP1 OS=Homo sapiens GN=IQGAP1 PE=1 SV=1	57	189134	12	2	11	2	5852	3	1	1	385.232	1152.67	3	1152.69	-0.0118	0	0.97	38	K	TLQALQIPAAK	L			Cmpd 18002, +MS2(385.2322), 18.4-27.6eV, 72.3 min #19776
23	CH60_HUMAN	60 kDa heat shock protein, mitochondrial OS=Homo sapiens GN=HSPD1 PE=1 SV=2	850	61016	31	20	12	6	7542	1	1	1	385.265	1152.77	3	1152.76	0.013	1	39.44	0.00015	R	LKVGLQVVAVK	A			Cmpd 3966, +MS2(385.2647), 18.4-27.6eV, 20.1 min #4741
23	CH60_HUMAN	60 kDa heat shock protein, mitochondrial OS=Homo sapiens GN=HSPD1 PE=1 SV=2	850	61016	31	20	12	6	7543	1	1	1	577.396	1152.78	2	1152.76	0.0176	1	21.63	0.0093	R	LKVGLQVVAVK	A			Cmpd 3965, +MS2(577.3958), 25.3-38.0eV, 20.1 min #4740
441	ABHEB_HUMAN	Protein ABHD14B OS=Homo sapiens GN=ABHD14B PE=1 SV=1	39	22332	5	1	5	1	5856	1	1	1	385.577	1153.71	3	1153.7	0.0135	0	38.99	0.0013	R	FSVLLLHGIR	F			Cmpd 5570, +MS2(385.5775), 18.4-27.6eV, 24.1 min #6418
135	TPM3_HUMAN	Tropomyosin alpha-3 chain OS=Homo sapiens GN=TPM3 PE=1 SV=2	144	32930	4	2	3	2	7546	1	1	1	578.842	1155.67	2	1155.65	0.0199	0	25.82	0.081	K	LVIIEGDLER	T			Cmpd 5186, +MS2(578.8422), 21.3-31.9eV, 23.2 min #6017
64	HSPB1_HUMAN	Heat shock protein beta-1 OS=Homo sapiens GN=HSPB1 PE=1 SV=2	328	22768	15	8	7	5	7568	1	1	1	582.323	1162.63	2	1162.61	0.019	0	51.73	0.00024	R	LFDQAFGLPR	L			Cmpd 6750, +MS2(582.3235), 25.6-38.3eV, 27.2 min #7653
64	HSPB1_HUMAN	Heat shock protein beta-1 OS=Homo sapiens GN=HSPB1 PE=1 SV=2	328	22768	15	8	7	5	7569	1	1	1	582.324	1162.63	2	1162.61	0.0193	0	59.16	4.4e-05	R	LFDQAFGLPR	L			Cmpd 6731, +MS2(582.3237), 25.6-38.3eV, 27.1 min #7633
122	HNRPM_HUMAN	Heterogeneous nuclear ribonucleoprotein M OS=Homo sapiens GN=HNRNPM PE=1 SV=3	167	77464	11	5	9	4	7578	6	1	1	584.306	1166.6	2	1166.58	0.0207	0	0.45	30	R	NLPFDFTWK	M			Cmpd 8190, +MS2(584.3057), 25.6-38.5eV, 31.1 min #9165
122	HNRPM_HUMAN	Heterogeneous nuclear ribonucleoprotein M OS=Homo sapiens GN=HNRNPM PE=1 SV=3	167	77464	11	5	9	4	7579	1	1	1	584.306	1166.6	2	1166.58	0.0223	0	20.78	0.28	R	NLPFDFTWK	M			Cmpd 8162, +MS2(584.3064), 25.6-38.5eV, 31.0 min #9135
588	STX8_HUMAN	Syntaxin-8 OS=Homo sapiens GN=STX8 PE=1 SV=2	22	26890	2	1	2	1	7581	1	1	1	389.937	1166.79	3	1166.78	0.0134	1	21.99	0.0063	K	IALLKDLLLR	A			Cmpd 3983, +MS2(389.9367), 18.4-27.6eV, 20.2 min #4758
15	H2B1M_HUMAN	Histone H2B type 1-M OS=Homo sapiens GN=HIST1H2BM PE=1 SV=3	1063	13981	41	24	8	4	7583	1	1	0	390.209	1167.6	3	1167.59	0.0151	0	40.22	0.0033	K	QVHPDTGISSK	A			Cmpd 2555, +MS2(390.2085), 18.4-27.6eV, 16.3 min #3261
15	H2B1M_HUMAN	Histone H2B type 1-M OS=Homo sapiens GN=HIST1H2BM PE=1 SV=3	1063	13981	41	24	8	4	7585	1	1	0	584.811	1167.61	2	1167.59	0.0182	0	10.15	3.3	K	QVHPDTGISSK	A			Cmpd 2560, +MS2(584.8106), 21.4-32.1eV, 16.3 min #3266
351	H2B1A_HUMAN	Histone H2B type 1-A OS=Homo sapiens GN=HIST1H2BA PE=1 SV=3	50	14159	4	2	3	2	7583	1	0	0	390.209	1167.6	3	1167.59	0.0151	0	40.22	0.0033	K	QVHPDTGISSK	A			Cmpd 2555, +MS2(390.2085), 18.4-27.6eV, 16.3 min #3261
351	H2B1A_HUMAN	Histone H2B type 1-A OS=Homo sapiens GN=HIST1H2BA PE=1 SV=3	50	14159	4	2	3	2	7585	1	0	0	584.811	1167.61	2	1167.59	0.0182	0	10.15	3.3	K	QVHPDTGISSK	A			Cmpd 2560, +MS2(584.8106), 21.4-32.1eV, 16.3 min #3266
489	RL1D1_HUMAN	Ribosomal L1 domain-containing protein 1 OS=Homo sapiens GN=RSL1D1 PE=1 SV=3	34	54939	4	1	3	1	5916	1	1	1	390.216	1167.62	3	1167.64	-0.0113	2	9.01	14	K	SPNPSTPRGKK	R			Cmpd 3409, +MS2(390.2155), 18.4-27.6eV, 18.6 min #4156
12	VIME_HUMAN	Vimentin OS=Homo sapiens GN=VIM PE=1 SV=4	1124	53619	53	28	15	13	7592	1	1	1	585.37	1168.72	2	1168.71	0.0183	0	48.48	0.00016	K	ILLAELEQLK	G			Cmpd 6948, +MS2(585.3698), 25.7-38.5eV, 27.7 min #7860
12	VIME_HUMAN	Vimentin OS=Homo sapiens GN=VIM PE=1 SV=4	1124	53619	53	28	15	13	7593	1	1	1	585.37	1168.73	2	1168.71	0.0194	0	54.42	3.7e-05	K	ILLAELEQLK	G			Cmpd 6969, +MS2(585.3703), 25.7-38.5eV, 27.7 min #7882
145	TPM4_HUMAN	Tropomyosin alpha-4 chain OS=Homo sapiens GN=TPM4 PE=1 SV=3	135	28504	5	3	4	3	7594	1	1	0	585.848	1169.68	2	1169.67	0.0158	0	15.78	0.67	K	LVILEGELER	A			Cmpd 5631, +MS2(585.8480), 21.4-32.1eV, 24.3 min #6482
145	TPM4_HUMAN	Tropomyosin alpha-4 chain OS=Homo sapiens GN=TPM4 PE=1 SV=3	135	28504	5	3	4	3	7595	1	1	0	585.851	1169.69	2	1169.67	0.0209	0	33.32	0.012	K	LVILEGELER	A			Cmpd 5436, +MS2(585.8505), 25.7-38.6eV, 23.8 min #6279
146	TPM2_HUMAN	Tropomyosin beta chain OS=Homo sapiens GN=TPM2 PE=1 SV=1	135	32831	5	3	4	3	7594	1	0	0	585.848	1169.68	2	1169.67	0.0158	0	15.78	0.67	K	LVILEGELER	S			Cmpd 5631, +MS2(585.8480), 21.4-32.1eV, 24.3 min #6482
146	TPM2_HUMAN	Tropomyosin beta chain OS=Homo sapiens GN=TPM2 PE=1 SV=1	135	32831	5	3	4	3	7595	1	0	0	585.851	1169.69	2	1169.67	0.0209	0	33.32	0.012	K	LVILEGELER	S			Cmpd 5436, +MS2(585.8505), 25.7-38.6eV, 23.8 min #6279
121	PLEC_HUMAN	Plectin OS=Homo sapiens GN=PLEC PE=1 SV=3	168	531466	40	9	34	7	7596	3	1	1	586.332	1170.65	2	1170.65	0.0031	2	3.89	16	R	ALAEEAKRQR	Q			Cmpd 19208, +MS2(586.3322), 21.4-32.1eV, 77.9 min #21091
343	ADT4_HUMAN	ADP/ATP translocase 4 OS=Homo sapiens GN=SLC25A31 PE=2 SV=1	52	34999	3	1	3	1	7596	7	0	1	586.332	1170.65	2	1170.66	-0.0109	0	0.48	35	K	DLLAGGVAAAVSK	T			Cmpd 19208, +MS2(586.3322), 21.4-32.1eV, 77.9 min #21091
127	PDIA3_HUMAN	Protein disulfide-isomerase A3 OS=Homo sapiens GN=PDIA3 PE=1 SV=4	160	56747	10	5	6	4	7598	1	1	1	586.784	1171.55	2	1171.53	0.0201	0	10.95	2	K	FVMQEEFSR	D			Cmpd 4068, +MS2(586.7839), 25.8-38.8eV, 20.4 min #4848
183	DHX9_HUMAN	ATP-dependent RNA helicase A OS=Homo sapiens GN=DHX9 PE=1 SV=4	105	140869	13	5	12	4	7603	1	1	1	588.323	1174.63	2	1174.6	0.0325	0	12.55	2.4	R	DVVQAYPEVR	I			Cmpd 9535, +MS2(588.3226), 25.8-38.8eV, 35.4 min #10593
196	ANXA6_HUMAN	Annexin A6 OS=Homo sapiens GN=ANXA6 PE=1 SV=3	99	75826	15	5	12	3	7606	1	1	1	588.845	1175.68	2	1175.65	0.0207	0	30.79	0.022	R	DAFVAIVQSVK	N			Cmpd 6904, +MS2(588.8451), 25.9-38.8eV, 27.6 min #7814
488	MCM6_HUMAN	DNA replication licensing factor MCM6 OS=Homo sapiens GN=MCM6 PE=1 SV=1	34	92831	3	1	3	1	5948	1	1	1	393.258	1176.75	3	1176.73	0.0178	0	34.29	0.0096	R	ISNLIVLHLR	K			Cmpd 5085, +MS2(393.2580), 18.4-27.6eV, 23.0 min #5911
382	CFAB_HUMAN	Complement factor B OS=Homo sapiens GN=CFB PE=1 SV=2	46	85479	4	2	2	1	7612	3	1	1	590.331	1178.65	2	1178.62	0.0298	1	5.14	23	K	ALFVSEEEKK	L			Cmpd 13133, +MS2(590.3313), 21.4-32.2eV, 49.6 min #14464
31	H4_HUMAN	Histone H4 OS=Homo sapiens GN=HIST1H4A PE=1 SV=2	627	11360	24	23	9	9	7617	1	1	1	590.822	1179.63	2	1179.61	0.0168	0	54.51	0.00012	R	ISGLIYEETR	G			Cmpd 3845, +MS2(590.8225), 26.0-38.9eV, 19.8 min #4614
31	H4_HUMAN	Histone H4 OS=Homo sapiens GN=HIST1H4A PE=1 SV=2	627	11360	24	23	9	9	7618	1	1	1	590.823	1179.63	2	1179.61	0.0182	0	53.08	0.00017	R	ISGLIYEETR	G			Cmpd 3863, +MS2(590.8231), 26.0-38.9eV, 19.8 min #4633
31	H4_HUMAN	Histone H4 OS=Homo sapiens GN=HIST1H4A PE=1 SV=2	627	11360	24	23	9	9	7619	1	1	1	590.824	1179.63	2	1179.61	0.0193	0	30.07	0.034	R	ISGLIYEETR	G			Cmpd 4188, +MS2(590.8237), 21.4-32.2eV, 20.7 min #4974
427	SPTN1_HUMAN	Spectrin alpha chain, non-erythrocytic 1 OS=Homo sapiens GN=SPTAN1 PE=1 SV=3	41	284364	17	2	16	2	5958	6	1	1	394.881	1181.62	3	1181.63	-0.0109	0	2.53	17	K	VEDLFLTFAK	K			Cmpd 5388, +MS2(394.8814), 18.4-27.6eV, 23.7 min #6228
427	SPTN1_HUMAN	Spectrin alpha chain, non-erythrocytic 1 OS=Homo sapiens GN=SPTAN1 PE=1 SV=3	41	284364	17	2	16	2	7623	2	1	1	591.82	1181.63	2	1181.63	-0.0078	0	1.52	22	K	VEDLFLTFAK	K			Cmpd 6692, +MS2(591.8200), 26.0-39.0eV, 27.0 min #7592
295	FUBP2_HUMAN	Far upstream element-binding protein 2 OS=Homo sapiens GN=KHSRP PE=1 SV=4	64	73070	6	2	6	2	7626	4	1	1	592.853	1183.69	2	1183.69	-0.0017	0	3.56	13	R	IINDLLQSLR	S			Cmpd 10836, +MS2(592.8526), 26.1-39.1eV, 40.1 min #11984
159	TCPG_HUMAN	T-complex protein 1 subunit gamma OS=Homo sapiens GN=CCT3 PE=1 SV=4	123	60495	8	4	7	3	7633	1	1	1	593.374	1184.73	2	1184.71	0.0199	0	75.63	3.5e-07	K	TAVETAVLLLR	I			Cmpd 6665, +MS2(593.3736), 26.1-39.1eV, 26.9 min #7564
161	TPM1_HUMAN	Tropomyosin alpha-1 chain OS=Homo sapiens GN=TPM1 PE=1 SV=2	120	32689	2	1	2	1	7637	8	1	1	593.856	1185.7	2	1185.66	0.0365	0	0.77	19	K	LVIIESDLER	A			Cmpd 9123, +MS2(593.8557), 26.1-39.2eV, 34.0 min #10154
304	CAH1_HUMAN	Carbonic anhydrase 1 OS=Homo sapiens GN=CA1 PE=1 SV=2	62	28852	6	1	5	1	7637	1	0	1	593.856	1185.7	2	1185.68	0.0178	0	16.21	0.55	K	ADGLAVIGVLMK	V			Cmpd 9123, +MS2(593.8557), 26.1-39.2eV, 34.0 min #10154
221	SPTB2_HUMAN	Spectrin beta chain, non-erythrocytic 1 OS=Homo sapiens GN=SPTBN1 PE=1 SV=2	88	274439	11	2	10	2	7638	1	1	1	593.865	1185.72	2	1185.7	0.0194	0	75.67	4.5e-07	R	LTTLELLEVR	R			Cmpd 7078, +MS2(593.8654), 26.1-39.2eV, 28.0 min #7996
28	FLNA_HUMAN	Filamin-A OS=Homo sapiens GN=FLNA PE=1 SV=4	730	280564	33	19	25	14	7639	3	1	1	594.332	1186.65	2	1186.66	-0.0059	1	0.44	39	K	VSGLGEKVDVGK	D			Cmpd 3644, +MS2(594.3322), 26.1-39.2eV, 19.2 min #4403
545	HUWE1_HUMAN	E3 ubiquitin-protein ligase HUWE1 OS=Homo sapiens GN=HUWE1 PE=1 SV=3	28	481589	10	1	10	1	7641	8	0	1	396.874	1187.6	3	1187.56	0.0406	1	0.51	37	K	KTPTEAPADCR	A			Cmpd 20408, +MS2(396.8743), 18.4-27.6eV, 85.7 min #22608
51	HS90B_HUMAN	Heat shock protein HSP 90-beta OS=Homo sapiens GN=HSP90AB1 PE=1 SV=4	441	83212	29	16	10	6	7641	6	1	0	396.874	1187.6	3	1187.61	-0.0135	2	0.85	34	K	AEADKNDKAVK	D			Cmpd 20408, +MS2(396.8743), 18.4-27.6eV, 85.7 min #22608
51	HS90B_HUMAN	Heat shock protein HSP 90-beta OS=Homo sapiens GN=HSP90AB1 PE=1 SV=4	441	83212	29	16	10	6	7644	5	1	0	396.879	1187.61	3	1187.61	0.0001	2	1.78	30	K	AEADKNDKAVK	D			Cmpd 20120, +MS2(396.8788), 18.4-27.6eV, 83.7 min #22231
70	H90B3_HUMAN	Putative heat shock protein HSP 90-beta-3 OS=Homo sapiens GN=HSP90AB3P PE=5 SV=1	302	68282	20	10	5	3	7641	6	0	0	396.874	1187.6	3	1187.61	-0.0135	2	0.85	34	K	AEADKNDKAVK	D			Cmpd 20408, +MS2(396.8743), 18.4-27.6eV, 85.7 min #22608
70	H90B3_HUMAN	Putative heat shock protein HSP 90-beta-3 OS=Homo sapiens GN=HSP90AB3P PE=5 SV=1	302	68282	20	10	5	3	7644	5	0	0	396.879	1187.61	3	1187.61	0.0001	2	1.78	30	K	AEADKNDKAVK	D			Cmpd 20120, +MS2(396.8788), 18.4-27.6eV, 83.7 min #22231
129	AHNK_HUMAN	Neuroblast differentiation-associated protein AHNAK OS=Homo sapiens GN=AHNAK PE=1 SV=2	158	628699	59	8	52	7	5985	2	1	1	396.875	1187.6	3	1187.62	-0.019	1	4	17	K	MKGDVDVSLPK	V			Cmpd 316, +MS2(396.8750), 18.4-27.6eV, 2.4 min #431
230	ROA2_HUMAN	Heterogeneous nuclear ribonucleoproteins A2/B1 OS=Homo sapiens GN=HNRNPA2B1 PE=1 SV=2	84	37407	8	2	8	2	7646	1	1	1	594.836	1187.66	2	1187.64	0.0179	0	1.14	31	K	IDTIEIITDR	Q			Cmpd 5774, +MS2(594.8361), 26.2-39.2eV, 24.7 min #6632
410	CD14_HUMAN	Monocyte differentiation antigen CD14 OS=Homo sapiens GN=CD14 PE=1 SV=2	43	40051	5	1	5	1	7644	9	0	1	396.879	1187.61	3	1187.64	-0.0298	1	0.87	37	K	LRVLDLSCNR	L			Cmpd 20120, +MS2(396.8788), 18.4-27.6eV, 83.7 min #22231
14	1433Z_HUMAN	14-3-3 protein zeta/delta OS=Homo sapiens GN=YWHAZ PE=1 SV=1	1063	27728	22	18	6	6	7652	1	1	0	595.342	1188.67	2	1188.65	0.0168	0	31.57	0.043	K	DSTLIMQLLR	D			Cmpd 9069, +MS2(595.3425), 26.2-39.3eV, 33.8 min #10096
14	1433Z_HUMAN	14-3-3 protein zeta/delta OS=Homo sapiens GN=YWHAZ PE=1 SV=1	1063	27728	22	18	6	6	7654	1	1	0	595.343	1188.67	2	1188.65	0.0185	0	32.86	0.016	K	DSTLIMQLLR	D			Cmpd 9077, +MS2(595.3433), 26.2-39.3eV, 33.8 min #10105
14	1433Z_HUMAN	14-3-3 protein zeta/delta OS=Homo sapiens GN=YWHAZ PE=1 SV=1	1063	27728	22	18	6	6	7655	1	1	0	595.344	1188.67	2	1188.65	0.0197	0	52.49	0.00016	K	DSTLIMQLLR	D			Cmpd 9107, +MS2(595.3440), 26.2-39.3eV, 33.9 min #10137
35	1433E_HUMAN	14-3-3 protein epsilon OS=Homo sapiens GN=YWHAE PE=1 SV=1	584	29155	17	10	8	3	7652	1	0	0	595.342	1188.67	2	1188.65	0.0168	0	31.57	0.043	K	DSTLIMQLLR	D			Cmpd 9069, +MS2(595.3425), 26.2-39.3eV, 33.8 min #10096
35	1433E_HUMAN	14-3-3 protein epsilon OS=Homo sapiens GN=YWHAE PE=1 SV=1	584	29155	17	10	8	3	7654	1	0	0	595.343	1188.67	2	1188.65	0.0185	0	32.86	0.016	K	DSTLIMQLLR	D			Cmpd 9077, +MS2(595.3433), 26.2-39.3eV, 33.8 min #10105
35	1433E_HUMAN	14-3-3 protein epsilon OS=Homo sapiens GN=YWHAE PE=1 SV=1	584	29155	17	10	8	3	7655	1	0	0	595.344	1188.67	2	1188.65	0.0197	0	52.49	0.00016	K	DSTLIMQLLR	D			Cmpd 9107, +MS2(595.3440), 26.2-39.3eV, 33.9 min #10137
56	1433B_HUMAN	14-3-3 protein beta/alpha OS=Homo sapiens GN=YWHAB PE=1 SV=3	392	28065	9	7	3	3	7652	1	0	0	595.342	1188.67	2	1188.65	0.0168	0	31.57	0.043	K	DSTLIMQLLR	D			Cmpd 9069, +MS2(595.3425), 26.2-39.3eV, 33.8 min #10096
56	1433B_HUMAN	14-3-3 protein beta/alpha OS=Homo sapiens GN=YWHAB PE=1 SV=3	392	28065	9	7	3	3	7654	1	0	0	595.343	1188.67	2	1188.65	0.0185	0	32.86	0.016	K	DSTLIMQLLR	D			Cmpd 9077, +MS2(595.3433), 26.2-39.3eV, 33.8 min #10105
56	1433B_HUMAN	14-3-3 protein beta/alpha OS=Homo sapiens GN=YWHAB PE=1 SV=3	392	28065	9	7	3	3	7655	1	0	0	595.344	1188.67	2	1188.65	0.0197	0	52.49	0.00016	K	DSTLIMQLLR	D			Cmpd 9107, +MS2(595.3440), 26.2-39.3eV, 33.9 min #10137
80	1433T_HUMAN	14-3-3 protein theta OS=Homo sapiens GN=YWHAQ PE=1 SV=1	279	27747	6	5	3	2	7652	1	0	0	595.342	1188.67	2	1188.65	0.0168	0	31.57	0.043	K	DSTLIMQLLR	D			Cmpd 9069, +MS2(595.3425), 26.2-39.3eV, 33.8 min #10096
80	1433T_HUMAN	14-3-3 protein theta OS=Homo sapiens GN=YWHAQ PE=1 SV=1	279	27747	6	5	3	2	7654	1	0	0	595.343	1188.67	2	1188.65	0.0185	0	32.86	0.016	K	DSTLIMQLLR	D			Cmpd 9077, +MS2(595.3433), 26.2-39.3eV, 33.8 min #10105
80	1433T_HUMAN	14-3-3 protein theta OS=Homo sapiens GN=YWHAQ PE=1 SV=1	279	27747	6	5	3	2	7655	1	0	0	595.344	1188.67	2	1188.65	0.0197	0	52.49	0.00016	K	DSTLIMQLLR	D			Cmpd 9107, +MS2(595.3440), 26.2-39.3eV, 33.9 min #10137
114	1433G_HUMAN	14-3-3 protein gamma OS=Homo sapiens GN=YWHAG PE=1 SV=2	182	28285	8	6	3	3	7652	1	0	0	595.342	1188.67	2	1188.65	0.0168	0	31.57	0.043	K	DSTLIMQLLR	D			Cmpd 9069, +MS2(595.3425), 26.2-39.3eV, 33.8 min #10096
114	1433G_HUMAN	14-3-3 protein gamma OS=Homo sapiens GN=YWHAG PE=1 SV=2	182	28285	8	6	3	3	7654	1	0	0	595.343	1188.67	2	1188.65	0.0185	0	32.86	0.016	K	DSTLIMQLLR	D			Cmpd 9077, +MS2(595.3433), 26.2-39.3eV, 33.8 min #10105
114	1433G_HUMAN	14-3-3 protein gamma OS=Homo sapiens GN=YWHAG PE=1 SV=2	182	28285	8	6	3	3	7655	1	0	0	595.344	1188.67	2	1188.65	0.0197	0	52.49	0.00016	K	DSTLIMQLLR	D			Cmpd 9107, +MS2(595.3440), 26.2-39.3eV, 33.9 min #10137
267	1433F_HUMAN	14-3-3 protein eta OS=Homo sapiens GN=YWHAH PE=1 SV=4	71	28201	6	4	3	2	7652	1	0	0	595.342	1188.67	2	1188.65	0.0168	0	31.57	0.043	K	DSTLIMQLLR	D			Cmpd 9069, +MS2(595.3425), 26.2-39.3eV, 33.8 min #10096
267	1433F_HUMAN	14-3-3 protein eta OS=Homo sapiens GN=YWHAH PE=1 SV=4	71	28201	6	4	3	2	7654	1	0	0	595.343	1188.67	2	1188.65	0.0185	0	32.86	0.016	K	DSTLIMQLLR	D			Cmpd 9077, +MS2(595.3433), 26.2-39.3eV, 33.8 min #10105
267	1433F_HUMAN	14-3-3 protein eta OS=Homo sapiens GN=YWHAH PE=1 SV=4	71	28201	6	4	3	2	7655	1	0	0	595.344	1188.67	2	1188.65	0.0197	0	52.49	0.00016	K	DSTLIMQLLR	D			Cmpd 9107, +MS2(595.3440), 26.2-39.3eV, 33.9 min #10137
308	1433S_HUMAN	14-3-3 protein sigma OS=Homo sapiens GN=SFN PE=1 SV=1	61	27757	5	3	3	1	7652	1	0	0	595.342	1188.67	2	1188.65	0.0168	0	31.57	0.043	K	DSTLIMQLLR	D			Cmpd 9069, +MS2(595.3425), 26.2-39.3eV, 33.8 min #10096
308	1433S_HUMAN	14-3-3 protein sigma OS=Homo sapiens GN=SFN PE=1 SV=1	61	27757	5	3	3	1	7654	1	0	0	595.343	1188.67	2	1188.65	0.0185	0	32.86	0.016	K	DSTLIMQLLR	D			Cmpd 9077, +MS2(595.3433), 26.2-39.3eV, 33.8 min #10105
308	1433S_HUMAN	14-3-3 protein sigma OS=Homo sapiens GN=SFN PE=1 SV=1	61	27757	5	3	3	1	7655	1	0	0	595.344	1188.67	2	1188.65	0.0197	0	52.49	0.00016	K	DSTLIMQLLR	D			Cmpd 9107, +MS2(595.3440), 26.2-39.3eV, 33.9 min #10137
47	CO3_HUMAN	Complement C3 OS=Homo sapiens GN=C3 PE=1 SV=2	485	187030	27	16	19	11	7656	1	1	1	595.824	1189.63	2	1189.61	0.0196	0	39.47	0.0049	K	DFDFVPPVVR	W			Cmpd 8404, +MS2(595.8237), 26.2-39.4eV, 31.7 min #9390
544	COPD_HUMAN	Coatomer subunit delta OS=Homo sapiens GN=ARCN1 PE=1 SV=1	28	57174	2	1	2	1	7662	1	1	1	596.36	1190.71	2	1190.69	0.0144	0	28.47	0.021	K	LFTAESLIGLK	N			Cmpd 7375, +MS2(596.3600), 26.2-39.3eV, 28.8 min #8307
606	TF3C1_HUMAN	General transcription factor 3C polypeptide 1 OS=Homo sapiens GN=GTF3C1 PE=1 SV=4	19	238725	10	0	9	0	7660	3	1	1	596.344	1190.67	2	1190.69	-0.0176	0	1.37	42	R	LIESLFTIQK	M			Cmpd 16639, +MS2(596.3440), 21.5-32.3eV, 65.9 min #18287
501	RS9_HUMAN	40S ribosomal protein S9 OS=Homo sapiens GN=RPS9 PE=1 SV=3	33	22578	4	1	4	1	6020	1	1	1	398.576	1192.71	3	1192.69	0.0174	1	32.85	0.0063	K	MKLDYILGLK	I			Cmpd 5911, +MS2(398.5761), 18.4-27.6eV, 25.0 min #6775
35	1433E_HUMAN	14-3-3 protein epsilon OS=Homo sapiens GN=YWHAE PE=1 SV=1	584	29155	17	10	8	3	7668	8	1	1	398.864	1193.57	3	1193.59	-0.0223	0	0.88	27	K	EAAENSLVAYK	A			Cmpd 748, +MS2(398.8641), 18.4-27.6eV, 5.1 min #978
240	ILF3_HUMAN	Interleukin enhancer-binding factor 3 OS=Homo sapiens GN=ILF3 PE=1 SV=3	79	95279	5	1	5	1	4342	10	1	1	300.16	1196.61	4	1196.58	0.0341	0	0.5	61	K	EATDAIGHLDR	Q			Cmpd 14943, +MS2(300.1604), 18.4-27.6eV, 57.9 min #16435
120	HSP7C_HUMAN	Heat shock cognate 71 kDa protein OS=Homo sapiens GN=HSPA8 PE=1 SV=1	169	70854	18	4	15	3	7680	5	1	1	599.354	1196.69	2	1196.66	0.0376	0	0.28	36	K	FELTGIPPAPR	G			Cmpd 16524, +MS2(599.3538), 21.6-32.4eV, 65.4 min #18162
4	ACTG_HUMAN	Actin, cytoplasmic 2 OS=Homo sapiens GN=ACTG1 PE=1 SV=1	1920	41766	49	32	14	9	6050	1	1	0	400.241	1197.7	3	1197.7	0.0044	0	69.24	7.3e-06	R	AVFPSIVGRPR	H			Cmpd 3675, +MS2(400.2415), 18.4-27.6eV, 19.3 min #4435
4	ACTG_HUMAN	Actin, cytoplasmic 2 OS=Homo sapiens GN=ACTG1 PE=1 SV=1	1920	41766	49	32	14	9	7685	1	1	0	400.245	1197.71	3	1197.7	0.014	0	31.5	0.014	R	AVFPSIVGRPR	H			Cmpd 3711, +MS2(400.2447), 18.4-27.6eV, 19.4 min #4473
4	ACTG_HUMAN	Actin, cytoplasmic 2 OS=Homo sapiens GN=ACTG1 PE=1 SV=1	1920	41766	49	32	14	9	7686	1	1	0	400.245	1197.71	3	1197.7	0.014	0	58.87	2.6e-05	R	AVFPSIVGRPR	H			Cmpd 3683, +MS2(400.2447), 18.4-27.6eV, 19.4 min #4444
5	ACTB_HUMAN	Actin, cytoplasmic 1 OS=Homo sapiens GN=ACTB PE=1 SV=1	1920	41710	49	32	14	9	6050	1	0	0	400.241	1197.7	3	1197.7	0.0044	0	69.24	7.3e-06	R	AVFPSIVGRPR	H			Cmpd 3675, +MS2(400.2415), 18.4-27.6eV, 19.3 min #4435
5	ACTB_HUMAN	Actin, cytoplasmic 1 OS=Homo sapiens GN=ACTB PE=1 SV=1	1920	41710	49	32	14	9	7685	1	0	0	400.245	1197.71	3	1197.7	0.014	0	31.5	0.014	R	AVFPSIVGRPR	H			Cmpd 3711, +MS2(400.2447), 18.4-27.6eV, 19.4 min #4473
5	ACTB_HUMAN	Actin, cytoplasmic 1 OS=Homo sapiens GN=ACTB PE=1 SV=1	1920	41710	49	32	14	9	7686	1	0	0	400.245	1197.71	3	1197.7	0.014	0	58.87	2.6e-05	R	AVFPSIVGRPR	H			Cmpd 3683, +MS2(400.2447), 18.4-27.6eV, 19.4 min #4444
27	ACTC_HUMAN	Actin, alpha cardiac muscle 1 OS=Homo sapiens GN=ACTC1 PE=1 SV=1	756	41992	25	18	9	7	6050	1	0	0	400.241	1197.7	3	1197.7	0.0044	0	69.24	7.3e-06	R	AVFPSIVGRPR	H			Cmpd 3675, +MS2(400.2415), 18.4-27.6eV, 19.3 min #4435
27	ACTC_HUMAN	Actin, alpha cardiac muscle 1 OS=Homo sapiens GN=ACTC1 PE=1 SV=1	756	41992	25	18	9	7	7685	1	0	0	400.245	1197.71	3	1197.7	0.014	0	31.5	0.014	R	AVFPSIVGRPR	H			Cmpd 3711, +MS2(400.2447), 18.4-27.6eV, 19.4 min #4473
27	ACTC_HUMAN	Actin, alpha cardiac muscle 1 OS=Homo sapiens GN=ACTC1 PE=1 SV=1	756	41992	25	18	9	7	7686	1	0	0	400.245	1197.71	3	1197.7	0.014	0	58.87	2.6e-05	R	AVFPSIVGRPR	H			Cmpd 3683, +MS2(400.2447), 18.4-27.6eV, 19.4 min #4444
42	POTEE_HUMAN	POTE ankyrin domain family member E OS=Homo sapiens GN=POTEE PE=2 SV=3	531	121286	15	10	6	3	6050	1	0	0	400.241	1197.7	3	1197.7	0.0044	0	69.24	7.3e-06	R	AVFPSIVGRPR	Q			Cmpd 3675, +MS2(400.2415), 18.4-27.6eV, 19.3 min #4435
42	POTEE_HUMAN	POTE ankyrin domain family member E OS=Homo sapiens GN=POTEE PE=2 SV=3	531	121286	15	10	6	3	7685	1	0	0	400.245	1197.71	3	1197.7	0.014	0	31.5	0.014	R	AVFPSIVGRPR	Q			Cmpd 3711, +MS2(400.2447), 18.4-27.6eV, 19.4 min #4473
42	POTEE_HUMAN	POTE ankyrin domain family member E OS=Homo sapiens GN=POTEE PE=2 SV=3	531	121286	15	10	6	3	7686	1	0	0	400.245	1197.71	3	1197.7	0.014	0	58.87	2.6e-05	R	AVFPSIVGRPR	Q			Cmpd 3683, +MS2(400.2447), 18.4-27.6eV, 19.4 min #4444
43	POTEF_HUMAN	POTE ankyrin domain family member F OS=Homo sapiens GN=POTEF PE=1 SV=2	531	121367	15	10	6	3	6050	1	0	0	400.241	1197.7	3	1197.7	0.0044	0	69.24	7.3e-06	R	AVFPSIVGRPR	Q			Cmpd 3675, +MS2(400.2415), 18.4-27.6eV, 19.3 min #4435
43	POTEF_HUMAN	POTE ankyrin domain family member F OS=Homo sapiens GN=POTEF PE=1 SV=2	531	121367	15	10	6	3	7685	1	0	0	400.245	1197.71	3	1197.7	0.014	0	31.5	0.014	R	AVFPSIVGRPR	Q			Cmpd 3711, +MS2(400.2447), 18.4-27.6eV, 19.4 min #4473
43	POTEF_HUMAN	POTE ankyrin domain family member F OS=Homo sapiens GN=POTEF PE=1 SV=2	531	121367	15	10	6	3	7686	1	0	0	400.245	1197.71	3	1197.7	0.014	0	58.87	2.6e-05	R	AVFPSIVGRPR	Q			Cmpd 3683, +MS2(400.2447), 18.4-27.6eV, 19.4 min #4444
168	POTEI_HUMAN	POTE ankyrin domain family member I OS=Homo sapiens GN=POTEI PE=3 SV=1	114	121205	11	4	7	2	6050	1	0	0	400.241	1197.7	3	1197.7	0.0044	0	69.24	7.3e-06	R	AVFPSIVGRPR	Q			Cmpd 3675, +MS2(400.2415), 18.4-27.6eV, 19.3 min #4435
168	POTEI_HUMAN	POTE ankyrin domain family member I OS=Homo sapiens GN=POTEI PE=3 SV=1	114	121205	11	4	7	2	7685	1	0	0	400.245	1197.71	3	1197.7	0.014	0	31.5	0.014	R	AVFPSIVGRPR	Q			Cmpd 3711, +MS2(400.2447), 18.4-27.6eV, 19.4 min #4473
168	POTEI_HUMAN	POTE ankyrin domain family member I OS=Homo sapiens GN=POTEI PE=3 SV=1	114	121205	11	4	7	2	7686	1	0	0	400.245	1197.71	3	1197.7	0.014	0	58.87	2.6e-05	R	AVFPSIVGRPR	Q			Cmpd 3683, +MS2(400.2447), 18.4-27.6eV, 19.4 min #4444
186	PDIA1_HUMAN	Protein disulfide-isomerase OS=Homo sapiens GN=P4HB PE=1 SV=3	104	57081	16	5	9	4	7697	1	1	1	601.817	1201.62	2	1201.6	0.0212	0	33.48	0.019	R	EADDIVNWLK	K			Cmpd 7277, +MS2(601.8168), 21.6-32.4eV, 28.5 min #8204
63	H2AY_HUMAN	Core histone macro-H2A.1 OS=Homo sapiens GN=H2AFY PE=1 SV=4	341	39592	14	9	8	4	7703	1	1	1	602.84	1203.66	2	1203.65	0.0147	0	37.15	0.0075	K	EFVEAVLELR	K			Cmpd 8140, +MS2(602.8396), 21.6-32.4eV, 30.9 min #9112
63	H2AY_HUMAN	Core histone macro-H2A.1 OS=Homo sapiens GN=H2AFY PE=1 SV=4	341	39592	14	9	8	4	7704	1	1	1	602.84	1203.67	2	1203.65	0.0154	0	32.05	0.023	K	EFVEAVLELR	K			Cmpd 8172, +MS2(602.8399), 26.4-39.6eV, 31.1 min #9146
435	H31T_HUMAN	Histone H3.1t OS=Homo sapiens GN=HIST3H3 PE=1 SV=3	40	15499	6	1	6	1	6073	3	1	1	402.247	1203.72	3	1203.69	0.0271	2	3.03	25	R	KLPFQRLMR	E	Oxidation (M)	0.000000010.0	Cmpd 2976, +MS2(402.2467), 18.4-27.7eV, 17.5 min #3702
560	TCPA_HUMAN	T-complex protein 1 subunit alpha OS=Homo sapiens GN=TCP1 PE=1 SV=1	26	60306	6	1	4	1	7707	1	1	1	603.357	1204.7	2	1204.68	0.0171	0	26.38	0.046	K	FATEAAITILR	I			Cmpd 6058, +MS2(603.3566), 26.4-39.6eV, 25.4 min #6929
560	TCPA_HUMAN	T-complex protein 1 subunit alpha OS=Homo sapiens GN=TCP1 PE=1 SV=1	26	60306	6	1	4	1	7708	1	1	1	603.359	1204.7	2	1204.68	0.0226	0	21.35	0.14	K	FATEAAITILR	I			Cmpd 6246, +MS2(603.3593), 21.6-32.4eV, 25.9 min #7125
560	TCPA_HUMAN	T-complex protein 1 subunit alpha OS=Homo sapiens GN=TCP1 PE=1 SV=1	26	60306	6	1	4	1	7709	1	1	1	603.361	1204.71	2	1204.68	0.0258	0	2.02	10	K	FATEAAITILR	I			Cmpd 6197, +MS2(603.3609), 21.6-32.4eV, 25.7 min #7074
93	MATR3_HUMAN	Matrin-3 OS=Homo sapiens GN=MATR3 PE=1 SV=2	229	94565	11	6	7	2	6087	1	1	1	403.229	1206.66	3	1206.63	0.0309	1	10.1	9.6	K	ALWFQGRCVK	V			Cmpd 3370, +MS2(403.2286), 18.5-27.7eV, 18.5 min #4115
110	EPIPL_HUMAN	Epiplakin OS=Homo sapiens GN=EPPK1 PE=1 SV=2	190	555279	20	5	14	3	6087	8	0	1	403.229	1206.66	3	1206.68	-0.0193	1	1.8	65	K	DLIVREHGIR	L			Cmpd 3370, +MS2(403.2286), 18.5-27.7eV, 18.5 min #4115
44	K2C8_HUMAN	Keratin, type II cytoskeletal 8 OS=Homo sapiens GN=KRT8 PE=1 SV=7	510	53671	32	15	21	11	7717	7	1	1	605.353	1208.69	2	1208.69	0.0039	2	0.76	36	M	SIRVTQKSYK	V			Cmpd 13379, +MS2(605.3531), 21.6-32.4eV, 50.7 min #14731
187	ARPC3_HUMAN	Actin-related protein 2/3 complex subunit 3 OS=Homo sapiens GN=ARPC3 PE=1 SV=3	103	20533	3	2	2	1	7719	1	1	1	605.881	1209.75	2	1209.73	0.02	0	42.11	0.00055	K	LIGNMALLPIR	S			Cmpd 7563, +MS2(605.8806), 26.4-39.6eV, 29.3 min #8504
187	ARPC3_HUMAN	Actin-related protein 2/3 complex subunit 3 OS=Homo sapiens GN=ARPC3 PE=1 SV=3	103	20533	3	2	2	1	7720	1	1	1	605.881	1209.75	2	1209.73	0.0202	0	83.33	3.8e-08	K	LIGNMALLPIR	S			Cmpd 7596, +MS2(605.8807), 26.4-39.6eV, 29.4 min #8539
144	PHB2_HUMAN	Prohibitin-2 OS=Homo sapiens GN=PHB2 PE=1 SV=2	136	33276	12	3	10	3	7721	1	1	1	605.884	1209.75	2	1209.73	0.0198	0	37.88	0.0012	R	VLPSIVNEVLK	S			Cmpd 7075, +MS2(605.8838), 26.4-39.6eV, 28.0 min #7993
137	VINC_HUMAN	Vinculin OS=Homo sapiens GN=VCL PE=1 SV=4	143	123722	13	6	8	4	7728	1	1	1	607.374	1212.73	2	1212.72	0.0175	0	29.18	0.022	K	ELLPVLISAMK	I			Cmpd 8701, +MS2(607.3736), 26.4-39.6eV, 32.7 min #9705
510	ARP3_HUMAN	Actin-related protein 3 OS=Homo sapiens GN=ACTR3 PE=1 SV=3	31	47341	5	1	4	1	7729	1	1	1	607.8	1213.59	2	1213.56	0.0241	0	26.86	0.055	K	EFSIDVGYER	F			Cmpd 5187, +MS2(607.8001), 21.6-32.4eV, 23.2 min #6018
510	ARP3_HUMAN	Actin-related protein 3 OS=Homo sapiens GN=ACTR3 PE=1 SV=3	31	47341	5	1	4	1	7730	1	1	1	607.801	1213.59	2	1213.56	0.0255	0	16.48	0.62	K	EFSIDVGYER	F			Cmpd 5156, +MS2(607.8008), 26.4-39.6eV, 23.2 min #5986
481	CTND1_HUMAN	Catenin delta-1 OS=Homo sapiens GN=CTNND1 PE=1 SV=1	35	108103	6	1	6	1	7739	3	0	1	608.342	1214.67	2	1214.64	0.0322	2	9.62	4.9	R	NQKSDKKPDR	E			Cmpd 3523, +MS2(608.3417), 26.4-39.6eV, 18.9 min #4276
23	CH60_HUMAN	60 kDa heat shock protein, mitochondrial OS=Homo sapiens GN=HSPD1 PE=1 SV=2	850	61016	31	20	12	6	7737	1	1	1	608.339	1214.66	2	1214.65	0.0128	0	9.49	5.1	K	NAGVEGSLIVEK	I			Cmpd 3989, +MS2(608.3390), 26.4-39.6eV, 20.2 min #4765
23	CH60_HUMAN	60 kDa heat shock protein, mitochondrial OS=Homo sapiens GN=HSPD1 PE=1 SV=2	850	61016	31	20	12	6	7738	1	1	1	608.341	1214.67	2	1214.65	0.0171	0	30.96	0.035	K	NAGVEGSLIVEK	I			Cmpd 3501, +MS2(608.3412), 26.4-39.6eV, 18.9 min #4253
23	CH60_HUMAN	60 kDa heat shock protein, mitochondrial OS=Homo sapiens GN=HSPD1 PE=1 SV=2	850	61016	31	20	12	6	7739	1	1	1	608.342	1214.67	2	1214.65	0.0182	0	92.03	2.8e-08	K	NAGVEGSLIVEK	I			Cmpd 3523, +MS2(608.3417), 26.4-39.6eV, 18.9 min #4276
86	PDIA6_HUMAN	Protein disulfide-isomerase A6 OS=Homo sapiens GN=PDIA6 PE=1 SV=1	248	48091	17	8	10	6	7740	8	0	1	608.35	1214.69	2	1214.65	0.0349	1	1.34	27	K	DVVKVGAVDADK	H			Cmpd 8809, +MS2(608.3500), 26.4-39.6eV, 33.0 min #9821
57	ACTN4_HUMAN	Alpha-actinin-4 OS=Homo sapiens GN=ACTN4 PE=1 SV=2	384	104788	16	10	10	6	7740	1	1	1	608.35	1214.69	2	1214.67	0.0197	0	52.25	0.00022	K	LASDLLEWIR	R			Cmpd 8809, +MS2(608.3500), 26.4-39.6eV, 33.0 min #9821
57	ACTN4_HUMAN	Alpha-actinin-4 OS=Homo sapiens GN=ACTN4 PE=1 SV=2	384	104788	16	10	10	6	7741	1	1	1	608.35	1214.69	2	1214.67	0.0201	0	71.74	2.5e-06	K	LASDLLEWIR	R			Cmpd 8845, +MS2(608.3503), 26.4-39.6eV, 33.1 min #9859
533	TT39A_HUMAN	Tetratricopeptide repeat protein 39A OS=Homo sapiens GN=TTC39A PE=2 SV=1	30	69733	4	1	3	1	7740	2	0	1	608.35	1214.69	2	1214.71	-0.0266	0	22.77	0.2	K	LTDGILEIITK	A			Cmpd 8809, +MS2(608.3500), 26.4-39.6eV, 33.0 min #9821
533	TT39A_HUMAN	Tetratricopeptide repeat protein 39A OS=Homo sapiens GN=TTC39A PE=2 SV=1	30	69733	4	1	3	1	7741	2	0	1	608.35	1214.69	2	1214.71	-0.0262	0	29.58	0.041	K	LTDGILEIITK	A			Cmpd 8845, +MS2(608.3503), 26.4-39.6eV, 33.1 min #9859
506	AACT_HUMAN	Alpha-1-antichymotrypsin OS=Homo sapiens GN=SERPINA3 PE=1 SV=2	32	47621	2	1	2	1	7744	1	1	1	608.378	1214.74	2	1214.72	0.0189	0	32.37	0.0077	K	ITLLSALVETR	T			Cmpd 7618, +MS2(608.3784), 21.6-32.4eV, 29.4 min #8562
193	IDH3A_HUMAN	Isocitrate dehydrogenase [NAD] subunit alpha, mitochondrial OS=Homo sapiens GN=IDH3A PE=1 SV=1	102	39566	4	2	3	2	7745	1	1	1	608.815	1215.62	2	1215.59	0.0228	0	68.04	6.8e-06	R	IAEFAFEYAR	N			Cmpd 5609, +MS2(608.8148), 21.6-32.4eV, 24.2 min #6459
90	GDIB_HUMAN	Rab GDP dissociation inhibitor beta OS=Homo sapiens GN=GDI2 PE=1 SV=2	233	50631	20	8	12	7	7749	4	1	1	609.337	1216.66	2	1216.71	-0.0474	0	4.21	36	K	FVSISDLLVPK	D			Cmpd 13590, +MS2(609.3370), 21.6-32.4eV, 51.7 min #14961
90	GDIB_HUMAN	Rab GDP dissociation inhibitor beta OS=Homo sapiens GN=GDI2 PE=1 SV=2	233	50631	20	8	12	7	7755	1	1	1	609.37	1216.72	2	1216.71	0.0182	0	31.71	0.01	K	FVSISDLLVPK	D			Cmpd 8627, +MS2(609.3697), 26.4-39.6eV, 32.4 min #9626
119	ROA1_HUMAN	Heterogeneous nuclear ribonucleoprotein A1 OS=Homo sapiens GN=HNRNPA1 PE=1 SV=5	173	38723	7	4	6	3	7756	1	1	0	609.834	1217.65	2	1217.63	0.0204	0	69.9	5e-06	K	IEVIEIMTDR	G			Cmpd 6372, +MS2(609.8337), 26.4-39.6eV, 26.2 min #7257
246	RA1L2_HUMAN	Heterogeneous nuclear ribonucleoprotein A1-like 2 OS=Homo sapiens GN=HNRNPA1L2 PE=2 SV=2	76	34204	6	2	6	2	7756	1	0	0	609.834	1217.65	2	1217.63	0.0204	0	69.9	5e-06	K	IEVIEIMTDR	G			Cmpd 6372, +MS2(609.8337), 26.4-39.6eV, 26.2 min #7257
452	EIF3L_HUMAN	Eukaryotic translation initiation factor 3 subunit L OS=Homo sapiens GN=EIF3L PE=1 SV=1	37	66684	4	1	4	1	6171	1	1	1	408.568	1222.68	3	1222.67	0.0153	0	37.46	0.0044	R	IDESIHLQLR	E			Cmpd 3950, +MS2(408.5680), 18.5-27.8eV, 20.1 min #4724
553	VWF_HUMAN	von Willebrand factor OS=Homo sapiens GN=VWF PE=1 SV=4	27	309058	9	1	8	1	6171	8	0	1	408.568	1222.68	3	1222.68	0	1	0.45	22	R	NFVRYVQGLK	K			Cmpd 3950, +MS2(408.5680), 18.5-27.8eV, 20.1 min #4724
470	SUCB2_HUMAN	Succinate--CoA ligase [GDP-forming] subunit beta, mitochondrial OS=Homo sapiens GN=SUCLG2 PE=1 SV=2	36	46481	3	1	3	1	7777	1	1	1	612.828	1223.64	2	1223.62	0.0202	0	8.89	4.3	R	ETYLAILMDR	S			Cmpd 7728, +MS2(612.8284), 26.4-39.6eV, 29.8 min #8678
28	FLNA_HUMAN	Filamin-A OS=Homo sapiens GN=FLNA PE=1 SV=4	730	280564	33	19	25	14	7778	1	1	1	613.299	1224.58	2	1224.56	0.021	0	69.13	3.4e-06	R	EATTEFSVDAR	A			Cmpd 3168, +MS2(613.2989), 26.4-39.6eV, 18.0 min #3904
572	IPO4_HUMAN	Importin-4 OS=Homo sapiens GN=IPO4 PE=1 SV=2	24	118640	1	1	1	1	7781	1	1	1	613.413	1224.81	2	1224.8	0.0148	0	24.24	0.0081	K	LLGLLFPLLAR	E			Cmpd 11100, +MS2(613.4126), 26.4-39.6eV, 41.1 min #12268
28	FLNA_HUMAN	Filamin-A OS=Homo sapiens GN=FLNA PE=1 SV=4	730	280564	33	19	25	14	7784	1	1	0	613.899	1225.78	2	1225.76	0.0199	0	54.68	2.1e-05	R	LIALLEVLSQK	K			Cmpd 9045, +MS2(613.8995), 26.4-39.6eV, 33.7 min #10071
28	FLNA_HUMAN	Filamin-A OS=Homo sapiens GN=FLNA PE=1 SV=4	730	280564	33	19	25	14	7785	1	1	0	613.9	1225.78	2	1225.76	0.0203	0	54.74	2.3e-05	R	LIALLEVLSQK	K			Cmpd 9020, +MS2(613.8997), 26.4-39.6eV, 33.6 min #10044
111	FLNB_HUMAN	Filamin-B OS=Homo sapiens GN=FLNB PE=1 SV=2	189	277990	15	3	13	2	7784	1	0	0	613.899	1225.78	2	1225.76	0.0199	0	54.68	2.1e-05	R	LIALLEVLSQK	R			Cmpd 9045, +MS2(613.8995), 26.4-39.6eV, 33.7 min #10071
111	FLNB_HUMAN	Filamin-B OS=Homo sapiens GN=FLNB PE=1 SV=2	189	277990	15	3	13	2	7785	1	0	0	613.9	1225.78	2	1225.76	0.0203	0	54.74	2.3e-05	R	LIALLEVLSQK	R			Cmpd 9020, +MS2(613.8997), 26.4-39.6eV, 33.6 min #10044
218	FLNC_HUMAN	Filamin-C OS=Homo sapiens GN=FLNC PE=1 SV=3	89	290841	5	2	4	1	7784	1	0	0	613.899	1225.78	2	1225.76	0.0199	0	54.68	2.1e-05	R	LIALLEVLSQK	R			Cmpd 9045, +MS2(613.8995), 26.4-39.6eV, 33.7 min #10071
218	FLNC_HUMAN	Filamin-C OS=Homo sapiens GN=FLNC PE=1 SV=3	89	290841	5	2	4	1	7785	1	0	0	613.9	1225.78	2	1225.76	0.0203	0	54.74	2.3e-05	R	LIALLEVLSQK	R			Cmpd 9020, +MS2(613.8997), 26.4-39.6eV, 33.6 min #10044
405	CTNB1_HUMAN	Catenin beta-1 OS=Homo sapiens GN=CTNNB1 PE=1 SV=1	44	85442	5	1	5	1	7791	4	1	1	614.36	1226.71	2	1226.68	0.0246	1	0.02	50	K	AAVMVHQLSKK	E	Oxidation (M)	0.00010000000.0	Cmpd 13657, +MS2(614.3598), 26.4-39.6eV, 52.0 min #15034
11	TBB5_HUMAN	Tubulin beta chain OS=Homo sapiens GN=TUBB PE=1 SV=2	1142	49639	48	32	18	13	7796	1	1	0	615.314	1228.61	2	1228.59	0.0222	0	62.88	1.8e-05	R	ISEQFTAMFR	R			Cmpd 5577, +MS2(615.3139), 26.4-39.6eV, 24.2 min #6426
16	TBB4B_HUMAN	Tubulin beta-4B chain OS=Homo sapiens GN=TUBB4B PE=1 SV=1	1043	49799	38	26	17	11	7796	1	0	0	615.314	1228.61	2	1228.59	0.0222	0	62.88	1.8e-05	R	ISEQFTAMFR	R			Cmpd 5577, +MS2(615.3139), 26.4-39.6eV, 24.2 min #6426
18	TBB2A_HUMAN	Tubulin beta-2A chain OS=Homo sapiens GN=TUBB2A PE=1 SV=1	987	49875	33	24	13	9	7796	1	0	0	615.314	1228.61	2	1228.59	0.0222	0	62.88	1.8e-05	R	ISEQFTAMFR	R			Cmpd 5577, +MS2(615.3139), 26.4-39.6eV, 24.2 min #6426
30	TBB4A_HUMAN	Tubulin beta-4A chain OS=Homo sapiens GN=TUBB4A PE=1 SV=2	686	49554	32	22	14	9	7796	1	0	0	615.314	1228.61	2	1228.59	0.0222	0	62.88	1.8e-05	R	ISEQFTAMFR	R			Cmpd 5577, +MS2(615.3139), 26.4-39.6eV, 24.2 min #6426
34	TBB3_HUMAN	Tubulin beta-3 chain OS=Homo sapiens GN=TUBB3 PE=1 SV=2	615	50400	25	13	10	7	7796	1	0	0	615.314	1228.61	2	1228.59	0.0222	0	62.88	1.8e-05	R	ISEQFTAMFR	R			Cmpd 5577, +MS2(615.3139), 26.4-39.6eV, 24.2 min #6426
177	MYH14_HUMAN	Myosin-14 OS=Homo sapiens GN=MYH14 PE=1 SV=2	109	227732	21	2	18	2	7798	1	1	1	615.347	1228.68	2	1228.67	0.0136	0	68.91	5.2e-06	R	LALEAEVSELR	A			Cmpd 5414, +MS2(615.3472), 26.4-39.6eV, 23.8 min #6256
299	HSP72_HUMAN	Heat shock-related 70 kDa protein 2 OS=Homo sapiens GN=HSPA2 PE=1 SV=1	63	69978	11	1	8	1	7797	1	1	1	615.337	1228.66	2	1228.68	-0.0187	0	1.63	30	K	DAGTITGLNVLR	I			Cmpd 3742, +MS2(615.3367), 21.6-32.4eV, 19.5 min #4506
228	ACTN2_HUMAN	Alpha-actinin-2 OS=Homo sapiens GN=ACTN2 PE=1 SV=1	86	103788	7	2	6	2	7798	3	0	0	615.347	1228.68	2	1228.68	-0.0016	0	11.51	2.8	R	LASELLEWIR	R			Cmpd 5414, +MS2(615.3472), 26.4-39.6eV, 23.8 min #6256
323	ACTN3_HUMAN	Alpha-actinin-3 OS=Homo sapiens GN=ACTN3 PE=1 SV=2	56	103176	5	1	5	1	7798	3	0	0	615.347	1228.68	2	1228.68	-0.0016	0	11.51	2.8	K	LASELLEWIR	R			Cmpd 5414, +MS2(615.3472), 26.4-39.6eV, 23.8 min #6256
361	AMPN_HUMAN	Aminopeptidase N OS=Homo sapiens GN=ANPEP PE=1 SV=4	48	109471	6	1	6	1	7815	8	0	1	615.375	1228.74	2	1228.69	0.0428	2	0.57	21	K	ANIKWVKENK	E			Cmpd 17247, +MS2(615.3751), 21.6-32.4eV, 68.8 min #18952
439	TCPQ_HUMAN	T-complex protein 1 subunit theta OS=Homo sapiens GN=CCT8 PE=1 SV=4	39	59583	7	1	7	1	7800	2	1	1	615.363	1228.71	2	1228.7	0.0159	1	1.24	35	R	LCKTVGATALPR	L			Cmpd 13958, +MS2(615.3633), 21.6-32.4eV, 53.4 min #15362
137	VINC_HUMAN	Vinculin OS=Homo sapiens GN=VCL PE=1 SV=4	143	123722	13	6	8	4	7815	6	1	1	615.375	1228.74	2	1228.71	0.0255	0	1.93	15	K	ELLPVLISAMK	I	Oxidation (M)	0.00000000010.0	Cmpd 17247, +MS2(615.3751), 21.6-32.4eV, 68.8 min #18952
198	MYH11_HUMAN	Myosin-11 OS=Homo sapiens GN=MYH11 PE=1 SV=3	98	227199	12	2	11	2	7816	1	1	1	615.375	1228.74	2	1228.71	0.0219	2	5.86	6.2	K	REQEVTVLKK	A			Cmpd 15261, +MS2(615.3752), 21.6-32.4eV, 59.4 min #16783
9	CO6A3_HUMAN	Collagen alpha-3(VI) chain OS=Homo sapiens GN=COL6A3 PE=1 SV=5	1354	343457	78	40	43	23	7814	1	1	1	615.375	1228.74	2	1228.72	0.0171	0	57.18	3.3e-05	R	VPQIAFVITGGK	S			Cmpd 6499, +MS2(615.3748), 26.4-39.6eV, 26.5 min #7390
208	THOC4_HUMAN	THO complex subunit 4 OS=Homo sapiens GN=ALYREF PE=1 SV=3	94	26872	4	1	3	1	6212	3	1	1	411.219	1230.63	3	1230.6	0.0345	0	4.72	41	R	SLGTADVHFER	K			Cmpd 2918, +MS2(411.2185), 18.6-27.9eV, 17.3 min #3641
341	ADT3_HUMAN	ADP/ATP translocase 3 OS=Homo sapiens GN=SLC25A6 PE=1 SV=4	52	32845	4	2	3	2	7825	2	1	1	617.356	1232.7	2	1232.68	0.0206	0	6.3	6.8	K	DFLAGGIAAAISK	T			Cmpd 8100, +MS2(617.3558), 21.6-32.4eV, 30.8 min #9070
341	ADT3_HUMAN	ADP/ATP translocase 3 OS=Homo sapiens GN=SLC25A6 PE=1 SV=4	52	32845	4	2	3	2	7826	1	0	1	617.358	1232.7	2	1232.68	0.0243	0	28.38	0.039	K	DFLAGGIAAAISK	T			Cmpd 7912, +MS2(617.3576), 21.6-32.4eV, 30.3 min #8871
52	MDHM_HUMAN	Malate dehydrogenase, mitochondrial OS=Homo sapiens GN=MDH2 PE=1 SV=3	426	35481	13	10	6	6	7826	5	1	1	617.358	1232.7	2	1232.71	-0.0122	0	0.41	25	K	IFGVTTLDIVR	A			Cmpd 7912, +MS2(617.3576), 21.6-32.4eV, 30.3 min #8871
52	MDHM_HUMAN	Malate dehydrogenase, mitochondrial OS=Homo sapiens GN=MDH2 PE=1 SV=3	426	35481	13	10	6	6	7828	1	1	1	617.372	1232.73	2	1232.71	0.0174	0	44.68	0.00051	K	IFGVTTLDIVR	A			Cmpd 7666, +MS2(617.3724), 26.4-39.6eV, 29.6 min #8613
52	MDHM_HUMAN	Malate dehydrogenase, mitochondrial OS=Homo sapiens GN=MDH2 PE=1 SV=3	426	35481	13	10	6	6	7829	1	1	1	617.374	1232.73	2	1232.71	0.0198	0	58.68	2e-05	K	IFGVTTLDIVR	A			Cmpd 7682, +MS2(617.3736), 26.4-39.6eV, 29.6 min #8630
120	HSP7C_HUMAN	Heat shock cognate 71 kDa protein OS=Homo sapiens GN=HSPA8 PE=1 SV=1	169	70854	18	4	15	3	7834	1	1	1	618.326	1234.64	2	1234.62	0.0195	0	14.86	1.4	R	MVNHFIAEFK	R			Cmpd 3760, +MS2(618.3255), 26.4-39.6eV, 19.6 min #4525
291	APOA1_HUMAN	Apolipoprotein A-I OS=Homo sapiens GN=APOA1 PE=1 SV=1	65	30759	6	1	5	1	7837	1	1	1	618.355	1234.69	2	1234.68	0.0138	0	13.51	1.2	K	DLATVYVDVLK	D			Cmpd 8266, +MS2(618.3547), 26.4-39.6eV, 31.3 min #9245
315	AMPL_HUMAN	Cytosol aminopeptidase OS=Homo sapiens GN=LAP3 PE=1 SV=3	57	56131	7	2	5	2	7838	1	1	1	619.318	1236.62	2	1236.6	0.0228	0	44.85	0.0011	K	LFEASIETGDR	V			Cmpd 3944, +MS2(619.3180), 26.4-39.6eV, 20.1 min #4718
196	ANXA6_HUMAN	Annexin A6 OS=Homo sapiens GN=ANXA6 PE=1 SV=3	99	75826	15	5	12	3	7841	2	1	1	619.343	1236.67	2	1236.7	-0.0304	2	5.14	9.3	R	LFKAMKGLGTR	D	Oxidation (M)	0.00001000000.0	Cmpd 7175, +MS2(619.3427), 26.4-39.6eV, 28.3 min #8098
334	CATD_HUMAN	Cathepsin D OS=Homo sapiens GN=CTSD PE=1 SV=1	53	44524	8	2	4	2	7845	1	1	1	620.325	1238.64	2	1238.61	0.0242	0	11.4	7.5	K	FDGILGMAYPR	I			Cmpd 7456, +MS2(620.3253), 26.4-39.6eV, 29.0 min #8392
334	CATD_HUMAN	Cathepsin D OS=Homo sapiens GN=CTSD PE=1 SV=1	53	44524	8	2	4	2	7847	1	1	1	620.332	1238.65	2	1238.61	0.0376	0	30.97	0.027	K	FDGILGMAYPR	I			Cmpd 6975, +MS2(620.3319), 26.4-39.6eV, 27.7 min #7888
32	K1C18_HUMAN	Keratin, type I cytoskeletal 18 OS=Homo sapiens GN=KRT18 PE=1 SV=2	623	48029	23	13	8	8	7848	1	1	1	413.89	1238.65	3	1238.63	0.0169	1	26.55	0.072	R	VKYETELAMR	Q			Cmpd 2746, +MS2(413.8905), 18.6-27.9eV, 16.8 min #3460
32	K1C18_HUMAN	Keratin, type I cytoskeletal 18 OS=Homo sapiens GN=KRT18 PE=1 SV=2	623	48029	23	13	8	8	7849	1	1	1	620.333	1238.65	2	1238.63	0.0194	1	31.99	0.02	R	VKYETELAMR	Q			Cmpd 2764, +MS2(620.3334), 26.4-39.6eV, 16.8 min #3479
129	AHNK_HUMAN	Neuroblast differentiation-associated protein AHNAK OS=Homo sapiens GN=AHNAK PE=1 SV=2	158	628699	59	8	52	7	7848	2	0	1	413.89	1238.65	3	1238.69	-0.0373	0	11.66	2.2	K	LPTGQISGPEIK	G			Cmpd 2746, +MS2(413.8905), 18.6-27.9eV, 16.8 min #3460
76	BCAM_HUMAN	Basal cell adhesion molecule OS=Homo sapiens GN=BCAM PE=1 SV=2	282	67363	8	5	6	4	7863	1	1	1	620.37	1238.73	2	1238.71	0.0195	0	59.34	1.7e-05	R	LSVPPLVEVMR	G			Cmpd 7557, +MS2(620.3699), 26.4-39.6eV, 29.3 min #8498
534	DX39B_HUMAN	Spliceosome RNA helicase DDX39B OS=Homo sapiens GN=DDX39B PE=1 SV=1	30	48960	2	1	2	1	7876	1	1	1	621.827	1241.64	2	1241.61	0.0247	0	29.52	0.04	K	QVMMFSATLSK	E			Cmpd 5059, +MS2(621.8270), 21.6-32.4eV, 22.9 min #5884
241	2AAA_HUMAN	Serine/threonine-protein phosphatase 2A 65 kDa regulatory subunit A alpha isoform OS=Homo sapiens GN=PPP2R1A PE=1 SV=4	78	65267	9	4	7	3	7877	1	1	0	621.884	1241.75	2	1241.73	0.0193	0	29.44	0.019	K	LSTIALALGVER	T			Cmpd 6735, +MS2(621.8841), 21.6-32.4eV, 27.1 min #7637
535	2AAB_HUMAN	Serine/threonine-protein phosphatase 2A 65 kDa regulatory subunit A beta isoform OS=Homo sapiens GN=PPP2R1B PE=1 SV=3	29	66171	3	1	3	1	7877	1	0	0	621.884	1241.75	2	1241.73	0.0193	0	29.44	0.019	K	LSTIALALGVER	T			Cmpd 6735, +MS2(621.8841), 21.6-32.4eV, 27.1 min #7637
132	K1C19_HUMAN	Keratin, type I cytoskeletal 19 OS=Homo sapiens GN=KRT19 PE=1 SV=4	147	44079	6	3	4	2	7879	1	1	1	622.34	1242.66	2	1242.65	0.0188	0	46.37	0.00092	R	ALEAANGELEVK	I			Cmpd 3353, +MS2(622.3395), 26.4-39.6eV, 18.5 min #4098
232	IDHP_HUMAN	Isocitrate dehydrogenase [NADP], mitochondrial OS=Homo sapiens GN=IDH2 PE=1 SV=2	84	50877	12	5	8	3	7886	1	1	1	622.86	1243.71	2	1243.68	0.0211	0	63.03	1.5e-05	R	LIDDMVAQVLK	S			Cmpd 7919, +MS2(622.8601), 26.4-39.6eV, 30.3 min #8879
527	PSMD1_HUMAN	26S proteasome non-ATPase regulatory subunit 1 OS=Homo sapiens GN=PSMD1 PE=1 SV=2	30	105769	7	1	7	1	7887	1	1	1	415.577	1243.71	3	1243.69	0.016	0	30.02	0.029	K	FTATASLGVIHK	G			Cmpd 3480, +MS2(415.5768), 18.6-28.0eV, 18.8 min #4231
568	ETFB_HUMAN	Electron transfer flavoprotein subunit beta OS=Homo sapiens GN=ETFB PE=1 SV=3	25	27826	8	0	6	0	7887	2	0	1	415.577	1243.71	3	1243.73	-0.0237	1	9.88	3	-	MAELRVLVAVK	R	Oxidation (M)	0.10000000000.0	Cmpd 3480, +MS2(415.5768), 18.6-28.0eV, 18.8 min #4231
497	COPG1_HUMAN	Coatomer subunit gamma-1 OS=Homo sapiens GN=COPG1 PE=1 SV=1	33	97655	7	1	6	1	7888	1	1	0	622.905	1243.8	2	1243.78	0.0204	0	33.12	0.0011	R	SIATLAITTLLK	T			Cmpd 8889, +MS2(622.9050), 26.4-39.6eV, 33.3 min #9905
498	COPG2_HUMAN	Coatomer subunit gamma-2 OS=Homo sapiens GN=COPG2 PE=1 SV=1	33	97560	4	1	4	1	7888	1	0	0	622.905	1243.8	2	1243.78	0.0204	0	33.12	0.0011	R	SIATLAITTLLK	T			Cmpd 8889, +MS2(622.9050), 26.4-39.6eV, 33.3 min #9905
11	TBB5_HUMAN	Tubulin beta chain OS=Homo sapiens GN=TUBB PE=1 SV=2	1142	49639	48	32	18	13	7889	1	1	0	623.311	1244.61	2	1244.59	0.0217	0	23.25	0.16	R	ISEQFTAMFR	R	Oxidation (M)	0.0000000100.0	Cmpd 4166, +MS2(623.3111), 26.4-39.6eV, 20.7 min #4951
16	TBB4B_HUMAN	Tubulin beta-4B chain OS=Homo sapiens GN=TUBB4B PE=1 SV=1	1043	49799	38	26	17	11	7889	1	0	0	623.311	1244.61	2	1244.59	0.0217	0	23.25	0.16	R	ISEQFTAMFR	R	Oxidation (M)	0.0000000100.0	Cmpd 4166, +MS2(623.3111), 26.4-39.6eV, 20.7 min #4951
18	TBB2A_HUMAN	Tubulin beta-2A chain OS=Homo sapiens GN=TUBB2A PE=1 SV=1	987	49875	33	24	13	9	7889	1	0	0	623.311	1244.61	2	1244.59	0.0217	0	23.25	0.16	R	ISEQFTAMFR	R	Oxidation (M)	0.0000000100.0	Cmpd 4166, +MS2(623.3111), 26.4-39.6eV, 20.7 min #4951
30	TBB4A_HUMAN	Tubulin beta-4A chain OS=Homo sapiens GN=TUBB4A PE=1 SV=2	686	49554	32	22	14	9	7889	1	0	0	623.311	1244.61	2	1244.59	0.0217	0	23.25	0.16	R	ISEQFTAMFR	R	Oxidation (M)	0.0000000100.0	Cmpd 4166, +MS2(623.3111), 26.4-39.6eV, 20.7 min #4951
34	TBB3_HUMAN	Tubulin beta-3 chain OS=Homo sapiens GN=TUBB3 PE=1 SV=2	615	50400	25	13	10	7	7889	1	0	0	623.311	1244.61	2	1244.59	0.0217	0	23.25	0.16	R	ISEQFTAMFR	R	Oxidation (M)	0.0000000100.0	Cmpd 4166, +MS2(623.3111), 26.4-39.6eV, 20.7 min #4951
616	PUR6_HUMAN	Multifunctional protein ADE2 OS=Homo sapiens GN=PAICS PE=1 SV=3	17	47049	13	0	6	0	7898	1	1	1	623.37	1244.73	2	1244.71	0.0131	0	4.65	7.5	R	ASILNTWISLK	Q			Cmpd 7734, +MS2(623.3703), 26.4-39.6eV, 29.8 min #8684
432	MTNB_HUMAN	Methylthioribulose-1-phosphate dehydratase OS=Homo sapiens GN=APIP PE=1 SV=1	40	27107	1	1	1	1	7901	1	1	1	623.862	1245.71	2	1245.69	0.0188	0	39.93	0.0029	K	AAVMATLLFPGR	E			Cmpd 7370, +MS2(623.8618), 21.6-32.4eV, 28.8 min #8301
345	SEPT9_HUMAN	Septin-9 OS=Homo sapiens GN=SEPT9 PE=1 SV=2	51	65361	7	2	5	2	7906	1	1	1	624.852	1247.69	2	1247.67	0.0174	1	43.84	0.0015	R	RTELSIDISSK	Q			Cmpd 3108, +MS2(624.8521), 26.4-39.6eV, 17.8 min #3841
345	SEPT9_HUMAN	Septin-9 OS=Homo sapiens GN=SEPT9 PE=1 SV=2	51	65361	7	2	5	2	7907	1	1	1	624.852	1247.69	2	1247.67	0.0174	1	3.69	15	R	RTELSIDISSK	Q			Cmpd 3234, +MS2(624.8521), 21.6-32.4eV, 18.2 min #3973
120	HSP7C_HUMAN	Heat shock cognate 71 kDa protein OS=Homo sapiens GN=HSPA8 PE=1 SV=1	169	70854	18	4	15	3	7919	1	1	1	418.231	1251.67	3	1251.65	0.0185	1	21.08	0.25	K	MKEIAEAYLGK	T			Cmpd 3086, +MS2(418.2312), 18.7-28.0eV, 17.8 min #3818
623	MIB1_HUMAN	E3 ubiquitin-protein ligase MIB1 OS=Homo sapiens GN=MIB1 PE=1 SV=1	15	110066	7	0	7	0	7942	3	1	1	626.871	1251.73	2	1251.7	0.0308	0	0.22	15	K	LPRPWIVDEK	K			Cmpd 19289, +MS2(626.8715), 26.4-39.6eV, 78.3 min #21180
428	GBP1_HUMAN	Guanylate-binding protein 1 OS=Homo sapiens GN=GBP1 PE=1 SV=2	40	67888	7	2	6	1	7950	4	0	0	626.872	1251.73	2	1251.7	0.0287	2	0.09	16	K	SYLMNKLAGKK	K			Cmpd 15583, +MS2(626.8721), 26.4-39.6eV, 61.0 min #17135
8	HBA_HUMAN	Hemoglobin subunit alpha OS=Homo sapiens GN=HBA1 PE=1 SV=2	1669	15248	77	41	9	7	7920	1	1	1	626.869	1251.72	2	1251.71	0.0152	0	5.69	6.2	K	FLASVSTVLTSK	Y			Cmpd 8967, +MS2(626.8686), 26.4-39.6eV, 33.5 min #9987
8	HBA_HUMAN	Hemoglobin subunit alpha OS=Homo sapiens GN=HBA1 PE=1 SV=2	1669	15248	77	41	9	7	7923	1	1	1	626.87	1251.72	2	1251.71	0.017	0	9.2	2	K	FLASVSTVLTSK	Y			Cmpd 9773, +MS2(626.8695), 26.4-39.6eV, 36.2 min #10846
8	HBA_HUMAN	Hemoglobin subunit alpha OS=Homo sapiens GN=HBA1 PE=1 SV=2	1669	15248	77	41	9	7	7925	1	1	1	626.87	1251.73	2	1251.71	0.0179	0	7.79	2.8	K	FLASVSTVLTSK	Y			Cmpd 19486, +MS2(626.8699), 26.4-39.6eV, 79.3 min #21397
8	HBA_HUMAN	Hemoglobin subunit alpha OS=Homo sapiens GN=HBA1 PE=1 SV=2	1669	15248	77	41	9	7	7926	1	1	1	626.87	1251.73	2	1251.71	0.018	0	57.94	2.7e-05	K	FLASVSTVLTSK	Y			Cmpd 7173, +MS2(626.8700), 26.4-39.6eV, 28.3 min #8096
8	HBA_HUMAN	Hemoglobin subunit alpha OS=Homo sapiens GN=HBA1 PE=1 SV=2	1669	15248	77	41	9	7	7928	2	1	1	626.87	1251.73	2	1251.71	0.0182	0	0.24	16	K	FLASVSTVLTSK	Y			Cmpd 8412, +MS2(626.8701), 21.6-32.4eV, 31.7 min #9398
8	HBA_HUMAN	Hemoglobin subunit alpha OS=Homo sapiens GN=HBA1 PE=1 SV=2	1669	15248	77	41	9	7	7929	1	1	1	626.87	1251.73	2	1251.71	0.0182	0	5.57	4.7	K	FLASVSTVLTSK	Y			Cmpd 8416, +MS2(626.8701), 26.4-39.6eV, 31.7 min #9402
8	HBA_HUMAN	Hemoglobin subunit alpha OS=Homo sapiens GN=HBA1 PE=1 SV=2	1669	15248	77	41	9	7	7930	1	1	1	626.87	1251.73	2	1251.71	0.0184	0	41.7	0.0011	K	FLASVSTVLTSK	Y			Cmpd 20469, +MS2(626.8702), 21.6-32.4eV, 86.1 min #22691
8	HBA_HUMAN	Hemoglobin subunit alpha OS=Homo sapiens GN=HBA1 PE=1 SV=2	1669	15248	77	41	9	7	7931	1	1	1	626.87	1251.73	2	1251.71	0.0186	0	30.08	0.016	K	FLASVSTVLTSK	Y			Cmpd 18735, +MS2(626.8703), 26.4-39.6eV, 75.6 min #20573
8	HBA_HUMAN	Hemoglobin subunit alpha OS=Homo sapiens GN=HBA1 PE=1 SV=2	1669	15248	77	41	9	7	7932	1	1	1	626.87	1251.73	2	1251.71	0.0188	0	16.37	0.37	K	FLASVSTVLTSK	Y			Cmpd 18966, +MS2(626.8704), 26.4-39.6eV, 76.7 min #20826
8	HBA_HUMAN	Hemoglobin subunit alpha OS=Homo sapiens GN=HBA1 PE=1 SV=2	1669	15248	77	41	9	7	7933	1	1	1	626.87	1251.73	2	1251.71	0.019	0	56.75	3.4e-05	K	FLASVSTVLTSK	Y			Cmpd 6776, +MS2(626.8705), 26.4-39.6eV, 27.2 min #7680
8	HBA_HUMAN	Hemoglobin subunit alpha OS=Homo sapiens GN=HBA1 PE=1 SV=2	1669	15248	77	41	9	7	7934	1	1	1	626.871	1251.73	2	1251.71	0.0192	0	7.12	3.1	K	FLASVSTVLTSK	Y			Cmpd 7561, +MS2(626.8706), 26.4-39.6eV, 29.3 min #8502
8	HBA_HUMAN	Hemoglobin subunit alpha OS=Homo sapiens GN=HBA1 PE=1 SV=2	1669	15248	77	41	9	7	7935	1	1	1	626.871	1251.73	2	1251.71	0.0193	0	60.81	1.3e-05	K	FLASVSTVLTSK	Y			Cmpd 5623, +MS2(626.8706), 26.4-39.6eV, 24.3 min #6474
8	HBA_HUMAN	Hemoglobin subunit alpha OS=Homo sapiens GN=HBA1 PE=1 SV=2	1669	15248	77	41	9	7	7936	1	1	1	626.871	1251.73	2	1251.71	0.0194	0	14.08	0.63	K	FLASVSTVLTSK	Y			Cmpd 18514, +MS2(626.8707), 26.4-39.6eV, 74.6 min #20332
8	HBA_HUMAN	Hemoglobin subunit alpha OS=Homo sapiens GN=HBA1 PE=1 SV=2	1669	15248	77	41	9	7	7938	1	1	1	626.871	1251.73	2	1251.71	0.0201	0	28.02	0.026	K	FLASVSTVLTSK	Y			Cmpd 16118, +MS2(626.8711), 26.4-39.6eV, 63.5 min #17719
8	HBA_HUMAN	Hemoglobin subunit alpha OS=Homo sapiens GN=HBA1 PE=1 SV=2	1669	15248	77	41	9	7	7939	1	1	1	626.871	1251.73	2	1251.71	0.0204	0	29.1	0.02	K	FLASVSTVLTSK	Y			Cmpd 19536, +MS2(626.8712), 26.4-39.6eV, 79.5 min #21456
8	HBA_HUMAN	Hemoglobin subunit alpha OS=Homo sapiens GN=HBA1 PE=1 SV=2	1669	15248	77	41	9	7	7940	1	1	1	626.871	1251.73	2	1251.71	0.0205	0	11.2	1.2	K	FLASVSTVLTSK	Y			Cmpd 19472, +MS2(626.8713), 26.4-39.6eV, 79.2 min #21381
8	HBA_HUMAN	Hemoglobin subunit alpha OS=Homo sapiens GN=HBA1 PE=1 SV=2	1669	15248	77	41	9	7	7941	1	1	1	626.871	1251.73	2	1251.71	0.0208	0	37.62	0.0028	K	FLASVSTVLTSK	Y			Cmpd 20962, +MS2(626.8714), 21.6-32.4eV, 89.3 min #23331
8	HBA_HUMAN	Hemoglobin subunit alpha OS=Homo sapiens GN=HBA1 PE=1 SV=2	1669	15248	77	41	9	7	7944	1	1	1	626.871	1251.73	2	1251.71	0.021	0	7.4	3	K	FLASVSTVLTSK	Y			Cmpd 13982, +MS2(626.8715), 26.4-39.6eV, 53.5 min #15388
8	HBA_HUMAN	Hemoglobin subunit alpha OS=Homo sapiens GN=HBA1 PE=1 SV=2	1669	15248	77	41	9	7	7945	1	1	1	626.872	1251.73	2	1251.71	0.0213	0	91.2	1.2e-08	K	FLASVSTVLTSK	Y			Cmpd 5647, +MS2(626.8717), 26.4-39.6eV, 24.3 min #6499
8	HBA_HUMAN	Hemoglobin subunit alpha OS=Homo sapiens GN=HBA1 PE=1 SV=2	1669	15248	77	41	9	7	7947	1	1	1	626.872	1251.73	2	1251.71	0.0217	0	11.29	1.2	K	FLASVSTVLTSK	Y			Cmpd 19489, +MS2(626.8719), 26.4-39.6eV, 79.3 min #21401
8	HBA_HUMAN	Hemoglobin subunit alpha OS=Homo sapiens GN=HBA1 PE=1 SV=2	1669	15248	77	41	9	7	7948	1	1	1	626.872	1251.73	2	1251.71	0.0219	0	58.74	2.2e-05	K	FLASVSTVLTSK	Y			Cmpd 19515, +MS2(626.8720), 26.4-39.6eV, 79.4 min #21431
8	HBA_HUMAN	Hemoglobin subunit alpha OS=Homo sapiens GN=HBA1 PE=1 SV=2	1669	15248	77	41	9	7	7949	1	1	1	626.872	1251.73	2	1251.71	0.0221	0	17.01	0.32	K	FLASVSTVLTSK	Y			Cmpd 16785, +MS2(626.8721), 26.4-39.6eV, 66.6 min #18447
8	HBA_HUMAN	Hemoglobin subunit alpha OS=Homo sapiens GN=HBA1 PE=1 SV=2	1669	15248	77	41	9	7	7950	1	1	1	626.872	1251.73	2	1251.71	0.0222	0	19.74	0.17	K	FLASVSTVLTSK	Y			Cmpd 15583, +MS2(626.8721), 26.4-39.6eV, 61.0 min #17135
8	HBA_HUMAN	Hemoglobin subunit alpha OS=Homo sapiens GN=HBA1 PE=1 SV=2	1669	15248	77	41	9	7	7951	3	1	1	626.873	1251.73	2	1251.71	0.0236	0	0.51	14	K	FLASVSTVLTSK	Y			Cmpd 19526, +MS2(626.8728), 26.4-39.6eV, 79.5 min #21444
11	TBB5_HUMAN	Tubulin beta chain OS=Homo sapiens GN=TUBB PE=1 SV=2	1142	49639	48	32	18	13	7927	1	1	0	418.249	1251.73	3	1251.71	0.0167	1	20.27	0.16	R	YLTVAAVFRGR	M			Cmpd 4396, +MS2(418.2491), 18.7-28.0eV, 21.3 min #5192
16	TBB4B_HUMAN	Tubulin beta-4B chain OS=Homo sapiens GN=TUBB4B PE=1 SV=1	1043	49799	38	26	17	11	7927	1	0	0	418.249	1251.73	3	1251.71	0.0167	1	20.27	0.16	R	YLTVAAVFRGR	M			Cmpd 4396, +MS2(418.2491), 18.7-28.0eV, 21.3 min #5192
30	TBB4A_HUMAN	Tubulin beta-4A chain OS=Homo sapiens GN=TUBB4A PE=1 SV=2	686	49554	32	22	14	9	7927	1	0	0	418.249	1251.73	3	1251.71	0.0167	1	20.27	0.16	R	YLTVAAVFRGR	M			Cmpd 4396, +MS2(418.2491), 18.7-28.0eV, 21.3 min #5192
493	RL10L_HUMAN	60S ribosomal protein L10-like OS=Homo sapiens GN=RPL10L PE=1 SV=3	33	24503	1	1	1	1	7924	1	1	1	626.87	1251.72	2	1251.71	0.0125	0	33.48	0.0075	R	VHIGQVIMSIR	T			Cmpd 4593, +MS2(626.8696), 26.4-39.6eV, 21.8 min #5398
219	ECHA_HUMAN	Trifunctional enzyme subunit alpha, mitochondrial OS=Homo sapiens GN=HADHA PE=1 SV=2	88	82947	13	4	11	2	7918	7	1	1	418.231	1251.67	3	1251.72	-0.0485	2	1.65	22	R	FSAFRILRSR	G			Cmpd 3125, +MS2(418.2311), 18.7-28.1eV, 17.8 min #3858
568	ETFB_HUMAN	Electron transfer flavoprotein subunit beta OS=Homo sapiens GN=ETFB PE=1 SV=3	25	27826	8	0	6	0	4617	1	1	1	314.211	1252.81	4	1252.8	0.0169	2	2.7	11	M	AELRVLVAVKR	V			Cmpd 14932, +MS2(314.2110), 18.4-27.6eV, 57.9 min #16423
220	TCPZ_HUMAN	T-complex protein 1 subunit zeta OS=Homo sapiens GN=CCT6A PE=1 SV=3	88	57988	7	3	5	3	7962	1	1	1	628.368	1254.72	2	1254.7	0.0162	0	43.06	0.0013	R	AQAALAVNISAAR	G			Cmpd 3967, +MS2(628.3676), 26.4-39.6eV, 20.1 min #4742
10	HBD_HUMAN	Hemoglobin subunit delta OS=Homo sapiens GN=HBD PE=1 SV=2	1150	16045	32	23	9	6	7963	1	1	1	628.842	1255.67	2	1255.65	0.0165	0	16.59	0.83	K	VNVDAVGGEALGR	L			Cmpd 3857, +MS2(628.8416), 21.6-32.4eV, 19.8 min #4626
190	CAND1_HUMAN	Cullin-associated NEDD8-dissociated protein 1 OS=Homo sapiens GN=CAND1 PE=1 SV=2	102	136289	10	3	10	3	7964	1	1	1	628.906	1255.8	2	1255.78	0.0225	0	0.15	5.7	K	LGTLSALDILIK	N			Cmpd 9081, +MS2(628.9061), 21.6-32.4eV, 33.8 min #10109
90	GDIB_HUMAN	Rab GDP dissociation inhibitor beta OS=Homo sapiens GN=GDI2 PE=1 SV=2	233	50631	20	8	12	7	7965	4	1	1	629.347	1256.68	2	1256.71	-0.0299	1	0.61	34	K	VIGVKSEGEIAR	C			Cmpd 8551, +MS2(629.3467), 26.4-39.6eV, 32.1 min #9545
129	AHNK_HUMAN	Neuroblast differentiation-associated protein AHNAK OS=Homo sapiens GN=AHNAK PE=1 SV=2	158	628699	59	8	52	7	7968	1	1	1	629.849	1257.68	2	1257.66	0.0199	0	56.91	8.6e-05	K	ISMPDIDLNLK	G			Cmpd 7414, +MS2(629.8492), 26.4-39.6eV, 28.9 min #8348
183	DHX9_HUMAN	ATP-dependent RNA helicase A OS=Homo sapiens GN=DHX9 PE=1 SV=4	105	140869	13	5	12	4	7976	1	1	1	630.866	1259.72	2	1259.68	0.0386	0	7.09	5.6	R	AAMEALVVEVTK	Q			Cmpd 5881, +MS2(630.8663), 21.6-32.4eV, 25.0 min #6744
72	EFTU_HUMAN	Elongation factor Tu, mitochondrial OS=Homo sapiens GN=TUFM PE=1 SV=2	299	49510	14	7	11	5	7979	1	1	1	421.231	1260.67	3	1260.65	0.0189	0	11.85	2.7	R	TVVTGIEMFHK	S			Cmpd 3995, +MS2(421.2315), 18.7-28.1eV, 20.2 min #4771
395	RAB10_HUMAN	Ras-related protein Rab-10 OS=Homo sapiens GN=RAB10 PE=1 SV=1	45	22527	1	1	1	1	7984	1	1	1	631.371	1260.73	2	1260.71	0.0204	0	45.13	0.00072	K	AFLTLAEDILR	K			Cmpd 9031, +MS2(631.3713), 26.4-39.6eV, 33.7 min #10056
220	TCPZ_HUMAN	T-complex protein 1 subunit zeta OS=Homo sapiens GN=CCT6A PE=1 SV=3	88	57988	7	3	5	3	7986	1	1	1	631.845	1261.68	2	1261.66	0.0197	0	37.3	0.0078	K	GIDPFSLDALSK	E			Cmpd 7812, +MS2(631.8448), 21.6-32.4eV, 30.0 min #8766
220	TCPZ_HUMAN	T-complex protein 1 subunit zeta OS=Homo sapiens GN=CCT6A PE=1 SV=3	88	57988	7	3	5	3	7987	1	1	1	631.846	1261.68	2	1261.66	0.0217	0	9.12	5	K	GIDPFSLDALSK	E			Cmpd 7828, +MS2(631.8458), 26.4-39.6eV, 30.0 min #8783
457	TCPW_HUMAN	T-complex protein 1 subunit zeta-2 OS=Homo sapiens GN=CCT6B PE=1 SV=5	37	57785	3	1	2	1	7986	1	0	1	631.845	1261.68	2	1261.66	0.0197	0	37.3	0.0078	K	GIDPFSLDSLAK	H			Cmpd 7812, +MS2(631.8448), 21.6-32.4eV, 30.0 min #8766
457	TCPW_HUMAN	T-complex protein 1 subunit zeta-2 OS=Homo sapiens GN=CCT6B PE=1 SV=5	37	57785	3	1	2	1	7987	1	0	1	631.846	1261.68	2	1261.66	0.0217	0	9.12	5	K	GIDPFSLDSLAK	H			Cmpd 7828, +MS2(631.8458), 26.4-39.6eV, 30.0 min #8783
336	NDUS2_HUMAN	NADH dehydrogenase [ubiquinone] iron-sulfur protein 2, mitochondrial OS=Homo sapiens GN=NDUFS2 PE=1 SV=2	53	52512	4	1	4	1	7988	1	1	1	632.337	1262.66	2	1262.64	0.0235	0	52.98	0.00023	R	LVMELSGEMVR	K			Cmpd 5517, +MS2(632.3372), 21.6-32.4eV, 24.0 min #6363
122	HNRPM_HUMAN	Heterogeneous nuclear ribonucleoprotein M OS=Homo sapiens GN=HNRNPM PE=1 SV=3	167	77464	11	5	9	4	7992	1	1	1	632.86	1263.7	2	1263.69	0.0186	0	39.71	0.0032	R	AFITNIPFDVK	W			Cmpd 7434, +MS2(632.8597), 26.4-39.6eV, 28.9 min #8369
129	AHNK_HUMAN	Neuroblast differentiation-associated protein AHNAK OS=Homo sapiens GN=AHNAK PE=1 SV=2	158	628699	59	8	52	7	6373	1	1	1	423.235	1266.68	3	1266.66	0.0196	0	14.2	4.5	K	ISMPDVDLHLK	G			Cmpd 5418, +MS2(423.2352), 18.8-28.2eV, 23.8 min #6260
129	AHNK_HUMAN	Neuroblast differentiation-associated protein AHNAK OS=Homo sapiens GN=AHNAK PE=1 SV=2	158	628699	59	8	52	7	6374	1	1	1	423.235	1266.68	3	1266.66	0.0201	0	21.46	0.84	K	ISMPDVDLHLK	G			Cmpd 5391, +MS2(423.2354), 18.8-28.2eV, 23.7 min #6231
214	DYHC1_HUMAN	Cytoplasmic dynein 1 heavy chain 1 OS=Homo sapiens GN=DYNC1H1 PE=1 SV=5	90	532072	14	3	14	3	8003	1	1	1	423.593	1267.76	3	1267.74	0.0164	0	61.95	9.3e-06	R	QALVAIFTHLR	K			Cmpd 5872, +MS2(423.5928), 18.8-28.2eV, 24.9 min #6734
526	SYQ_HUMAN	Glutamine--tRNA ligase OS=Homo sapiens GN=QARS PE=1 SV=1	30	87743	5	1	5	1	8003	2	0	1	423.593	1267.76	3	1267.8	-0.0411	1	5.12	4.5	R	KILQLVATGAVR	D			Cmpd 5872, +MS2(423.5928), 18.8-28.2eV, 24.9 min #6734
204	SMD1_HUMAN	Small nuclear ribonucleoprotein Sm D1 OS=Homo sapiens GN=SNRPD1 PE=1 SV=1	95	13273	6	2	4	1	8007	1	1	1	635.362	1268.71	2	1268.7	0.0115	0	15.99	0.7	K	LSHETVTIELK	N			Cmpd 3128, +MS2(635.3618), 26.4-39.6eV, 17.9 min #3862
204	SMD1_HUMAN	Small nuclear ribonucleoprotein Sm D1 OS=Homo sapiens GN=SNRPD1 PE=1 SV=1	95	13273	6	2	4	1	8010	1	1	1	423.912	1268.71	3	1268.7	0.0166	0	13.79	1.1	K	LSHETVTIELK	N			Cmpd 3222, +MS2(423.9120), 18.8-28.2eV, 18.1 min #3960
85	K2C7_HUMAN	Keratin, type II cytoskeletal 7 OS=Homo sapiens GN=KRT7 PE=1 SV=5	254	51354	16	7	10	6	8021	1	1	1	636.867	1271.72	2	1271.7	0.0216	0	52.63	0.00018	R	SLDLDGIIAEVK	A			Cmpd 8418, +MS2(636.8667), 26.4-39.6eV, 31.7 min #9405
491	NUCB1_HUMAN	Nucleobindin-1 OS=Homo sapiens GN=NUCB1 PE=1 SV=4	34	53846	3	1	3	1	8021	9	0	1	636.867	1271.72	2	1271.71	0.0104	0	3.33	15	R	DLELLIQTATR	D			Cmpd 8418, +MS2(636.8667), 26.4-39.6eV, 31.7 min #9405
502	G6PD_HUMAN	Glucose-6-phosphate 1-dehydrogenase OS=Homo sapiens GN=G6PD PE=1 SV=4	33	59219	2	1	2	1	8024	1	1	1	637.328	1272.64	2	1272.61	0.0281	0	32.69	0.022	R	GGYFDEFGIIR	D			Cmpd 7540, +MS2(637.3282), 26.4-39.6eV, 29.2 min #8480
7	HBB_HUMAN	Hemoglobin subunit beta OS=Homo sapiens GN=HBB PE=1 SV=2	1747	15988	70	39	11	9	8041	1	1	0	637.874	1273.73	2	1273.72	0.0141	0	26.56	0.051	R	LLVVYPWTQR	F			Cmpd 7905, +MS2(637.8735), 26.4-39.6eV, 30.2 min #8864
7	HBB_HUMAN	Hemoglobin subunit beta OS=Homo sapiens GN=HBB PE=1 SV=2	1747	15988	70	39	11	9	8042	1	1	0	637.875	1273.74	2	1273.72	0.018	0	13.55	1.3	R	LLVVYPWTQR	F			Cmpd 19278, +MS2(637.8754), 26.4-39.6eV, 78.2 min #21168
7	HBB_HUMAN	Hemoglobin subunit beta OS=Homo sapiens GN=HBB PE=1 SV=2	1747	15988	70	39	11	9	8043	1	1	0	637.877	1273.74	2	1273.72	0.0218	0	44.38	0.00072	R	LLVVYPWTQR	F			Cmpd 6774, +MS2(637.8773), 26.4-39.6eV, 27.2 min #7678
10	HBD_HUMAN	Hemoglobin subunit delta OS=Homo sapiens GN=HBD PE=1 SV=2	1150	16045	32	23	9	6	8041	1	0	0	637.874	1273.73	2	1273.72	0.0141	0	26.56	0.051	R	LLVVYPWTQR	F			Cmpd 7905, +MS2(637.8735), 26.4-39.6eV, 30.2 min #8864
10	HBD_HUMAN	Hemoglobin subunit delta OS=Homo sapiens GN=HBD PE=1 SV=2	1150	16045	32	23	9	6	8042	1	0	0	637.875	1273.74	2	1273.72	0.018	0	13.55	1.3	R	LLVVYPWTQR	F			Cmpd 19278, +MS2(637.8754), 26.4-39.6eV, 78.2 min #21168
10	HBD_HUMAN	Hemoglobin subunit delta OS=Homo sapiens GN=HBD PE=1 SV=2	1150	16045	32	23	9	6	8043	1	0	0	637.877	1273.74	2	1273.72	0.0218	0	44.38	0.00072	R	LLVVYPWTQR	F			Cmpd 6774, +MS2(637.8773), 26.4-39.6eV, 27.2 min #7678
385	HBE_HUMAN	Hemoglobin subunit epsilon OS=Homo sapiens GN=HBE1 PE=1 SV=2	45	16192	4	2	2	1	8041	1	0	0	637.874	1273.73	2	1273.72	0.0141	0	26.56	0.051	R	LLVVYPWTQR	F			Cmpd 7905, +MS2(637.8735), 26.4-39.6eV, 30.2 min #8864
385	HBE_HUMAN	Hemoglobin subunit epsilon OS=Homo sapiens GN=HBE1 PE=1 SV=2	45	16192	4	2	2	1	8042	1	0	0	637.875	1273.74	2	1273.72	0.018	0	13.55	1.3	R	LLVVYPWTQR	F			Cmpd 19278, +MS2(637.8754), 26.4-39.6eV, 78.2 min #21168
385	HBE_HUMAN	Hemoglobin subunit epsilon OS=Homo sapiens GN=HBE1 PE=1 SV=2	45	16192	4	2	2	1	8043	1	0	0	637.877	1273.74	2	1273.72	0.0218	0	44.38	0.00072	R	LLVVYPWTQR	F			Cmpd 6774, +MS2(637.8773), 26.4-39.6eV, 27.2 min #7678
203	DESP_HUMAN	Desmoplakin OS=Homo sapiens GN=DSP PE=1 SV=3	95	331569	15	3	12	2	8047	3	1	1	638.371	1274.73	2	1274.73	-0.0069	2	7.6	8.3	K	RGLVGIEFKEK	L			Cmpd 16606, +MS2(638.3712), 26.4-39.6eV, 65.8 min #18252
177	MYH14_HUMAN	Myosin-14 OS=Homo sapiens GN=MYH14 PE=1 SV=2	109	227732	21	2	18	2	8061	10	1	1	639.341	1276.67	2	1276.67	-0.007	2	2.16	65	K	QLRKMQAQMK	E	Oxidation (M)	0.0000100000.0	Cmpd 14464, +MS2(639.3409), 21.6-32.4eV, 55.7 min #15912
44	K2C8_HUMAN	Keratin, type II cytoskeletal 8 OS=Homo sapiens GN=KRT8 PE=1 SV=7	510	53671	32	15	21	11	8067	1	1	0	639.366	1276.72	2	1276.7	0.0142	0	8.21	4.4	K	LALDIEIATYR	K			Cmpd 8585, +MS2(639.3657), 26.4-39.6eV, 32.2 min #9581
85	K2C7_HUMAN	Keratin, type II cytoskeletal 7 OS=Homo sapiens GN=KRT7 PE=1 SV=5	254	51354	16	7	10	6	8067	1	0	0	639.366	1276.72	2	1276.7	0.0142	0	8.21	4.4	K	LALDIEIATYR	K			Cmpd 8585, +MS2(639.3657), 26.4-39.6eV, 32.2 min #9581
468	K2C4_HUMAN	Keratin, type II cytoskeletal 4 OS=Homo sapiens GN=KRT4 PE=1 SV=4	36	57250	5	1	3	1	8067	1	0	0	639.366	1276.72	2	1276.7	0.0142	0	8.21	4.4	K	LALDIEIATYR	K			Cmpd 8585, +MS2(639.3657), 26.4-39.6eV, 32.2 min #9581
469	K2C80_HUMAN	Keratin, type II cytoskeletal 80 OS=Homo sapiens GN=KRT80 PE=1 SV=2	36	50494	7	1	5	1	8067	1	0	0	639.366	1276.72	2	1276.7	0.0142	0	8.21	4.4	K	LALDIEIATYR	K			Cmpd 8585, +MS2(639.3657), 26.4-39.6eV, 32.2 min #9581
471	GFAP_HUMAN	Glial fibrillary acidic protein OS=Homo sapiens GN=GFAP PE=1 SV=1	36	49850	5	1	3	1	8067	1	0	0	639.366	1276.72	2	1276.7	0.0142	0	8.21	4.4	K	LALDIEIATYR	K			Cmpd 8585, +MS2(639.3657), 26.4-39.6eV, 32.2 min #9581
441	ABHEB_HUMAN	Protein ABHD14B OS=Homo sapiens GN=ABHD14B PE=1 SV=1	39	22332	5	1	5	1	8067	4	0	1	639.366	1276.72	2	1276.71	0.0029	0	0.33	27	R	AVAIDLPGLGHSK	E			Cmpd 8585, +MS2(639.3657), 26.4-39.6eV, 32.2 min #9581
159	TCPG_HUMAN	T-complex protein 1 subunit gamma OS=Homo sapiens GN=CCT3 PE=1 SV=4	123	60495	8	4	7	3	8075	1	1	1	640.37	1278.73	2	1278.71	0.0183	0	49.76	0.00024	R	IVLLDSSLEYK	K			Cmpd 6212, +MS2(640.3700), 26.4-39.6eV, 25.8 min #7090
19	ENOA_HUMAN	Alpha-enolase OS=Homo sapiens GN=ENO1 PE=1 SV=2	943	47139	36	20	14	10	8077	1	1	1	640.809	1279.6	2	1279.58	0.0249	0	22.36	0.16	K	LMIEMDGTENK	S			Cmpd 3928, +MS2(640.8091), 26.4-39.6eV, 20.0 min #4701
129	AHNK_HUMAN	Neuroblast differentiation-associated protein AHNAK OS=Homo sapiens GN=AHNAK PE=1 SV=2	158	628699	59	8	52	7	6448	1	1	1	427.907	1280.7	3	1280.68	0.0186	0	9.22	3.6	K	ISMPDLDLHLK	S			Cmpd 6187, +MS2(427.9068), 18.8-28.3eV, 25.7 min #7063
363	MOGS_HUMAN	Mannosyl-oligosaccharide glucosidase OS=Homo sapiens GN=MOGS PE=1 SV=5	48	91861	3	2	3	2	8087	1	1	1	641.883	1281.75	2	1281.73	0.0213	0	28.32	0.021	R	LGPLLDILADSR	H			Cmpd 8867, +MS2(641.8826), 26.4-39.6eV, 33.2 min #9882
28	FLNA_HUMAN	Filamin-A OS=Homo sapiens GN=FLNA PE=1 SV=4	730	280564	33	19	25	14	8088	1	1	1	428.592	1282.75	3	1282.74	0.0141	0	13.28	0.82	K	VTVLFAGQHIAK	S			Cmpd 3584, +MS2(428.5919), 18.9-28.3eV, 19.1 min #4340
144	PHB2_HUMAN	Prohibitin-2 OS=Homo sapiens GN=PHB2 PE=1 SV=2	136	33276	12	3	10	3	6453	3	1	1	428.898	1283.67	3	1283.7	-0.0305	1	2.73	17	R	LPAGPRGMGTALK	L	Oxidation (M)	0.0000000100000.0	Cmpd 12, +MS2(428.8978), 18.9-28.3eV, 0.1 min #19
349	TMEDA_HUMAN	Transmembrane emp24 domain-containing protein 10 OS=Homo sapiens GN=TMED10 PE=1 SV=2	50	24960	4	1	2	1	8091	1	0	1	642.875	1283.74	2	1283.72	0.0205	0	55.29	7.6e-05	R	IPDQLVILDMK	H			Cmpd 7558, +MS2(642.8755), 26.4-39.6eV, 29.3 min #8499
135	TPM3_HUMAN	Tropomyosin alpha-3 chain OS=Homo sapiens GN=TPM3 PE=1 SV=2	144	32930	4	2	3	2	8091	5	1	1	642.875	1283.74	2	1283.74	-0.0085	1	2.76	14	R	KLVIIEGDLER	T			Cmpd 7558, +MS2(642.8755), 26.4-39.6eV, 29.3 min #8499
135	TPM3_HUMAN	Tropomyosin alpha-3 chain OS=Homo sapiens GN=TPM3 PE=1 SV=2	144	32930	4	2	3	2	6454	1	1	1	428.928	1283.76	3	1283.74	0.0159	1	50.52	0.00019	R	KLVIIEGDLER	T			Cmpd 3971, +MS2(428.9276), 18.9-28.3eV, 20.1 min #4746
484	1C17_HUMAN	HLA class I histocompatibility antigen, Cw-17 alpha chain OS=Homo sapiens GN=HLA-C PE=1 SV=1	35	41213	5	1	3	1	6457	8	1	1	429.248	1284.72	3	1284.68	0.044	1	0.66	83	K	LEAAREAEQLR	A			Cmpd 3280, +MS2(429.2481), 18.9-28.3eV, 18.3 min #4021
269	PRDX3_HUMAN	Thioredoxin-dependent peroxide reductase, mitochondrial OS=Homo sapiens GN=PRDX3 PE=1 SV=3	70	27675	3	3	2	2	8095	1	1	1	643.39	1284.77	2	1284.74	0.0223	0	32.04	0.011	R	GLFIIDPNGVIK	H			Cmpd 8338, +MS2(643.3905), 26.4-39.6eV, 31.5 min #9321
496	MIF_HUMAN	Macrophage migration inhibitory factor OS=Homo sapiens GN=MIF PE=1 SV=4	33	12468	2	1	1	1	8100	1	1	1	644.358	1286.7	2	1286.68	0.0215	0	16.51	0.87	M	PMFIVNTNVPR	A			Cmpd 5301, +MS2(644.3583), 21.6-32.4eV, 23.5 min #6138
496	MIF_HUMAN	Macrophage migration inhibitory factor OS=Homo sapiens GN=MIF PE=1 SV=4	33	12468	2	1	1	1	8101	1	1	1	644.358	1286.7	2	1286.68	0.0215	0	33.15	0.019	M	PMFIVNTNVPR	A			Cmpd 5306, +MS2(644.3583), 21.6-32.4eV, 23.5 min #6143
350	CLUS_HUMAN	Clusterin OS=Homo sapiens GN=CLU PE=1 SV=1	50	52461	3	2	3	2	8115	1	1	1	644.834	1287.65	2	1287.63	0.0232	0	36.38	0.01	R	ELDESLQVAER	L			Cmpd 3739, +MS2(644.8342), 26.4-39.6eV, 19.5 min #4503
232	IDHP_HUMAN	Isocitrate dehydrogenase [NADP], mitochondrial OS=Homo sapiens GN=IDH2 PE=1 SV=2	84	50877	12	5	8	3	8116	1	1	1	430.276	1287.81	3	1287.79	0.0149	0	19.07	0.058	K	LILPHVDIQLK	Y			Cmpd 6363, +MS2(430.2761), 18.9-28.3eV, 26.1 min #7247
232	IDHP_HUMAN	Isocitrate dehydrogenase [NADP], mitochondrial OS=Homo sapiens GN=IDH2 PE=1 SV=2	84	50877	12	5	8	3	8117	1	1	1	430.277	1287.81	3	1287.79	0.0173	0	26.94	0.0076	K	LILPHVDIQLK	Y			Cmpd 6374, +MS2(430.2769), 18.9-28.3eV, 26.2 min #7259
232	IDHP_HUMAN	Isocitrate dehydrogenase [NADP], mitochondrial OS=Homo sapiens GN=IDH2 PE=1 SV=2	84	50877	12	5	8	3	8118	1	1	1	644.914	1287.81	2	1287.79	0.0212	0	29.57	0.0036	K	LILPHVDIQLK	Y			Cmpd 6397, +MS2(644.9136), 26.4-39.6eV, 26.2 min #7283
55	TLN1_HUMAN	Talin-1 OS=Homo sapiens GN=TLN1 PE=1 SV=3	395	269599	31	12	23	9	8122	1	1	1	645.369	1288.72	2	1288.71	0.0178	0	39.79	0.0032	K	AIAVTVQEMVTK	S			Cmpd 4840, +MS2(645.3692), 26.4-39.6eV, 22.4 min #5656
28	FLNA_HUMAN	Filamin-A OS=Homo sapiens GN=FLNA PE=1 SV=4	730	280564	33	19	25	14	6479	1	1	1	430.895	1289.66	3	1289.64	0.0225	0	2.14	26	K	YGGQPVPNFPSK	L			Cmpd 19677, +MS2(430.8949), 18.9-28.3eV, 80.4 min #21625
28	FLNA_HUMAN	Filamin-A OS=Homo sapiens GN=FLNA PE=1 SV=4	730	280564	33	19	25	14	6483	1	1	1	430.896	1289.67	3	1289.64	0.026	0	8.07	6.6	K	YGGQPVPNFPSK	L			Cmpd 20216, +MS2(430.8961), 18.9-28.3eV, 84.5 min #22367
623	MIB1_HUMAN	E3 ubiquitin-protein ligase MIB1 OS=Homo sapiens GN=MIB1 PE=1 SV=1	15	110066	7	0	7	0	6479	5	0	1	430.895	1289.66	3	1289.67	-0.0067	2	1.07	33	K	KCVQCRAVVER	R			Cmpd 19677, +MS2(430.8949), 18.9-28.3eV, 80.4 min #21625
461	HPTR_HUMAN	Haptoglobin-related protein OS=Homo sapiens GN=HPR PE=2 SV=2	36	39005	2	1	2	1	8130	1	1	1	645.88	1289.75	2	1289.72	0.0222	0	36.38	0.0049	K	DIAPTLTLYVGK	K			Cmpd 7684, +MS2(645.8800), 26.4-39.6eV, 29.6 min #8632
412	DDX3X_HUMAN	ATP-dependent RNA helicase DDX3X OS=Homo sapiens GN=DDX3X PE=1 SV=3	43	73198	6	1	4	1	8134	1	1	1	646.376	1290.74	2	1290.72	0.0199	0	6.81	4.5	R	SFLLDLLNATGK	D			Cmpd 9622, +MS2(646.3764), 26.4-39.6eV, 35.7 min #10686
206	AT1A3_HUMAN	Sodium/potassium-transporting ATPase subunit alpha-3 OS=Homo sapiens GN=ATP1A3 PE=1 SV=3	95	111677	7	1	6	1	8142	9	0	1	646.874	1291.73	2	1291.7	0.038	1	0.53	20	R	YLLVMKGAPER	I	Oxidation (M)	0.00001000000.0	Cmpd 3351, +MS2(646.8742), 26.4-39.6eV, 18.5 min #4096
32	K1C18_HUMAN	Keratin, type I cytoskeletal 18 OS=Homo sapiens GN=KRT18 PE=1 SV=2	623	48029	23	13	8	8	8136	1	1	1	431.583	1291.73	3	1291.71	0.0137	1	19.52	0.3	K	VKLEAEIATYR	R			Cmpd 3330, +MS2(431.5830), 18.9-28.4eV, 18.4 min #4074
32	K1C18_HUMAN	Keratin, type I cytoskeletal 18 OS=Homo sapiens GN=KRT18 PE=1 SV=2	623	48029	23	13	8	8	8137	1	1	1	646.873	1291.73	2	1291.71	0.0181	1	13.64	1	K	VKLEAEIATYR	R			Cmpd 3737, +MS2(646.8731), 26.4-39.6eV, 19.5 min #4501
32	K1C18_HUMAN	Keratin, type I cytoskeletal 18 OS=Homo sapiens GN=KRT18 PE=1 SV=2	623	48029	23	13	8	8	8138	1	1	1	431.584	1291.73	3	1291.71	0.0181	1	23.62	0.1	K	VKLEAEIATYR	R			Cmpd 3634, +MS2(431.5845), 18.9-28.4eV, 19.2 min #4392
32	K1C18_HUMAN	Keratin, type I cytoskeletal 18 OS=Homo sapiens GN=KRT18 PE=1 SV=2	623	48029	23	13	8	8	8139	1	1	1	431.584	1291.73	3	1291.71	0.0182	1	52.08	0.00015	K	VKLEAEIATYR	R			Cmpd 3350, +MS2(431.5845), 18.9-28.4eV, 18.5 min #4095
32	K1C18_HUMAN	Keratin, type I cytoskeletal 18 OS=Homo sapiens GN=KRT18 PE=1 SV=2	623	48029	23	13	8	8	8140	1	1	1	646.873	1291.73	2	1291.71	0.0184	1	74.77	8.1e-07	K	VKLEAEIATYR	R			Cmpd 3605, +MS2(646.8733), 21.6-32.4eV, 19.1 min #4362
32	K1C18_HUMAN	Keratin, type I cytoskeletal 18 OS=Homo sapiens GN=KRT18 PE=1 SV=2	623	48029	23	13	8	8	8141	1	1	1	646.873	1291.73	2	1291.71	0.0184	1	22.33	0.14	K	VKLEAEIATYR	R			Cmpd 3608, +MS2(646.8733), 26.4-39.6eV, 19.1 min #4365
32	K1C18_HUMAN	Keratin, type I cytoskeletal 18 OS=Homo sapiens GN=KRT18 PE=1 SV=2	623	48029	23	13	8	8	6490	1	1	1	431.585	1291.73	3	1291.71	0.0186	1	37.44	0.0044	K	VKLEAEIATYR	R			Cmpd 3996, +MS2(431.5847), 18.9-28.4eV, 20.2 min #4772
32	K1C18_HUMAN	Keratin, type I cytoskeletal 18 OS=Homo sapiens GN=KRT18 PE=1 SV=2	623	48029	23	13	8	8	8142	1	1	1	646.874	1291.73	2	1291.71	0.0203	1	59.96	2.3e-05	K	VKLEAEIATYR	R			Cmpd 3351, +MS2(646.8742), 26.4-39.6eV, 18.5 min #4096
313	AIFM1_HUMAN	Apoptosis-inducing factor 1, mitochondrial OS=Homo sapiens GN=AIFM1 PE=1 SV=1	59	66859	5	1	5	1	6502	1	1	1	432.247	1293.72	3	1293.67	0.0493	1	6.97	18	-	MFRCGGLAAGALK	Q			Cmpd 4835, +MS2(432.2466), 18.9-28.4eV, 22.4 min #5650
12	VIME_HUMAN	Vimentin OS=Homo sapiens GN=VIM PE=1 SV=4	1124	53619	53	28	15	13	8146	1	1	0	648.347	1294.68	2	1294.66	0.0201	0	55.07	0.00011	K	MALDIEIATYR	K			Cmpd 7629, +MS2(648.3469), 26.4-39.6eV, 29.5 min #8574
12	VIME_HUMAN	Vimentin OS=Homo sapiens GN=VIM PE=1 SV=4	1124	53619	53	28	15	13	8147	1	1	0	648.348	1294.68	2	1294.66	0.0224	0	50.2	0.00033	K	MALDIEIATYR	K			Cmpd 7714, +MS2(648.3480), 21.6-32.4eV, 29.7 min #8663
12	VIME_HUMAN	Vimentin OS=Homo sapiens GN=VIM PE=1 SV=4	1124	53619	53	28	15	13	8148	1	1	0	648.348	1294.68	2	1294.66	0.0225	0	27.59	0.06	K	MALDIEIATYR	K			Cmpd 7750, +MS2(648.3481), 26.4-39.6eV, 29.8 min #8701
12	VIME_HUMAN	Vimentin OS=Homo sapiens GN=VIM PE=1 SV=4	1124	53619	53	28	15	13	8149	1	1	0	648.351	1294.69	2	1294.66	0.029	0	36.61	0.0074	K	MALDIEIATYR	K			Cmpd 7259, +MS2(648.3513), 26.4-39.6eV, 28.5 min #8186
163	PERI_HUMAN	Peripherin OS=Homo sapiens GN=PRPH PE=1 SV=2	118	53618	9	6	4	2	8146	1	0	0	648.347	1294.68	2	1294.66	0.0201	0	55.07	0.00011	K	MALDIEIATYR	K			Cmpd 7629, +MS2(648.3469), 26.4-39.6eV, 29.5 min #8574
163	PERI_HUMAN	Peripherin OS=Homo sapiens GN=PRPH PE=1 SV=2	118	53618	9	6	4	2	8147	1	0	0	648.348	1294.68	2	1294.66	0.0224	0	50.2	0.00033	K	MALDIEIATYR	K			Cmpd 7714, +MS2(648.3480), 21.6-32.4eV, 29.7 min #8663
163	PERI_HUMAN	Peripherin OS=Homo sapiens GN=PRPH PE=1 SV=2	118	53618	9	6	4	2	8148	1	0	0	648.348	1294.68	2	1294.66	0.0225	0	27.59	0.06	K	MALDIEIATYR	K			Cmpd 7750, +MS2(648.3481), 26.4-39.6eV, 29.8 min #8701
163	PERI_HUMAN	Peripherin OS=Homo sapiens GN=PRPH PE=1 SV=2	118	53618	9	6	4	2	8149	1	0	0	648.351	1294.69	2	1294.66	0.029	0	36.61	0.0074	K	MALDIEIATYR	K			Cmpd 7259, +MS2(648.3513), 26.4-39.6eV, 28.5 min #8186
237	IF5A1_HUMAN	Eukaryotic translation initiation factor 5A-1 OS=Homo sapiens GN=EIF5A PE=1 SV=2	82	16821	3	2	2	1	8170	1	1	1	433.593	1297.76	3	1297.74	0.018	0	57.28	4.2e-05	K	VHLVGIDIFTGK	K			Cmpd 6330, +MS2(433.5931), 18.9-28.4eV, 26.1 min #7213
237	IF5A1_HUMAN	Eukaryotic translation initiation factor 5A-1 OS=Homo sapiens GN=EIF5A PE=1 SV=2	82	16821	3	2	2	1	8171	1	1	1	649.887	1297.76	2	1297.74	0.0202	0	50.59	0.00019	K	VHLVGIDIFTGK	K			Cmpd 6325, +MS2(649.8871), 26.4-39.6eV, 26.1 min #7208
145	TPM4_HUMAN	Tropomyosin alpha-4 chain OS=Homo sapiens GN=TPM4 PE=1 SV=3	135	28504	5	3	4	3	8172	1	1	0	433.599	1297.78	3	1297.76	0.0153	1	34.14	0.0065	R	KLVILEGELER	A			Cmpd 4214, +MS2(433.5992), 18.9-28.4eV, 20.8 min #5001
146	TPM2_HUMAN	Tropomyosin beta chain OS=Homo sapiens GN=TPM2 PE=1 SV=1	135	32831	5	3	4	3	8172	1	0	0	433.599	1297.78	3	1297.76	0.0153	1	34.14	0.0065	R	KLVILEGELER	S			Cmpd 4214, +MS2(433.5992), 18.9-28.4eV, 20.8 min #5001
121	PLEC_HUMAN	Plectin OS=Homo sapiens GN=PLEC PE=1 SV=3	168	531466	40	9	34	7	8177	1	1	1	650.394	1298.77	2	1298.76	0.0178	0	40.29	0.0016	K	VTLVQTLEIQR	Q			Cmpd 5602, +MS2(650.3941), 26.4-39.6eV, 24.2 min #6452
121	PLEC_HUMAN	Plectin OS=Homo sapiens GN=PLEC PE=1 SV=3	168	531466	40	9	34	7	6523	5	1	1	434.253	1299.74	3	1299.76	-0.0174	2	1.19	53	R	AMASLRARGLVR	E			Cmpd 4000, +MS2(434.2534), 18.9-28.4eV, 20.2 min #4776
354	ECH1_HUMAN	Delta(3,5)-Delta(2,4)-dienoyl-CoA isomerase, mitochondrial OS=Homo sapiens GN=ECH1 PE=1 SV=2	49	35793	5	1	3	1	6523	7	0	1	434.253	1299.74	3	1299.76	-0.0174	2	0.16	67	-	MAAGIVASRRLR	D			Cmpd 4000, +MS2(434.2534), 18.9-28.4eV, 20.2 min #4776
11	TBB5_HUMAN	Tubulin beta chain OS=Homo sapiens GN=TUBB PE=1 SV=2	1142	49639	48	32	18	13	8179	1	1	1	651.333	1300.65	2	1300.63	0.0215	0	46.8	0.00081	R	ISVYYNEATGGK	Y			Cmpd 3109, +MS2(651.3330), 26.4-39.6eV, 17.8 min #3842
622	TR150_HUMAN	Thyroid hormone receptor-associated protein 3 OS=Homo sapiens GN=THRAP3 PE=1 SV=2	15	108601	4	0	4	0	8181	4	0	1	651.358	1300.7	2	1300.67	0.0272	1	4.28	34	R	ASAVSELSPRER	S			Cmpd 13964, +MS2(651.3576), 21.6-32.4eV, 53.4 min #15368
170	CALX_HUMAN	Calnexin OS=Homo sapiens GN=CANX PE=1 SV=2	113	67526	9	3	6	3	8181	5	1	1	651.358	1300.7	2	1300.72	-0.0166	1	3.17	45	K	LPGDKGLVLMSR	A	Oxidation (M)	0.000000000100.0	Cmpd 13964, +MS2(651.3576), 21.6-32.4eV, 53.4 min #15368
368	TNPO1_HUMAN	Transportin-1 OS=Homo sapiens GN=TNPO1 PE=1 SV=2	47	102289	1	1	1	1	8190	1	1	1	651.378	1300.74	2	1300.73	0.0063	0	47.36	0.00056	K	TLLENTAITIGR	L			Cmpd 5494, +MS2(651.3780), 21.6-32.4eV, 24.0 min #6339
13	MYH9_HUMAN	Myosin-9 OS=Homo sapiens GN=MYH9 PE=1 SV=4	1105	226392	51	28	31	16	8204	1	1	1	653.348	1304.68	2	1304.66	0.0213	0	28.62	0.056	K	EQADFAIEALAK	A			Cmpd 5921, +MS2(653.3485), 26.4-39.6eV, 25.1 min #6786
177	MYH14_HUMAN	Myosin-14 OS=Homo sapiens GN=MYH14 PE=1 SV=2	109	227732	21	2	18	2	8204	1	0	1	653.348	1304.68	2	1304.66	0.0213	0	28.62	0.056	K	EQADFALEALAK	A			Cmpd 5921, +MS2(653.3485), 26.4-39.6eV, 25.1 min #6786
77	PSME1_HUMAN	Proteasome activator complex subunit 1 OS=Homo sapiens GN=PSME1 PE=1 SV=1	282	28705	17	11	7	5	8206	1	1	1	435.906	1304.7	3	1304.68	0.0179	0	33.01	0.02	K	VFELMTSLHTK	L			Cmpd 4549, +MS2(435.9065), 19.0-28.5eV, 21.7 min #5352
77	PSME1_HUMAN	Proteasome activator complex subunit 1 OS=Homo sapiens GN=PSME1 PE=1 SV=1	282	28705	17	11	7	5	8207	1	1	1	653.357	1304.7	2	1304.68	0.02	0	15.75	1	K	VFELMTSLHTK	L			Cmpd 4570, +MS2(653.3572), 26.4-39.6eV, 21.7 min #5374
101	ENPL_HUMAN	Endoplasmin OS=Homo sapiens GN=HSP90B1 PE=1 SV=1	211	92411	25	8	15	6	8218	1	1	1	653.84	1305.66	2	1305.64	0.0217	0	25.93	0.1	K	EFEPLLNWMK	D			Cmpd 8684, +MS2(653.8395), 21.6-32.4eV, 32.6 min #9687
490	PSB2_HUMAN	Proteasome subunit beta type-2 OS=Homo sapiens GN=PSMB2 PE=1 SV=1	34	22822	5	1	3	1	8221	2	1	1	653.889	1305.76	2	1305.74	0.0199	0	3.33	7.1	R	FILNLPTFSVR	I			Cmpd 9188, +MS2(653.8895), 26.4-39.6eV, 34.2 min #10222
490	PSB2_HUMAN	Proteasome subunit beta type-2 OS=Homo sapiens GN=PSMB2 PE=1 SV=1	34	22822	5	1	3	1	8222	2	1	1	653.89	1305.77	2	1305.74	0.0213	0	2.9	7.7	R	FILNLPTFSVR	I			Cmpd 9079, +MS2(653.8902), 26.4-39.6eV, 33.8 min #10107
490	PSB2_HUMAN	Proteasome subunit beta type-2 OS=Homo sapiens GN=PSMB2 PE=1 SV=1	34	22822	5	1	3	1	8223	1	1	1	653.89	1305.77	2	1305.74	0.0217	0	34.06	0.0059	R	FILNLPTFSVR	I			Cmpd 9109, +MS2(653.8904), 26.4-39.6eV, 33.9 min #10139
587	THIC_HUMAN	Acetyl-CoA acetyltransferase, cytosolic OS=Homo sapiens GN=ACAT2 PE=1 SV=2	22	41324	2	1	2	1	6544	1	1	1	436.613	1306.82	3	1306.8	0.0185	0	22.02	0.028	R	ILVTLLHTLER	M			Cmpd 6071, +MS2(436.6125), 19.0-28.5eV, 25.4 min #6942
570	SF3B1_HUMAN	Splicing factor 3B subunit 1 OS=Homo sapiens GN=SF3B1 PE=1 SV=3	25	145738	5	1	5	1	4865	3	1	1	328.193	1308.74	4	1308.74	0.0035	0	2.14	34	R	VPELNVQNGVLK	S			Cmpd 16731, +MS2(328.1932), 18.4-27.6eV, 66.3 min #18388
257	ESYT1_HUMAN	Extended synaptotagmin-1 OS=Homo sapiens GN=ESYT1 PE=1 SV=1	73	122780	8	2	8	2	8232	1	1	1	655.424	1308.83	2	1308.81	0.0208	0	55.04	9.4e-06	R	ALTLGALTLPLAR	L			Cmpd 8849, +MS2(655.4241), 26.4-39.6eV, 33.1 min #9863
31	H4_HUMAN	Histone H4 OS=Homo sapiens GN=HIST1H4A PE=1 SV=2	627	11360	24	23	9	9	8234	4	1	1	655.865	1309.71	2	1309.7	0.0198	0	0.2	28	K	TVTAMDVVYALK	R			Cmpd 7442, +MS2(655.8647), 21.6-32.4eV, 28.9 min #8377
31	H4_HUMAN	Histone H4 OS=Homo sapiens GN=HIST1H4A PE=1 SV=2	627	11360	24	23	9	9	8235	1	1	1	655.865	1309.72	2	1309.7	0.0204	0	40.1	0.0027	K	TVTAMDVVYALK	R			Cmpd 7380, +MS2(655.8651), 21.6-32.4eV, 28.8 min #8312
31	H4_HUMAN	Histone H4 OS=Homo sapiens GN=HIST1H4A PE=1 SV=2	627	11360	24	23	9	9	8236	1	1	1	655.866	1309.72	2	1309.7	0.0225	0	59.14	3.4e-05	K	TVTAMDVVYALK	R			Cmpd 6968, +MS2(655.8661), 26.4-39.6eV, 27.7 min #7881
31	H4_HUMAN	Histone H4 OS=Homo sapiens GN=HIST1H4A PE=1 SV=2	627	11360	24	23	9	9	8237	1	1	1	655.866	1309.72	2	1309.7	0.0225	0	55.24	8.3e-05	K	TVTAMDVVYALK	R			Cmpd 6949, +MS2(655.8661), 26.4-39.6eV, 27.7 min #7861
366	H4G_HUMAN	Histone H4-like protein type G OS=Homo sapiens GN=HIST1H4G PE=1 SV=1	48	11002	10	1	4	1	8234	3	0	1	655.865	1309.71	2	1309.73	-0.0166	0	2.22	17	K	TVTAMAVVYVLK	R	Oxidation (M)	0.000010000000.0	Cmpd 7442, +MS2(655.8647), 21.6-32.4eV, 28.9 min #8377
366	H4G_HUMAN	Histone H4-like protein type G OS=Homo sapiens GN=HIST1H4G PE=1 SV=1	48	11002	10	1	4	1	8235	2	0	1	655.865	1309.72	2	1309.73	-0.016	0	7.22	5.3	K	TVTAMAVVYVLK	R	Oxidation (M)	0.000010000000.0	Cmpd 7380, +MS2(655.8651), 21.6-32.4eV, 28.8 min #8312
366	H4G_HUMAN	Histone H4-like protein type G OS=Homo sapiens GN=HIST1H4G PE=1 SV=1	48	11002	10	1	4	1	8236	2	0	1	655.866	1309.72	2	1309.73	-0.0139	0	14.24	1	K	TVTAMAVVYVLK	R	Oxidation (M)	0.000010000000.0	Cmpd 6968, +MS2(655.8661), 26.4-39.6eV, 27.7 min #7881
366	H4G_HUMAN	Histone H4-like protein type G OS=Homo sapiens GN=HIST1H4G PE=1 SV=1	48	11002	10	1	4	1	8237	2	0	1	655.866	1309.72	2	1309.73	-0.0139	0	2.48	16	K	TVTAMAVVYVLK	R	Oxidation (M)	0.000010000000.0	Cmpd 6949, +MS2(655.8661), 26.4-39.6eV, 27.7 min #7861
495	SMHD1_HUMAN	Structural maintenance of chromosomes flexible hinge domain-containing protein 1 OS=Homo sapiens GN=SMCHD1 PE=1 SV=2	33	226231	2	1	2	1	8238	1	1	1	656.368	1310.72	2	1310.7	0.0198	0	33.17	0.013	K	FSFGLLDLPFR	V			Cmpd 10648, +MS2(656.3683), 26.4-39.6eV, 39.4 min #11783
46	ALBU_HUMAN	Serum albumin OS=Homo sapiens GN=ALB PE=1 SV=2	504	69321	41	20	16	10	8241	1	1	1	656.383	1310.75	2	1310.73	0.0176	0	47.65	0.00036	R	HPDYSVVLLLR	L			Cmpd 6098, +MS2(656.3834), 26.4-39.6eV, 25.5 min #6971
455	PGS1_HUMAN	Biglycan OS=Homo sapiens GN=BGN PE=1 SV=2	37	41628	4	1	4	1	8243	1	0	1	656.889	1311.76	2	1311.74	0.0239	0	37.33	0.0042	K	IQAIELEDLLR	Y			Cmpd 8510, +MS2(656.8891), 26.4-39.6eV, 32.0 min #9502
303	RS3_HUMAN	40S ribosomal protein S3 OS=Homo sapiens GN=RPS3 PE=1 SV=2	62	26671	7	3	6	3	8243	6	1	1	656.889	1311.76	2	1311.8	-0.035	2	2.1	14	R	RIRELTAVVQK	R			Cmpd 8510, +MS2(656.8891), 26.4-39.6eV, 32.0 min #9502
83	GRP78_HUMAN	78 kDa glucose-regulated protein OS=Homo sapiens GN=HSPA5 PE=1 SV=2	264	72288	17	10	11	7	8244	1	1	1	657.328	1312.64	2	1312.61	0.0304	0	7.41	5.8	K	FEELNMDLFR	S			Cmpd 7813, +MS2(657.3285), 26.4-39.6eV, 30.0 min #8767
254	RLA0_HUMAN	60S acidic ribosomal protein P0 OS=Homo sapiens GN=RPLP0 PE=1 SV=1	73	34252	7	3	6	3	8248	1	1	1	657.364	1312.71	2	1312.7	0.0114	0	22.06	0.21	K	TSFFQALGITTK	I			Cmpd 7405, +MS2(657.3643), 26.4-39.6eV, 28.8 min #8338
254	RLA0_HUMAN	60S acidic ribosomal protein P0 OS=Homo sapiens GN=RPLP0 PE=1 SV=1	73	34252	7	3	6	3	8250	1	1	1	657.367	1312.72	2	1312.7	0.0171	0	37.9	0.0053	K	TSFFQALGITTK	I			Cmpd 7436, +MS2(657.3672), 26.4-39.6eV, 28.9 min #8371
7	HBB_HUMAN	Hemoglobin subunit beta OS=Homo sapiens GN=HBB PE=1 SV=2	1747	15988	70	39	11	9	8256	1	1	1	657.847	1313.68	2	1313.66	0.0214	0	17.15	0.73	K	VNVDEVGGEALGR	L			Cmpd 3806, +MS2(657.8468), 21.6-32.4eV, 19.7 min #4573
272	ATPK_HUMAN	ATP synthase subunit f, mitochondrial OS=Homo sapiens GN=ATP5J2 PE=1 SV=3	70	10911	3	2	2	1	8257	1	1	1	657.875	1313.74	2	1313.72	0.0199	0	50.07	0.00033	K	LGELPSWILMR	D			Cmpd 8892, +MS2(657.8755), 26.4-39.6eV, 33.3 min #9908
272	ATPK_HUMAN	ATP synthase subunit f, mitochondrial OS=Homo sapiens GN=ATP5J2 PE=1 SV=3	70	10911	3	2	2	1	8258	1	1	1	657.876	1313.74	2	1313.72	0.0216	0	47.84	0.00053	K	LGELPSWILMR	D			Cmpd 8908, +MS2(657.8763), 26.4-39.6eV, 33.3 min #9925
40	EF1A1_HUMAN	Elongation factor 1-alpha 1 OS=Homo sapiens GN=EEF1A1 PE=1 SV=1	546	50109	33	18	9	4	8260	1	1	1	438.926	1313.76	3	1313.73	0.0224	0	56.59	6.1e-05	R	EHALLAYTLGVK	Q			Cmpd 4664, +MS2(438.9262), 19.0-28.5eV, 21.9 min #5472
40	EF1A1_HUMAN	Elongation factor 1-alpha 1 OS=Homo sapiens GN=EEF1A1 PE=1 SV=1	546	50109	33	18	9	4	8261	1	1	1	438.926	1313.76	3	1313.73	0.0226	0	30.61	0.024	R	EHALLAYTLGVK	Q			Cmpd 4818, +MS2(438.9263), 19.0-28.5eV, 22.3 min #5632
40	EF1A1_HUMAN	Elongation factor 1-alpha 1 OS=Homo sapiens GN=EEF1A1 PE=1 SV=1	546	50109	33	18	9	4	8262	1	1	1	657.886	1313.76	2	1313.73	0.0227	0	71.65	1.9e-06	R	EHALLAYTLGVK	Q			Cmpd 4661, +MS2(657.8858), 26.4-39.6eV, 21.9 min #5469
40	EF1A1_HUMAN	Elongation factor 1-alpha 1 OS=Homo sapiens GN=EEF1A1 PE=1 SV=1	546	50109	33	18	9	4	8264	1	1	1	657.888	1313.76	2	1313.73	0.0268	0	31.48	0.018	R	EHALLAYTLGVK	Q			Cmpd 4639, +MS2(657.8878), 26.4-39.6eV, 21.9 min #5446
129	AHNK_HUMAN	Neuroblast differentiation-associated protein AHNAK OS=Homo sapiens GN=AHNAK PE=1 SV=2	158	628699	59	8	52	7	8265	1	1	1	439.235	1314.68	3	1314.66	0.0197	0	35.56	0.013	K	ISMPDFDLHLK	G			Cmpd 6427, +MS2(439.2353), 19.0-28.5eV, 26.3 min #7314
524	RN5A_HUMAN	2-5A-dependent ribonuclease OS=Homo sapiens GN=RNASEL PE=1 SV=2	30	83481	4	1	4	1	8267	4	1	1	658.367	1314.72	2	1314.69	0.0258	1	2.77	44	K	AAHLADFDKSIK	W			Cmpd 13526, +MS2(658.3667), 21.6-32.4eV, 51.4 min #14891
66	CH10_HUMAN	10 kDa heat shock protein, mitochondrial OS=Homo sapiens GN=HSPE1 PE=1 SV=2	325	10925	7	6	3	2	8268	1	1	1	658.392	1314.77	2	1314.75	0.0194	0	84.42	7.6e-08	K	VLQATVVAVGSGSK	G			Cmpd 3618, +MS2(658.3923), 26.4-39.6eV, 19.2 min #4376
66	CH10_HUMAN	10 kDa heat shock protein, mitochondrial OS=Homo sapiens GN=HSPE1 PE=1 SV=2	325	10925	7	6	3	2	8269	1	1	1	658.393	1314.77	2	1314.75	0.0203	0	86.05	5.2e-08	K	VLQATVVAVGSGSK	G			Cmpd 3638, +MS2(658.3928), 26.4-39.6eV, 19.2 min #4397
544	COPD_HUMAN	Coatomer subunit delta OS=Homo sapiens GN=ARCN1 PE=1 SV=1	28	57174	2	1	2	1	6572	1	1	1	439.268	1314.78	3	1314.77	0.016	1	16.06	1	R	TRIEGLLAAFPK	L			Cmpd 5691, +MS2(439.2679), 19.0-28.5eV, 24.4 min #6544
39	ATPA_HUMAN	ATP synthase subunit alpha, mitochondrial OS=Homo sapiens GN=ATP5A1 PE=1 SV=1	549	59714	19	12	11	7	8275	1	1	1	658.884	1315.75	2	1315.73	0.0195	0	55.08	8.5e-05	K	TSIAIDTIINQK	R			Cmpd 5557, +MS2(658.8844), 26.4-39.6eV, 24.1 min #6405
115	HNRPC_HUMAN	Heterogeneous nuclear ribonucleoproteins C1/C2 OS=Homo sapiens GN=HNRNPC PE=1 SV=4	180	33650	9	6	5	3	8276	1	1	1	658.911	1315.81	2	1315.79	0.0213	0	57.68	1.2e-05	R	VFIGNLNTLVVK	K			Cmpd 6882, +MS2(658.9111), 26.4-39.6eV, 27.5 min #7791
115	HNRPC_HUMAN	Heterogeneous nuclear ribonucleoproteins C1/C2 OS=Homo sapiens GN=HNRNPC PE=1 SV=4	180	33650	9	6	5	3	8277	1	1	1	658.912	1315.81	2	1315.79	0.0222	0	75.77	1.8e-07	R	VFIGNLNTLVVK	K			Cmpd 6923, +MS2(658.9115), 26.4-39.6eV, 27.6 min #7834
183	DHX9_HUMAN	ATP-dependent RNA helicase A OS=Homo sapiens GN=DHX9 PE=1 SV=4	105	140869	13	5	12	4	8278	1	1	1	659.341	1316.67	2	1316.64	0.0224	0	11.35	3.2	K	YPSPFFVFGEK	I			Cmpd 7809, +MS2(659.3406), 26.4-39.6eV, 30.0 min #8763
196	ANXA6_HUMAN	Annexin A6 OS=Homo sapiens GN=ANXA6 PE=1 SV=3	99	75826	15	5	12	3	8281	9	1	1	659.379	1316.74	2	1316.72	0.0197	1	1.95	36	R	DNTLIRIMVSR	S			Cmpd 19211, +MS2(659.3788), 21.6-32.4eV, 77.9 min #21094
327	HCDH_HUMAN	Hydroxyacyl-coenzyme A dehydrogenase, mitochondrial OS=Homo sapiens GN=HADH PE=1 SV=3	56	34272	8	2	4	2	8284	1	1	1	659.396	1316.78	2	1316.75	0.0251	0	35.15	0.0048	R	LLVPYLMEAIR	L			Cmpd 9009, +MS2(659.3961), 26.4-39.6eV, 33.6 min #10033
550	IPO9_HUMAN	Importin-9 OS=Homo sapiens GN=IPO9 PE=1 SV=3	28	115889	5	0	3	0	8282	7	1	1	659.389	1316.76	2	1316.77	-0.0096	1	2.92	11	K	MEVLKAVTALVK	N	Oxidation (M)	0.100000000000.0	Cmpd 10427, +MS2(659.3894), 26.4-39.6eV, 38.6 min #11546
550	IPO9_HUMAN	Importin-9 OS=Homo sapiens GN=IPO9 PE=1 SV=3	28	115889	5	0	3	0	8283	5	1	1	659.392	1316.77	2	1316.77	-0.0043	1	6.66	4.1	K	MEVLKAVTALVK	N	Oxidation (M)	0.100000000000.0	Cmpd 10452, +MS2(659.3920), 26.4-39.6eV, 38.7 min #11573
372	PZP_HUMAN	Pregnancy zone protein OS=Homo sapiens GN=PZP PE=1 SV=4	47	163760	3	1	3	1	4909	5	1	1	330.211	1316.82	4	1316.79	0.0229	2	0.98	53	K	VFTNSKIRKPK	S			Cmpd 14316, +MS2(330.2112), 18.4-27.6eV, 55.0 min #15751
13	MYH9_HUMAN	Myosin-9 OS=Homo sapiens GN=MYH9 PE=1 SV=4	1105	226392	51	28	31	16	8285	1	1	0	440.259	1317.76	3	1317.74	0.0156	0	48.66	0.00033	K	LDPHLVLDQLR	C			Cmpd 6167, +MS2(440.2593), 19.0-28.6eV, 25.7 min #7043
13	MYH9_HUMAN	Myosin-9 OS=Homo sapiens GN=MYH9 PE=1 SV=4	1105	226392	51	28	31	16	8286	1	1	0	659.886	1317.76	2	1317.74	0.0175	0	36.22	0.0053	K	LDPHLVLDQLR	C			Cmpd 6143, +MS2(659.8863), 26.4-39.6eV, 25.6 min #7018
107	MYH10_HUMAN	Myosin-10 OS=Homo sapiens GN=MYH10 PE=1 SV=3	192	228858	15	7	11	4	8285	1	0	0	440.259	1317.76	3	1317.74	0.0156	0	48.66	0.00033	K	LDPHLVLDQLR	C			Cmpd 6167, +MS2(440.2593), 19.0-28.6eV, 25.7 min #7043
107	MYH10_HUMAN	Myosin-10 OS=Homo sapiens GN=MYH10 PE=1 SV=3	192	228858	15	7	11	4	8286	1	0	0	659.886	1317.76	2	1317.74	0.0175	0	36.22	0.0053	K	LDPHLVLDQLR	C			Cmpd 6143, +MS2(659.8863), 26.4-39.6eV, 25.6 min #7018
61	PGK1_HUMAN	Phosphoglycerate kinase 1 OS=Homo sapiens GN=PGK1 PE=1 SV=3	346	44586	17	10	11	7	8296	1	1	1	660.369	1318.72	2	1318.69	0.0318	1	8.8	10	K	ALMDEVVKATSR	G			Cmpd 16332, +MS2(660.3689), 21.6-32.4eV, 64.5 min #17953
214	DYHC1_HUMAN	Cytoplasmic dynein 1 heavy chain 1 OS=Homo sapiens GN=DYNC1H1 PE=1 SV=5	90	532072	14	3	14	3	8301	4	1	1	660.37	1318.73	2	1318.72	0.0015	1	3.41	16	K	IQKALGEYLER	E			Cmpd 17237, +MS2(660.3703), 21.6-32.4eV, 68.7 min #18941
44	K2C8_HUMAN	Keratin, type II cytoskeletal 8 OS=Homo sapiens GN=KRT8 PE=1 SV=7	510	53671	32	15	21	11	8314	1	1	1	660.85	1319.69	2	1319.66	0.0218	0	40.2	0.0042	R	SLDMDSIIAEVK	A			Cmpd 7872, +MS2(660.8503), 26.4-39.6eV, 30.2 min #8829
44	K2C8_HUMAN	Keratin, type II cytoskeletal 8 OS=Homo sapiens GN=KRT8 PE=1 SV=7	510	53671	32	15	21	11	8315	1	1	1	660.85	1319.69	2	1319.66	0.0219	0	61.46	3.2e-05	R	SLDMDSIIAEVK	A			Cmpd 7844, +MS2(660.8503), 26.4-39.6eV, 30.1 min #8800
44	K2C8_HUMAN	Keratin, type II cytoskeletal 8 OS=Homo sapiens GN=KRT8 PE=1 SV=7	510	53671	32	15	21	11	8316	1	1	1	660.851	1319.69	2	1319.66	0.0224	0	38.06	0.0069	R	SLDMDSIIAEVK	A			Cmpd 7804, +MS2(660.8506), 26.4-39.6eV, 30.0 min #8758
412	DDX3X_HUMAN	ATP-dependent RNA helicase DDX3X OS=Homo sapiens GN=DDX3X PE=1 SV=3	43	73198	6	1	4	1	8317	1	1	0	660.857	1319.7	2	1319.67	0.027	0	18.38	0.62	R	ELAVQIYEEAR	K			Cmpd 5002, +MS2(660.8568), 21.6-32.4eV, 22.8 min #5825
380	PIN4_HUMAN	Peptidyl-prolyl cis-trans isomerase NIMA-interacting 4 OS=Homo sapiens GN=PIN4 PE=1 SV=1	46	13801	1	1	1	1	8320	1	1	1	441.237	1320.69	3	1320.66	0.0232	0	46.42	0.00086	K	FGYHIIMVEGR	K			Cmpd 4523, +MS2(441.2366), 19.1-28.6eV, 21.6 min #5324
165	ECHM_HUMAN	Enoyl-CoA hydratase, mitochondrial OS=Homo sapiens GN=ECHS1 PE=1 SV=4	117	31367	5	3	3	2	8325	1	1	1	661.838	1321.66	2	1321.64	0.0238	0	55.09	0.00012	K	SLAMEMVLTGDR	I			Cmpd 6257, +MS2(661.8376), 26.4-39.6eV, 25.9 min #7137
165	ECHM_HUMAN	Enoyl-CoA hydratase, mitochondrial OS=Homo sapiens GN=ECHS1 PE=1 SV=4	117	31367	5	3	3	2	8326	1	1	1	661.839	1321.66	2	1321.64	0.0259	0	66.66	8.4e-06	K	SLAMEMVLTGDR	I			Cmpd 6450, +MS2(661.8387), 21.6-32.4eV, 26.4 min #7338
527	PSMD1_HUMAN	26S proteasome non-ATPase regulatory subunit 1 OS=Homo sapiens GN=PSMD1 PE=1 SV=2	30	105769	7	1	7	1	8327	1	1	1	661.888	1321.76	2	1321.74	0.0222	0	0.58	15	R	AAVESLGFILFR	T			Cmpd 9191, +MS2(661.8881), 26.4-39.6eV, 34.2 min #10226
98	H90B4_HUMAN	Putative heat shock protein HSP 90-beta 4 OS=Homo sapiens GN=HSP90AB4P PE=5 SV=1	214	58228	6	3	2	1	8330	1	1	1	662.384	1322.75	2	1322.71	0.0452	1	3.95	18	K	EFDGKSLLSVTK	E			Cmpd 16647, +MS2(662.3840), 21.6-32.4eV, 66.0 min #18296
105	TRAP1_HUMAN	Heat shock protein 75 kDa, mitochondrial OS=Homo sapiens GN=TRAP1 PE=1 SV=3	200	80060	9	6	6	4	8332	1	1	1	662.817	1323.62	2	1323.6	0.024	0	17.76	0.47	K	FFEDYGLFMR	E			Cmpd 8365, +MS2(662.8172), 26.4-39.6eV, 31.6 min #9349
31	H4_HUMAN	Histone H4 OS=Homo sapiens GN=HIST1H4A PE=1 SV=2	627	11360	24	23	9	9	8338	1	1	1	663.388	1324.76	2	1324.75	0.0152	0	31.53	0.014	R	DNIQGITKPAIR	R			Cmpd 3042, +MS2(663.3880), 26.4-39.6eV, 17.6 min #3772
31	H4_HUMAN	Histone H4 OS=Homo sapiens GN=HIST1H4A PE=1 SV=2	627	11360	24	23	9	9	8339	1	1	1	442.595	1324.76	3	1324.75	0.0173	0	37.9	0.003	R	DNIQGITKPAIR	R			Cmpd 3019, +MS2(442.5951), 19.1-28.6eV, 17.6 min #3748
52	MDHM_HUMAN	Malate dehydrogenase, mitochondrial OS=Homo sapiens GN=MDH2 PE=1 SV=3	426	35481	13	10	6	6	8341	1	1	1	664.351	1326.69	2	1326.66	0.0229	0	33.17	0.017	R	FVFSLVDAMNGK	E			Cmpd 8078, +MS2(664.3508), 26.4-39.6eV, 30.8 min #9047
115	HNRPC_HUMAN	Heterogeneous nuclear ribonucleoproteins C1/C2 OS=Homo sapiens GN=HNRNPC PE=1 SV=4	180	33650	9	6	5	3	8347	1	1	1	665.346	1328.68	2	1328.65	0.0267	0	29.45	0.047	K	GFAFVQYVNER	N			Cmpd 5737, +MS2(665.3463), 26.4-39.6eV, 24.6 min #6593
397	RUXE_HUMAN	Small nuclear ribonucleoprotein E OS=Homo sapiens GN=SNRPE PE=1 SV=1	45	10797	2	1	1	1	8355	1	1	1	665.399	1328.78	2	1328.76	0.0202	0	44.82	0.00056	K	VMVQPINLIFR	Y			Cmpd 8378, +MS2(665.3993), 26.4-39.6eV, 31.6 min #9363
397	RUXE_HUMAN	Small nuclear ribonucleoprotein E OS=Homo sapiens GN=SNRPE PE=1 SV=1	45	10797	2	1	1	1	8356	1	1	1	665.4	1328.79	2	1328.76	0.0211	0	5.82	4.2	K	VMVQPINLIFR	Y			Cmpd 8341, +MS2(665.3998), 26.4-39.6eV, 31.5 min #9324
20	G3P_HUMAN	Glyceraldehyde-3-phosphate dehydrogenase OS=Homo sapiens GN=GAPDH PE=1 SV=3	937	36030	37	25	12	11	8357	1	1	1	444.227	1329.66	3	1329.64	0.0184	1	40.56	0.0031	R	VVDLMAHMASKE	-			Cmpd 3475, +MS2(444.2275), 19.1-28.7eV, 18.8 min #4226
20	G3P_HUMAN	Glyceraldehyde-3-phosphate dehydrogenase OS=Homo sapiens GN=GAPDH PE=1 SV=3	937	36030	37	25	12	11	8358	1	1	1	444.227	1329.66	3	1329.64	0.0184	1	10.53	3.1	R	VVDLMAHMASKE	-			Cmpd 3636, +MS2(444.2275), 19.1-28.6eV, 19.2 min #4394
20	G3P_HUMAN	Glyceraldehyde-3-phosphate dehydrogenase OS=Homo sapiens GN=GAPDH PE=1 SV=3	937	36030	37	25	12	11	8361	1	1	1	665.839	1329.66	2	1329.64	0.022	1	44.24	0.0014	R	VVDLMAHMASKE	-			Cmpd 3484, +MS2(665.8393), 26.4-39.6eV, 18.8 min #4235
20	G3P_HUMAN	Glyceraldehyde-3-phosphate dehydrogenase OS=Homo sapiens GN=GAPDH PE=1 SV=3	937	36030	37	25	12	11	8362	1	1	1	665.84	1329.66	2	1329.64	0.0225	1	33.29	0.017	R	VVDLMAHMASKE	-			Cmpd 3500, +MS2(665.8396), 26.4-39.6eV, 18.9 min #4252
203	DESP_HUMAN	Desmoplakin OS=Homo sapiens GN=DSP PE=1 SV=3	95	331569	15	3	12	2	8364	3	1	1	444.259	1329.75	3	1329.72	0.0349	1	1.81	22	K	RLLQLQEQMR	A	Oxidation (M)	0.0000000010.0	Cmpd 3110, +MS2(444.2585), 19.1-28.7eV, 17.8 min #3843
99	LMNA_HUMAN	Prelamin-A/C OS=Homo sapiens GN=LMNA PE=1 SV=1	213	74095	10	7	7	5	8367	1	1	1	444.57	1330.69	3	1330.67	0.0173	0	61.76	2.9e-05	K	LALDMEIHAYR	K			Cmpd 4665, +MS2(444.5698), 19.1-28.7eV, 21.9 min #5473
99	LMNA_HUMAN	Prelamin-A/C OS=Homo sapiens GN=LMNA PE=1 SV=1	213	74095	10	7	7	5	8368	1	1	1	666.355	1330.7	2	1330.67	0.0252	0	50.91	0.00035	K	LALDMEIHAYR	K			Cmpd 4713, +MS2(666.3550), 21.6-32.4eV, 22.1 min #5523
63	H2AY_HUMAN	Core histone macro-H2A.1 OS=Homo sapiens GN=H2AFY PE=1 SV=4	341	39592	14	9	8	4	8372	2	1	1	666.391	1330.77	2	1330.75	0.0141	1	3.06	11	K	AGVIFPVGRMLR	Y	Oxidation (M)	0.000000000100.0	Cmpd 10694, +MS2(666.3915), 26.4-39.6eV, 39.6 min #11832
337	H2AW_HUMAN	Core histone macro-H2A.2 OS=Homo sapiens GN=H2AFY2 PE=1 SV=3	53	40033	9	3	4	2	8372	2	0	1	666.391	1330.77	2	1330.75	0.0141	1	3.06	11	R	AGVIFPVGRLMR	Y	Oxidation (M)	0.000000000010.0	Cmpd 10694, +MS2(666.3915), 26.4-39.6eV, 39.6 min #11832
257	ESYT1_HUMAN	Extended synaptotagmin-1 OS=Homo sapiens GN=ESYT1 PE=1 SV=1	73	122780	8	2	8	2	8372	6	0	1	666.391	1330.77	2	1330.82	-0.0512	2	0.49	20	R	IIGVKVHPGQRK	E			Cmpd 10694, +MS2(666.3915), 26.4-39.6eV, 39.6 min #11832
63	H2AY_HUMAN	Core histone macro-H2A.1 OS=Homo sapiens GN=H2AFY PE=1 SV=4	341	39592	14	9	8	4	8375	2	1	1	666.908	1331.8	2	1331.76	0.046	1	6.37	1.9	K	LKSIAFPSIGSGR	N			Cmpd 6537, +MS2(666.9083), 26.4-39.6eV, 26.6 min #7430
172	SBP1_HUMAN	Selenium-binding protein 1 OS=Homo sapiens GN=SELENBP1 PE=1 SV=2	110	52358	8	3	7	2	8375	1	0	1	666.908	1331.8	2	1331.78	0.0209	0	59.62	9.2e-06	R	LTGQLFLGGSIVK	G			Cmpd 6537, +MS2(666.9083), 26.4-39.6eV, 26.6 min #7430
621	COPA_HUMAN	Coatomer subunit alpha OS=Homo sapiens GN=COPA PE=1 SV=2	15	138258	5	0	5	0	8374	1	1	1	666.908	1331.8	2	1331.78	0.0194	0	10.39	0.96	K	LVGQSIIAYLQK	K			Cmpd 6996, +MS2(666.9076), 26.4-39.6eV, 27.8 min #7910
121	PLEC_HUMAN	Plectin OS=Homo sapiens GN=PLEC PE=1 SV=3	168	531466	40	9	34	7	8382	1	1	1	667.374	1332.73	2	1332.71	0.0264	1	6.18	17	R	AEMEVLLASKAR	A	Oxidation (M)	0.001000000000.0	Cmpd 14792, +MS2(667.3740), 21.6-32.4eV, 57.2 min #16270
439	TCPQ_HUMAN	T-complex protein 1 subunit theta OS=Homo sapiens GN=CCT8 PE=1 SV=4	39	59583	7	1	7	1	8395	1	1	1	667.386	1332.76	2	1332.74	0.0172	0	36.56	0.0052	K	LFVTNDAATILR	E			Cmpd 6307, +MS2(667.3860), 26.4-39.6eV, 26.0 min #7189
593	SYSC_HUMAN	Serine--tRNA ligase, cytoplasmic OS=Homo sapiens GN=SARS PE=1 SV=3	21	58740	2	0	2	0	8388	6	1	1	667.378	1332.74	2	1332.74	-0.0018	2	3.72	26	K	LKNLCSKTIGEK	M			Cmpd 15821, +MS2(667.3781), 21.6-32.4eV, 62.1 min #17395
327	HCDH_HUMAN	Hydroxyacyl-coenzyme A dehydrogenase, mitochondrial OS=Homo sapiens GN=HADH PE=1 SV=3	56	34272	8	2	4	2	8397	1	1	1	667.39	1332.77	2	1332.75	0.0183	0	9.5	4.3	R	LLVPYLMEAIR	L	Oxidation (M)	0.00000010000.0	Cmpd 7582, +MS2(667.3902), 21.6-32.4eV, 29.3 min #8524
147	CO6A2_HUMAN	Collagen alpha-2(VI) chain OS=Homo sapiens GN=COL6A2 PE=1 SV=4	135	108512	18	4	11	3	8387	2	1	1	667.378	1332.74	2	1332.75	-0.011	1	1.12	48	K	TRVFAVVITDGR	H			Cmpd 14175, +MS2(667.3775), 21.6-32.4eV, 54.4 min #15597
252	SPRE_HUMAN	Sepiapterin reductase OS=Homo sapiens GN=SPR PE=1 SV=1	74	28031	6	3	4	2	8398	2	0	1	667.899	1333.78	2	1333.75	0.0331	1	23.62	0.06	K	LLSLLEKDEFK	S			Cmpd 7355, +MS2(667.8985), 26.4-39.6eV, 28.7 min #8286
121	PLEC_HUMAN	Plectin OS=Homo sapiens GN=PLEC PE=1 SV=3	168	531466	40	9	34	7	8398	1	1	1	667.899	1333.78	2	1333.76	0.0219	0	35.88	0.0036	R	IISLETYNLLR	E			Cmpd 7355, +MS2(667.8985), 26.4-39.6eV, 28.7 min #8286
434	H31_HUMAN	Histone H3.1 OS=Homo sapiens GN=HIST1H3A PE=1 SV=2	40	15394	6	1	6	1	8399	1	1	0	668.357	1334.7	2	1334.68	0.0163	1	3.89	17	R	EIAQDFKTDLR	F			Cmpd 3331, +MS2(668.3569), 21.6-32.4eV, 18.4 min #4075
435	H31T_HUMAN	Histone H3.1t OS=Homo sapiens GN=HIST3H3 PE=1 SV=3	40	15499	6	1	6	1	8399	1	0	0	668.357	1334.7	2	1334.68	0.0163	1	3.89	17	R	EIAQDFKTDLR	F			Cmpd 3331, +MS2(668.3569), 21.6-32.4eV, 18.4 min #4075
117	NONO_HUMAN	Non-POU domain-containing octamer-binding protein OS=Homo sapiens GN=NONO PE=1 SV=4	176	54197	8	4	4	2	8403	1	1	1	446.219	1335.64	3	1335.62	0.0199	1	27.26	0.062	R	EKLEMEMEAAR	H			Cmpd 2822, +MS2(446.2193), 19.1-28.7eV, 17.0 min #3540
117	NONO_HUMAN	Non-POU domain-containing octamer-binding protein OS=Homo sapiens GN=NONO PE=1 SV=4	176	54197	8	4	4	2	8404	3	1	1	668.828	1335.64	2	1335.62	0.0253	1	7.17	6.4	R	EKLEMEMEAAR	H			Cmpd 2879, +MS2(668.8280), 21.6-32.4eV, 17.2 min #3600
320	NP1L1_HUMAN	Nucleosome assembly protein 1-like 1 OS=Homo sapiens GN=NAP1L1 PE=1 SV=1	57	45346	4	1	4	1	8405	1	1	1	668.879	1335.74	2	1335.72	0.0214	0	56.57	5.2e-05	K	GIPEFWLTVFK	N			Cmpd 10211, +MS2(668.8793), 26.4-39.6eV, 37.8 min #11315
601	TCRG1_HUMAN	Transcription elongation regulator 1 OS=Homo sapiens GN=TCERG1 PE=1 SV=2	20	123823	7	0	7	0	8408	1	1	1	669.354	1336.69	2	1336.68	0.0159	0	20.19	0.36	R	EALFNEFVAAAR	K			Cmpd 7057, +MS2(669.3540), 26.4-39.6eV, 27.9 min #7974
121	PLEC_HUMAN	Plectin OS=Homo sapiens GN=PLEC PE=1 SV=3	168	531466	40	9	34	7	8422	1	1	1	669.389	1336.76	2	1336.71	0.0503	1	2.15	23	K	ATVSAPFGKFQGK	T			Cmpd 16713, +MS2(669.3894), 21.6-32.4eV, 66.3 min #18368
69	GSTP1_HUMAN	Glutathione S-transferase P OS=Homo sapiens GN=GSTP1 PE=1 SV=2	303	23341	11	7	6	4	8414	1	1	1	669.377	1336.74	2	1336.72	0.0207	0	52.3	0.00016	M	PPYTVVYFPVR	G			Cmpd 6579, +MS2(669.3766), 26.4-39.6eV, 26.7 min #7474
94	CO4A_HUMAN	Complement C4-A OS=Homo sapiens GN=C4A PE=1 SV=2	225	192664	18	6	15	4	8413	3	1	1	669.375	1336.74	2	1336.75	-0.0152	1	1.49	48	R	VEYGFQVKVLR	E			Cmpd 13004, +MS2(669.3748), 21.6-32.4eV, 49.0 min #14324
219	ECHA_HUMAN	Trifunctional enzyme subunit alpha, mitochondrial OS=Homo sapiens GN=HADHA PE=1 SV=2	88	82947	13	4	11	2	8422	2	0	1	669.389	1336.76	2	1336.76	0.0027	1	1.69	26	R	AIGILSRFSAFR	I			Cmpd 16713, +MS2(669.3894), 21.6-32.4eV, 66.3 min #18368
460	FA49B_HUMAN	Protein FAM49B OS=Homo sapiens GN=FAM49B PE=1 SV=1	37	36725	6	1	5	1	8424	2	0	1	669.442	1336.87	2	1336.82	0.0469	1	4.77	0.65	K	AWGAVVPLVGKLK	K			Cmpd 9504, +MS2(669.4423), 26.4-39.6eV, 35.3 min #10560
333	RS7_HUMAN	40S ribosomal protein S7 OS=Homo sapiens GN=RPS7 PE=1 SV=1	53	22113	3	1	3	1	8424	1	1	1	669.442	1336.87	2	1336.85	0.0217	0	14.15	0.075	K	AIIIFVPVPQLK	S			Cmpd 9504, +MS2(669.4423), 26.4-39.6eV, 35.3 min #10560
79	COF1_HUMAN	Cofilin-1 OS=Homo sapiens GN=CFL1 PE=1 SV=3	279	18491	13	9	3	3	8434	1	1	1	670.904	1339.79	2	1339.77	0.0221	0	53.41	7.9e-05	K	LGGSAVISLEGKPL	-			Cmpd 5772, +MS2(670.9039), 26.4-39.6eV, 24.7 min #6630
79	COF1_HUMAN	Cofilin-1 OS=Homo sapiens GN=CFL1 PE=1 SV=3	279	18491	13	9	3	3	8435	1	1	1	670.904	1339.79	2	1339.77	0.0222	0	41.68	0.0012	K	LGGSAVISLEGKPL	-			Cmpd 6232, +MS2(670.9039), 26.4-39.6eV, 25.8 min #7111
79	COF1_HUMAN	Cofilin-1 OS=Homo sapiens GN=CFL1 PE=1 SV=3	279	18491	13	9	3	3	8436	1	1	1	670.904	1339.79	2	1339.77	0.0228	0	31.06	0.013	K	LGGSAVISLEGKPL	-			Cmpd 6381, +MS2(670.9042), 26.4-39.6eV, 26.2 min #7266
79	COF1_HUMAN	Cofilin-1 OS=Homo sapiens GN=CFL1 PE=1 SV=3	279	18491	13	9	3	3	8437	1	1	1	670.905	1339.79	2	1339.77	0.0235	0	91.21	1.3e-08	K	LGGSAVISLEGKPL	-			Cmpd 5830, +MS2(670.9046), 26.4-39.6eV, 24.8 min #6691
91	HNRPK_HUMAN	Heterogeneous nuclear ribonucleoprotein K OS=Homo sapiens GN=HNRNPK PE=1 SV=1	232	50944	8	5	5	3	8438	1	1	1	670.917	1339.82	2	1339.8	0.0223	0	70.71	1e-06	K	IILDLISESPIK	G			Cmpd 8697, +MS2(670.9165), 26.4-39.6eV, 32.7 min #9701
44	K2C8_HUMAN	Keratin, type II cytoskeletal 8 OS=Homo sapiens GN=KRT8 PE=1 SV=7	510	53671	32	15	21	11	8443	1	1	1	447.927	1340.76	3	1340.74	0.0183	1	1.16	21	R	LQAEIEGLKGQR	A			Cmpd 2757, +MS2(447.9271), 19.2-28.8eV, 16.8 min #3471
138	TYPH_HUMAN	Thymidine phosphorylase OS=Homo sapiens GN=TYMP PE=1 SV=2	141	49924	12	4	9	3	8446	1	1	1	671.399	1340.78	2	1340.79	-0.0076	0	6.13	5.2	K	LVEGLSALVVDVK	F			Cmpd 11201, +MS2(671.3993), 26.4-39.6eV, 41.5 min #12376
46	ALBU_HUMAN	Serum albumin OS=Homo sapiens GN=ALB PE=1 SV=2	504	69321	41	20	16	10	8449	1	1	1	671.832	1341.65	2	1341.63	0.0225	0	6.21	6.8	K	AVMDDFAAFVEK	C			Cmpd 7768, +MS2(671.8323), 26.4-39.6eV, 29.9 min #8720
46	ALBU_HUMAN	Serum albumin OS=Homo sapiens GN=ALB PE=1 SV=2	504	69321	41	20	16	10	8450	1	1	1	671.832	1341.65	2	1341.63	0.0225	0	29.34	0.033	K	AVMDDFAAFVEK	C			Cmpd 7766, +MS2(671.8323), 26.4-39.6eV, 29.9 min #8718
94	CO4A_HUMAN	Complement C4-A OS=Homo sapiens GN=C4A PE=1 SV=2	225	192664	18	6	15	4	6657	3	1	1	448.256	1341.75	3	1341.7	0.0492	2	4.67	29	K	GYMRIQQFRK	A	Oxidation (M)	0.0010000000.0	Cmpd 14872, +MS2(448.2562), 19.2-28.8eV, 57.6 min #16358
110	EPIPL_HUMAN	Epiplakin OS=Homo sapiens GN=EPPK1 PE=1 SV=2	190	555279	20	5	14	3	6659	2	1	1	448.259	1341.76	3	1341.73	0.0254	2	4.28	28	R	HVLQSRTAKMR	V	Oxidation (M)	0.00000000010.0	Cmpd 5179, +MS2(448.2590), 19.2-28.8eV, 23.2 min #6009
154	U520_HUMAN	U5 small nuclear ribonucleoprotein 200 kDa helicase OS=Homo sapiens GN=SNRNP200 PE=1 SV=2	129	244353	14	3	13	3	8455	2	1	1	672.38	1342.75	2	1342.7	0.0484	0	5.7	9.3	R	DEPTGEVLSLVGK	L			Cmpd 8812, +MS2(672.3805), 26.4-39.6eV, 33.0 min #9824
361	AMPN_HUMAN	Aminopeptidase N OS=Homo sapiens GN=ANPEP PE=1 SV=4	48	109471	6	1	6	1	8454	2	1	1	672.38	1342.75	2	1342.72	0.0249	1	11.39	2.5	R	NATLVNEADKLR	A			Cmpd 8847, +MS2(672.3800), 26.4-39.6eV, 33.1 min #9861
287	SSRP1_HUMAN	FACT complex subunit SSRP1 OS=Homo sapiens GN=SSRP1 PE=1 SV=1	66	81024	4	1	3	1	8459	1	1	1	672.843	1343.67	2	1343.65	0.0209	0	65.19	1.2e-05	R	FDEISFVNFAR	G			Cmpd 7910, +MS2(672.8432), 21.6-32.4eV, 30.3 min #8869
287	SSRP1_HUMAN	FACT complex subunit SSRP1 OS=Homo sapiens GN=SSRP1 PE=1 SV=1	66	81024	4	1	3	1	8460	1	1	1	672.843	1343.67	2	1343.65	0.0214	0	22.51	0.21	R	FDEISFVNFAR	G			Cmpd 7885, +MS2(672.8435), 26.4-39.6eV, 30.2 min #8843
344	RL18_HUMAN	60S ribosomal protein L18 OS=Homo sapiens GN=RPL18 PE=1 SV=2	51	21621	1	1	1	1	8464	1	1	1	673.379	1344.74	2	1344.72	0.0184	0	51.18	0.00027	K	TAVVVGTITDDVR	V			Cmpd 4611, +MS2(673.3790), 26.4-39.6eV, 21.8 min #5417
20	G3P_HUMAN	Glyceraldehyde-3-phosphate dehydrogenase OS=Homo sapiens GN=GAPDH PE=1 SV=3	937	36030	37	25	12	11	8466	1	1	1	449.559	1345.66	3	1345.64	0.0181	1	34.11	0.014	R	VVDLMAHMASKE	-	Oxidation (M)	0.000010000000.0	Cmpd 2656, +MS2(449.5590), 19.2-28.8eV, 16.6 min #3366
20	G3P_HUMAN	Glyceraldehyde-3-phosphate dehydrogenase OS=Homo sapiens GN=GAPDH PE=1 SV=3	937	36030	37	25	12	11	8467	1	1	1	673.838	1345.66	2	1345.64	0.0253	1	12.04	2.4	R	VVDLMAHMASKE	-	Oxidation (M)	0.000010000000.0	Cmpd 2671, +MS2(673.8384), 21.6-32.4eV, 16.6 min #3381
20	G3P_HUMAN	Glyceraldehyde-3-phosphate dehydrogenase OS=Homo sapiens GN=GAPDH PE=1 SV=3	937	36030	37	25	12	11	8468	1	1	1	673.84	1345.66	2	1345.64	0.0281	1	1.32	29	R	VVDLMAHMASKE	-	Oxidation (M)	0.000010000000.0	Cmpd 2681, +MS2(673.8398), 21.6-32.4eV, 16.6 min #3392
151	MOES_HUMAN	Moesin OS=Homo sapiens GN=MSN PE=1 SV=3	129	67778	14	8	8	5	8472	6	1	1	674.396	1346.78	2	1346.73	0.0433	2	5.22	11	R	ISQLEMARQKK	E	Oxidation (M)	0.00000100000.0	Cmpd 11810, +MS2(674.3959), 26.4-39.6eV, 44.0 min #13032
610	KS6A1_HUMAN	Ribosomal protein S6 kinase alpha-1 OS=Homo sapiens GN=RPS6KA1 PE=1 SV=2	19	82671	7	0	6	0	8472	7	0	1	674.396	1346.78	2	1346.76	0.0181	2	5.11	11	K	DRKETMTLILK	A			Cmpd 11810, +MS2(674.3959), 26.4-39.6eV, 44.0 min #13032
221	SPTB2_HUMAN	Spectrin beta chain, non-erythrocytic 1 OS=Homo sapiens GN=SPTBN1 PE=1 SV=2	88	274439	11	2	10	2	8472	1	0	1	674.396	1346.78	2	1346.76	0.0175	0	16.11	0.88	R	LWEYLLELLR	A			Cmpd 11810, +MS2(674.3959), 26.4-39.6eV, 44.0 min #13032
221	SPTB2_HUMAN	Spectrin beta chain, non-erythrocytic 1 OS=Homo sapiens GN=SPTBN1 PE=1 SV=2	88	274439	11	2	10	2	8473	1	1	1	674.398	1346.78	2	1346.76	0.0224	0	33.83	0.0076	R	LWEYLLELLR	A			Cmpd 11825, +MS2(674.3984), 26.4-39.6eV, 44.0 min #13049
45	HS90A_HUMAN	Heat shock protein HSP 90-alpha OS=Homo sapiens GN=HSP90AA1 PE=1 SV=5	505	84607	29	17	11	8	8474	1	1	0	674.846	1347.68	2	1347.66	0.0212	0	54.3	0.00016	K	HFSVEGQLEFR	A			Cmpd 4164, +MS2(674.8464), 26.4-39.6eV, 20.7 min #4949
45	HS90A_HUMAN	Heat shock protein HSP 90-alpha OS=Homo sapiens GN=HSP90AA1 PE=1 SV=5	505	84607	29	17	11	8	8475	1	1	0	450.233	1347.68	3	1347.66	0.0212	0	32.86	0.023	K	HFSVEGQLEFR	A			Cmpd 4500, +MS2(450.2334), 19.2-28.8eV, 21.5 min #5300
45	HS90A_HUMAN	Heat shock protein HSP 90-alpha OS=Homo sapiens GN=HSP90AA1 PE=1 SV=5	505	84607	29	17	11	8	8476	1	1	0	674.847	1347.68	2	1347.66	0.0221	0	43.2	0.0021	K	HFSVEGQLEFR	A			Cmpd 4548, +MS2(674.8469), 26.4-39.6eV, 21.7 min #5351
45	HS90A_HUMAN	Heat shock protein HSP 90-alpha OS=Homo sapiens GN=HSP90AA1 PE=1 SV=5	505	84607	29	17	11	8	8477	1	1	0	450.234	1347.68	3	1347.66	0.0222	0	37.19	0.0085	K	HFSVEGQLEFR	A			Cmpd 4228, +MS2(450.2337), 19.2-28.8eV, 20.8 min #5016
45	HS90A_HUMAN	Heat shock protein HSP 90-alpha OS=Homo sapiens GN=HSP90AA1 PE=1 SV=5	505	84607	29	17	11	8	8478	1	1	0	674.847	1347.68	2	1347.66	0.0224	0	9.28	5.2	K	HFSVEGQLEFR	A			Cmpd 4351, +MS2(674.8470), 21.6-32.4eV, 21.2 min #5145
45	HS90A_HUMAN	Heat shock protein HSP 90-alpha OS=Homo sapiens GN=HSP90AA1 PE=1 SV=5	505	84607	29	17	11	8	8479	1	1	0	674.847	1347.68	2	1347.66	0.0226	0	38.35	0.0065	K	HFSVEGQLEFR	A			Cmpd 4618, +MS2(674.8472), 21.6-32.4eV, 21.8 min #5424
45	HS90A_HUMAN	Heat shock protein HSP 90-alpha OS=Homo sapiens GN=HSP90AA1 PE=1 SV=5	505	84607	29	17	11	8	8480	1	1	0	674.849	1347.68	2	1347.66	0.0255	0	23.27	0.2	K	HFSVEGQLEFR	A			Cmpd 4953, +MS2(674.8486), 26.4-39.6eV, 22.7 min #5774
45	HS90A_HUMAN	Heat shock protein HSP 90-alpha OS=Homo sapiens GN=HSP90AA1 PE=1 SV=5	505	84607	29	17	11	8	8481	1	1	0	450.235	1347.68	3	1347.66	0.026	0	19.59	0.48	K	HFSVEGQLEFR	A			Cmpd 4145, +MS2(450.2350), 19.2-28.8eV, 20.6 min #4929
45	HS90A_HUMAN	Heat shock protein HSP 90-alpha OS=Homo sapiens GN=HSP90AA1 PE=1 SV=5	505	84607	29	17	11	8	8482	1	1	0	674.849	1347.68	2	1347.66	0.0261	0	13.75	1.9	K	HFSVEGQLEFR	A			Cmpd 5075, +MS2(674.8489), 21.6-32.4eV, 23.0 min #5901
45	HS90A_HUMAN	Heat shock protein HSP 90-alpha OS=Homo sapiens GN=HSP90AA1 PE=1 SV=5	505	84607	29	17	11	8	8483	1	1	0	450.237	1347.69	3	1347.66	0.0316	0	33.42	0.02	K	HFSVEGQLEFR	A			Cmpd 5032, +MS2(450.2369), 19.2-28.8eV, 22.9 min #5856
51	HS90B_HUMAN	Heat shock protein HSP 90-beta OS=Homo sapiens GN=HSP90AB1 PE=1 SV=4	441	83212	29	16	10	6	8474	1	0	0	674.846	1347.68	2	1347.66	0.0212	0	54.3	0.00016	K	HFSVEGQLEFR	A			Cmpd 4164, +MS2(674.8464), 26.4-39.6eV, 20.7 min #4949
51	HS90B_HUMAN	Heat shock protein HSP 90-beta OS=Homo sapiens GN=HSP90AB1 PE=1 SV=4	441	83212	29	16	10	6	8475	1	0	0	450.233	1347.68	3	1347.66	0.0212	0	32.86	0.023	K	HFSVEGQLEFR	A			Cmpd 4500, +MS2(450.2334), 19.2-28.8eV, 21.5 min #5300
51	HS90B_HUMAN	Heat shock protein HSP 90-beta OS=Homo sapiens GN=HSP90AB1 PE=1 SV=4	441	83212	29	16	10	6	8476	1	0	0	674.847	1347.68	2	1347.66	0.0221	0	43.2	0.0021	K	HFSVEGQLEFR	A			Cmpd 4548, +MS2(674.8469), 26.4-39.6eV, 21.7 min #5351
51	HS90B_HUMAN	Heat shock protein HSP 90-beta OS=Homo sapiens GN=HSP90AB1 PE=1 SV=4	441	83212	29	16	10	6	8477	1	0	0	450.234	1347.68	3	1347.66	0.0222	0	37.19	0.0085	K	HFSVEGQLEFR	A			Cmpd 4228, +MS2(450.2337), 19.2-28.8eV, 20.8 min #5016
51	HS90B_HUMAN	Heat shock protein HSP 90-beta OS=Homo sapiens GN=HSP90AB1 PE=1 SV=4	441	83212	29	16	10	6	8478	1	0	0	674.847	1347.68	2	1347.66	0.0224	0	9.28	5.2	K	HFSVEGQLEFR	A			Cmpd 4351, +MS2(674.8470), 21.6-32.4eV, 21.2 min #5145
51	HS90B_HUMAN	Heat shock protein HSP 90-beta OS=Homo sapiens GN=HSP90AB1 PE=1 SV=4	441	83212	29	16	10	6	8479	1	0	0	674.847	1347.68	2	1347.66	0.0226	0	38.35	0.0065	K	HFSVEGQLEFR	A			Cmpd 4618, +MS2(674.8472), 21.6-32.4eV, 21.8 min #5424
51	HS90B_HUMAN	Heat shock protein HSP 90-beta OS=Homo sapiens GN=HSP90AB1 PE=1 SV=4	441	83212	29	16	10	6	8480	1	0	0	674.849	1347.68	2	1347.66	0.0255	0	23.27	0.2	K	HFSVEGQLEFR	A			Cmpd 4953, +MS2(674.8486), 26.4-39.6eV, 22.7 min #5774
51	HS90B_HUMAN	Heat shock protein HSP 90-beta OS=Homo sapiens GN=HSP90AB1 PE=1 SV=4	441	83212	29	16	10	6	8481	1	0	0	450.235	1347.68	3	1347.66	0.026	0	19.59	0.48	K	HFSVEGQLEFR	A			Cmpd 4145, +MS2(450.2350), 19.2-28.8eV, 20.6 min #4929
51	HS90B_HUMAN	Heat shock protein HSP 90-beta OS=Homo sapiens GN=HSP90AB1 PE=1 SV=4	441	83212	29	16	10	6	8482	1	0	0	674.849	1347.68	2	1347.66	0.0261	0	13.75	1.9	K	HFSVEGQLEFR	A			Cmpd 5075, +MS2(674.8489), 21.6-32.4eV, 23.0 min #5901
51	HS90B_HUMAN	Heat shock protein HSP 90-beta OS=Homo sapiens GN=HSP90AB1 PE=1 SV=4	441	83212	29	16	10	6	8483	1	0	0	450.237	1347.69	3	1347.66	0.0316	0	33.42	0.02	K	HFSVEGQLEFR	A			Cmpd 5032, +MS2(450.2369), 19.2-28.8eV, 22.9 min #5856
70	H90B3_HUMAN	Putative heat shock protein HSP 90-beta-3 OS=Homo sapiens GN=HSP90AB3P PE=5 SV=1	302	68282	20	10	5	3	8474	1	0	0	674.846	1347.68	2	1347.66	0.0212	0	54.3	0.00016	K	HFSVEGQLEFR	A			Cmpd 4164, +MS2(674.8464), 26.4-39.6eV, 20.7 min #4949
70	H90B3_HUMAN	Putative heat shock protein HSP 90-beta-3 OS=Homo sapiens GN=HSP90AB3P PE=5 SV=1	302	68282	20	10	5	3	8475	1	0	0	450.233	1347.68	3	1347.66	0.0212	0	32.86	0.023	K	HFSVEGQLEFR	A			Cmpd 4500, +MS2(450.2334), 19.2-28.8eV, 21.5 min #5300
70	H90B3_HUMAN	Putative heat shock protein HSP 90-beta-3 OS=Homo sapiens GN=HSP90AB3P PE=5 SV=1	302	68282	20	10	5	3	8476	1	0	0	674.847	1347.68	2	1347.66	0.0221	0	43.2	0.0021	K	HFSVEGQLEFR	A			Cmpd 4548, +MS2(674.8469), 26.4-39.6eV, 21.7 min #5351
70	H90B3_HUMAN	Putative heat shock protein HSP 90-beta-3 OS=Homo sapiens GN=HSP90AB3P PE=5 SV=1	302	68282	20	10	5	3	8477	1	0	0	450.234	1347.68	3	1347.66	0.0222	0	37.19	0.0085	K	HFSVEGQLEFR	A			Cmpd 4228, +MS2(450.2337), 19.2-28.8eV, 20.8 min #5016
70	H90B3_HUMAN	Putative heat shock protein HSP 90-beta-3 OS=Homo sapiens GN=HSP90AB3P PE=5 SV=1	302	68282	20	10	5	3	8478	1	0	0	674.847	1347.68	2	1347.66	0.0224	0	9.28	5.2	K	HFSVEGQLEFR	A			Cmpd 4351, +MS2(674.8470), 21.6-32.4eV, 21.2 min #5145
70	H90B3_HUMAN	Putative heat shock protein HSP 90-beta-3 OS=Homo sapiens GN=HSP90AB3P PE=5 SV=1	302	68282	20	10	5	3	8479	1	0	0	674.847	1347.68	2	1347.66	0.0226	0	38.35	0.0065	K	HFSVEGQLEFR	A			Cmpd 4618, +MS2(674.8472), 21.6-32.4eV, 21.8 min #5424
70	H90B3_HUMAN	Putative heat shock protein HSP 90-beta-3 OS=Homo sapiens GN=HSP90AB3P PE=5 SV=1	302	68282	20	10	5	3	8480	1	0	0	674.849	1347.68	2	1347.66	0.0255	0	23.27	0.2	K	HFSVEGQLEFR	A			Cmpd 4953, +MS2(674.8486), 26.4-39.6eV, 22.7 min #5774
70	H90B3_HUMAN	Putative heat shock protein HSP 90-beta-3 OS=Homo sapiens GN=HSP90AB3P PE=5 SV=1	302	68282	20	10	5	3	8481	1	0	0	450.235	1347.68	3	1347.66	0.026	0	19.59	0.48	K	HFSVEGQLEFR	A			Cmpd 4145, +MS2(450.2350), 19.2-28.8eV, 20.6 min #4929
70	H90B3_HUMAN	Putative heat shock protein HSP 90-beta-3 OS=Homo sapiens GN=HSP90AB3P PE=5 SV=1	302	68282	20	10	5	3	8482	1	0	0	674.849	1347.68	2	1347.66	0.0261	0	13.75	1.9	K	HFSVEGQLEFR	A			Cmpd 5075, +MS2(674.8489), 21.6-32.4eV, 23.0 min #5901
70	H90B3_HUMAN	Putative heat shock protein HSP 90-beta-3 OS=Homo sapiens GN=HSP90AB3P PE=5 SV=1	302	68282	20	10	5	3	8483	1	0	0	450.237	1347.69	3	1347.66	0.0316	0	33.42	0.02	K	HFSVEGQLEFR	A			Cmpd 5032, +MS2(450.2369), 19.2-28.8eV, 22.9 min #5856
174	HS902_HUMAN	Heat shock protein HSP 90-alpha A2 OS=Homo sapiens GN=HSP90AA2P PE=1 SV=2	109	39340	12	7	3	2	8474	1	0	0	674.846	1347.68	2	1347.66	0.0212	0	54.3	0.00016	K	HFSVEGQLEFR	A			Cmpd 4164, +MS2(674.8464), 26.4-39.6eV, 20.7 min #4949
174	HS902_HUMAN	Heat shock protein HSP 90-alpha A2 OS=Homo sapiens GN=HSP90AA2P PE=1 SV=2	109	39340	12	7	3	2	8475	1	0	0	450.233	1347.68	3	1347.66	0.0212	0	32.86	0.023	K	HFSVEGQLEFR	A			Cmpd 4500, +MS2(450.2334), 19.2-28.8eV, 21.5 min #5300
174	HS902_HUMAN	Heat shock protein HSP 90-alpha A2 OS=Homo sapiens GN=HSP90AA2P PE=1 SV=2	109	39340	12	7	3	2	8476	1	0	0	674.847	1347.68	2	1347.66	0.0221	0	43.2	0.0021	K	HFSVEGQLEFR	A			Cmpd 4548, +MS2(674.8469), 26.4-39.6eV, 21.7 min #5351
174	HS902_HUMAN	Heat shock protein HSP 90-alpha A2 OS=Homo sapiens GN=HSP90AA2P PE=1 SV=2	109	39340	12	7	3	2	8477	1	0	0	450.234	1347.68	3	1347.66	0.0222	0	37.19	0.0085	K	HFSVEGQLEFR	A			Cmpd 4228, +MS2(450.2337), 19.2-28.8eV, 20.8 min #5016
174	HS902_HUMAN	Heat shock protein HSP 90-alpha A2 OS=Homo sapiens GN=HSP90AA2P PE=1 SV=2	109	39340	12	7	3	2	8478	1	0	0	674.847	1347.68	2	1347.66	0.0224	0	9.28	5.2	K	HFSVEGQLEFR	A			Cmpd 4351, +MS2(674.8470), 21.6-32.4eV, 21.2 min #5145
174	HS902_HUMAN	Heat shock protein HSP 90-alpha A2 OS=Homo sapiens GN=HSP90AA2P PE=1 SV=2	109	39340	12	7	3	2	8479	1	0	0	674.847	1347.68	2	1347.66	0.0226	0	38.35	0.0065	K	HFSVEGQLEFR	A			Cmpd 4618, +MS2(674.8472), 21.6-32.4eV, 21.8 min #5424
174	HS902_HUMAN	Heat shock protein HSP 90-alpha A2 OS=Homo sapiens GN=HSP90AA2P PE=1 SV=2	109	39340	12	7	3	2	8480	1	0	0	674.849	1347.68	2	1347.66	0.0255	0	23.27	0.2	K	HFSVEGQLEFR	A			Cmpd 4953, +MS2(674.8486), 26.4-39.6eV, 22.7 min #5774
174	HS902_HUMAN	Heat shock protein HSP 90-alpha A2 OS=Homo sapiens GN=HSP90AA2P PE=1 SV=2	109	39340	12	7	3	2	8481	1	0	0	450.235	1347.68	3	1347.66	0.026	0	19.59	0.48	K	HFSVEGQLEFR	A			Cmpd 4145, +MS2(450.2350), 19.2-28.8eV, 20.6 min #4929
174	HS902_HUMAN	Heat shock protein HSP 90-alpha A2 OS=Homo sapiens GN=HSP90AA2P PE=1 SV=2	109	39340	12	7	3	2	8482	1	0	0	674.849	1347.68	2	1347.66	0.0261	0	13.75	1.9	K	HFSVEGQLEFR	A			Cmpd 5075, +MS2(674.8489), 21.6-32.4eV, 23.0 min #5901
174	HS902_HUMAN	Heat shock protein HSP 90-alpha A2 OS=Homo sapiens GN=HSP90AA2P PE=1 SV=2	109	39340	12	7	3	2	8483	1	0	0	450.237	1347.69	3	1347.66	0.0316	0	33.42	0.02	K	HFSVEGQLEFR	A			Cmpd 5032, +MS2(450.2369), 19.2-28.8eV, 22.9 min #5856
203	DESP_HUMAN	Desmoplakin OS=Homo sapiens GN=DSP PE=1 SV=3	95	331569	15	3	12	2	8483	8	0	1	450.237	1347.69	3	1347.69	-0.0041	2	1.66	30	K	KNLIDRETGMR	L	Oxidation (M)	0.00000000010.0	Cmpd 5032, +MS2(450.2369), 19.2-28.8eV, 22.9 min #5856
154	U520_HUMAN	U5 small nuclear ribonucleoprotein 200 kDa helicase OS=Homo sapiens GN=SNRNP200 PE=1 SV=2	129	244353	14	3	13	3	8488	9	1	1	450.58	1348.72	3	1348.71	0.0078	1	0.24	34	K	KTGNFQVTELGR	I			Cmpd 3374, +MS2(450.5798), 19.2-28.8eV, 18.5 min #4120
60	CO6A1_HUMAN	Collagen alpha-1(VI) chain OS=Homo sapiens GN=COL6A1 PE=1 SV=3	349	108462	14	8	7	4	8494	1	1	1	450.937	1349.79	3	1349.77	0.0217	0	11.82	0.94	K	GLEQLLVGGSHLK	E			Cmpd 5398, +MS2(450.9367), 19.2-28.8eV, 23.7 min #6239
46	ALBU_HUMAN	Serum albumin OS=Homo sapiens GN=ALB PE=1 SV=2	504	69321	41	20	16	10	8501	1	1	1	451.601	1351.78	3	1351.76	0.0185	1	6.32	3.7	K	FQNALLVRYTK	K			Cmpd 3663, +MS2(451.6005), 19.2-28.8eV, 19.3 min #4423
65	CLH1_HUMAN	Clathrin heavy chain 1 OS=Homo sapiens GN=CLTC PE=1 SV=5	326	191493	25	10	19	8	8504	1	1	1	677.438	1352.86	2	1352.84	0.0222	0	23.26	0.013	R	NLQNLLILTAIK	A			Cmpd 8846, +MS2(677.4379), 26.4-39.6eV, 33.1 min #9860
348	RL14_HUMAN	60S ribosomal protein L14 OS=Homo sapiens GN=RPL14 PE=1 SV=4	50	23417	1	1	1	1	8505	1	1	1	677.899	1353.78	2	1353.76	0.0208	0	49.93	0.00019	K	LVAIVDVIDQNR	A			Cmpd 7033, +MS2(677.8985), 26.4-39.6eV, 27.9 min #7949
28	FLNA_HUMAN	Filamin-A OS=Homo sapiens GN=FLNA PE=1 SV=4	730	280564	33	19	25	14	8506	1	1	1	452.301	1353.88	3	1353.86	0.0226	1	52.09	1.4e-05	R	LIALLEVLSQKK	M			Cmpd 7088, +MS2(452.3013), 19.2-28.9eV, 28.0 min #8006
173	IMB1_HUMAN	Importin subunit beta-1 OS=Homo sapiens GN=KPNB1 PE=1 SV=2	109	97108	11	4	8	3	6693	3	1	1	452.88	1355.62	3	1355.66	-0.0456	0	1.27	14	R	SSAYESLMEIVK	N			Cmpd 20665, +MS2(452.8802), 19.2-28.9eV, 87.3 min #22946
75	PRDX6_HUMAN	Peroxiredoxin-6 OS=Homo sapiens GN=PRDX6 PE=1 SV=3	288	25019	19	10	8	6	8522	1	1	1	452.951	1355.83	3	1355.81	0.0173	1	54.5	4.3e-05	R	VVISLQLTAEKR	V			Cmpd 4507, +MS2(452.9509), 19.2-28.9eV, 21.6 min #5308
75	PRDX6_HUMAN	Peroxiredoxin-6 OS=Homo sapiens GN=PRDX6 PE=1 SV=3	288	25019	19	10	8	6	6696	1	1	1	452.951	1355.83	3	1355.81	0.0177	1	37.67	0.0039	R	VVISLQLTAEKR	V			Cmpd 4910, +MS2(452.9511), 19.2-28.9eV, 22.6 min #5729
75	PRDX6_HUMAN	Peroxiredoxin-6 OS=Homo sapiens GN=PRDX6 PE=1 SV=3	288	25019	19	10	8	6	8523	1	1	1	452.951	1355.83	3	1355.81	0.0183	1	13.73	0.42	R	VVISLQLTAEKR	V			Cmpd 4344, +MS2(452.9512), 19.3-28.9eV, 21.1 min #5137
75	PRDX6_HUMAN	Peroxiredoxin-6 OS=Homo sapiens GN=PRDX6 PE=1 SV=3	288	25019	19	10	8	6	8524	1	1	1	452.951	1355.83	3	1355.81	0.0187	1	69.25	1.2e-06	R	VVISLQLTAEKR	V			Cmpd 4120, +MS2(452.9514), 19.2-28.9eV, 20.6 min #4903
177	MYH14_HUMAN	Myosin-14 OS=Homo sapiens GN=MYH14 PE=1 SV=2	109	227732	21	2	18	2	8531	1	1	1	679.381	1356.75	2	1356.7	0.0477	1	6.35	17	R	AEDEGGARAQLLK	S			Cmpd 16086, +MS2(679.3810), 21.6-32.4eV, 63.3 min #17684
108	PRDX1_HUMAN	Peroxiredoxin-1 OS=Homo sapiens GN=PRDX1 PE=1 SV=1	191	22096	6	4	4	2	8539	1	1	0	453.944	1358.81	3	1358.79	0.018	1	65.93	3.2e-06	R	GLFIIDDKGILR	Q			Cmpd 6930, +MS2(453.9440), 19.3-28.9eV, 27.6 min #7841
108	PRDX1_HUMAN	Peroxiredoxin-1 OS=Homo sapiens GN=PRDX1 PE=1 SV=1	191	22096	6	4	4	2	8540	1	1	0	680.414	1358.81	2	1358.79	0.0206	1	45.99	0.00028	R	GLFIIDDKGILR	Q			Cmpd 6925, +MS2(680.4136), 26.4-39.6eV, 27.6 min #7836
108	PRDX1_HUMAN	Peroxiredoxin-1 OS=Homo sapiens GN=PRDX1 PE=1 SV=1	191	22096	6	4	4	2	8541	1	1	0	453.945	1358.81	3	1358.79	0.0209	1	49.08	0.00014	R	GLFIIDDKGILR	Q			Cmpd 6920, +MS2(453.9450), 19.3-28.9eV, 27.6 min #7830
158	PRDX4_HUMAN	Peroxiredoxin-4 OS=Homo sapiens GN=PRDX4 PE=1 SV=1	124	30521	5	4	2	2	8539	1	0	0	453.944	1358.81	3	1358.79	0.018	1	65.93	3.2e-06	R	GLFIIDDKGILR	Q			Cmpd 6930, +MS2(453.9440), 19.3-28.9eV, 27.6 min #7841
158	PRDX4_HUMAN	Peroxiredoxin-4 OS=Homo sapiens GN=PRDX4 PE=1 SV=1	124	30521	5	4	2	2	8540	1	0	0	680.414	1358.81	2	1358.79	0.0206	1	45.99	0.00028	R	GLFIIDDKGILR	Q			Cmpd 6925, +MS2(680.4136), 26.4-39.6eV, 27.6 min #7836
158	PRDX4_HUMAN	Peroxiredoxin-4 OS=Homo sapiens GN=PRDX4 PE=1 SV=1	124	30521	5	4	2	2	8541	1	0	0	453.945	1358.81	3	1358.79	0.0209	1	49.08	0.00014	R	GLFIIDDKGILR	Q			Cmpd 6920, +MS2(453.9450), 19.3-28.9eV, 27.6 min #7830
102	NPM_HUMAN	Nucleophosmin OS=Homo sapiens GN=NPM1 PE=1 SV=2	208	32555	10	6	5	2	8556	2	1	1	681.385	1360.75	2	1360.7	0.0527	1	4.92	21	K	MQASIEKGGSLPK	V	Oxidation (M)	0.1000000000000.0	Cmpd 13368, +MS2(681.3846), 21.6-32.4eV, 50.7 min #14719
88	GRP75_HUMAN	Stress-70 protein, mitochondrial OS=Homo sapiens GN=HSPA9 PE=1 SV=2	235	73635	10	6	8	4	8554	1	1	1	681.384	1360.75	2	1360.74	0.0174	0	60.9	2.6e-05	R	AQFEGIVTDLIR	R			Cmpd 7845, +MS2(681.3835), 26.4-39.6eV, 30.1 min #8801
88	GRP75_HUMAN	Stress-70 protein, mitochondrial OS=Homo sapiens GN=HSPA9 PE=1 SV=2	235	73635	10	6	8	4	8557	1	1	1	681.386	1360.76	2	1360.74	0.0228	0	86.24	6.8e-08	R	AQFEGIVTDLIR	R			Cmpd 7880, +MS2(681.3862), 26.4-39.6eV, 30.2 min #8838
328	DCXR_HUMAN	L-xylulose reductase OS=Homo sapiens GN=DCXR PE=1 SV=2	55	25897	3	1	3	1	8569	7	1	1	682.399	1362.78	2	1362.78	0.0031	1	0.81	27	K	VMALELGPHKIR	V			Cmpd 18140, +MS2(682.3991), 21.6-32.4eV, 72.9 min #19925
90	GDIB_HUMAN	Rab GDP dissociation inhibitor beta OS=Homo sapiens GN=GDI2 PE=1 SV=2	233	50631	20	8	12	7	8576	1	1	1	683.365	1364.72	2	1364.69	0.0228	0	54.99	0.00012	K	DLGTESQIFISR	T			Cmpd 6170, +MS2(683.3655), 26.4-39.6eV, 25.7 min #7046
489	RL1D1_HUMAN	Ribosomal L1 domain-containing protein 1 OS=Homo sapiens GN=RSL1D1 PE=1 SV=3	34	54939	4	1	3	1	8594	2	1	1	456.262	1365.76	3	1365.74	0.0272	2	4.21	9.2	K	KSPAKSPNPSTPR	G			Cmpd 3641, +MS2(456.2618), 19.3-29.0eV, 19.2 min #4400
200	TTHY_HUMAN	Transthyretin OS=Homo sapiens GN=TTR PE=1 SV=1	96	15877	3	2	2	1	8595	1	1	1	456.263	1365.77	3	1365.75	0.0161	0	43.16	0.0011	R	GSPAINVAVHVFR	K			Cmpd 4569, +MS2(456.2632), 19.3-29.0eV, 21.7 min #5373
200	TTHY_HUMAN	Transthyretin OS=Homo sapiens GN=TTR PE=1 SV=1	96	15877	3	2	2	1	8596	1	1	1	683.893	1365.77	2	1365.75	0.0205	0	78.34	3.2e-07	R	GSPAINVAVHVFR	K			Cmpd 4594, +MS2(683.8934), 26.4-39.6eV, 21.8 min #5399
421	NDUS3_HUMAN	NADH dehydrogenase [ubiquinone] iron-sulfur protein 3, mitochondrial OS=Homo sapiens GN=NDUFS3 PE=1 SV=1	42	30223	6	2	6	2	8597	1	1	1	683.901	1365.79	2	1365.77	0.021	0	2.03	11	R	FEIVYNLLSLR	F			Cmpd 9463, +MS2(683.9006), 26.4-39.6eV, 35.1 min #10514
346	B3AT_HUMAN	Band 3 anion transport protein OS=Homo sapiens GN=SLC4A1 PE=1 SV=3	51	101727	3	2	3	2	8614	9	0	1	684.384	1366.75	2	1366.7	0.0503	1	0.38	58	R	AAATLMSERVFR	I	Oxidation (M)	0.000001000000.0	Cmpd 16774, +MS2(684.3837), 21.6-32.4eV, 66.5 min #18435
94	CO4A_HUMAN	Complement C4-A OS=Homo sapiens GN=C4A PE=1 SV=2	225	192664	18	6	15	4	8614	5	1	1	684.384	1366.75	2	1366.71	0.0397	0	4.1	25	R	DSSTWLTAFVLK	V			Cmpd 16774, +MS2(684.3837), 21.6-32.4eV, 66.5 min #18435
39	ATPA_HUMAN	ATP synthase subunit alpha, mitochondrial OS=Homo sapiens GN=ATP5A1 PE=1 SV=1	549	59714	19	12	11	7	8621	4	1	1	684.407	1366.8	2	1366.77	0.0311	1	3.99	6.6	K	AVDSLVPIGRGQR	E			Cmpd 11056, +MS2(684.4069), 26.4-39.6eV, 41.0 min #12221
59	TKT_HUMAN	Transketolase OS=Homo sapiens GN=TKT PE=1 SV=3	373	67835	16	9	8	5	8629	1	1	1	684.908	1367.8	2	1367.78	0.0233	0	41.96	0.001	K	LDNLVAILDINR	L			Cmpd 8866, +MS2(684.9075), 26.4-39.6eV, 33.2 min #9881
427	SPTN1_HUMAN	Spectrin alpha chain, non-erythrocytic 1 OS=Homo sapiens GN=SPTAN1 PE=1 SV=3	41	284364	17	2	16	2	6743	1	1	1	457.276	1368.81	3	1368.79	0.0188	1	26.49	0.11	R	AALLELWELRR	Q			Cmpd 6550, +MS2(457.2761), 19.3-29.0eV, 26.6 min #7443
127	PDIA3_HUMAN	Protein disulfide-isomerase A3 OS=Homo sapiens GN=PDIA3 PE=1 SV=4	160	56747	10	5	6	4	8636	1	1	1	685.863	1369.71	2	1369.69	0.0234	0	49.42	0.0004	R	ELSDFISYLQR	E			Cmpd 8595, +MS2(685.8629), 26.4-39.6eV, 32.3 min #9592
127	PDIA3_HUMAN	Protein disulfide-isomerase A3 OS=Homo sapiens GN=PDIA3 PE=1 SV=4	160	56747	10	5	6	4	8637	1	1	1	685.863	1369.71	2	1369.69	0.0243	0	34.22	0.013	R	ELSDFISYLQR	E			Cmpd 8545, +MS2(685.8633), 26.4-39.6eV, 32.1 min #9539
57	ACTN4_HUMAN	Alpha-actinin-4 OS=Homo sapiens GN=ACTN4 PE=1 SV=2	384	104788	16	10	10	6	8652	1	1	0	686.908	1371.8	2	1371.78	0.0224	0	56.39	4.4e-05	K	LMLLLEVISGER	L			Cmpd 10302, +MS2(686.9082), 26.4-39.6eV, 38.1 min #11412
228	ACTN2_HUMAN	Alpha-actinin-2 OS=Homo sapiens GN=ACTN2 PE=1 SV=1	86	103788	7	2	6	2	8652	1	0	0	686.908	1371.8	2	1371.78	0.0224	0	56.39	4.4e-05	K	LMLLLEVISGER	L			Cmpd 10302, +MS2(686.9082), 26.4-39.6eV, 38.1 min #11412
323	ACTN3_HUMAN	Alpha-actinin-3 OS=Homo sapiens GN=ACTN3 PE=1 SV=2	56	103176	5	1	5	1	8652	1	0	0	686.908	1371.8	2	1371.78	0.0224	0	56.39	4.4e-05	K	LMLLLEVISGER	L			Cmpd 10302, +MS2(686.9082), 26.4-39.6eV, 38.1 min #11412
121	PLEC_HUMAN	Plectin OS=Homo sapiens GN=PLEC PE=1 SV=3	168	531466	40	9	34	7	8651	2	1	1	458.266	1371.78	3	1371.8	-0.0205	2	4.25	11	R	LKTEAEIALKEK	E			Cmpd 4890, +MS2(458.2662), 19.3-29.0eV, 22.5 min #5708
545	HUWE1_HUMAN	E3 ubiquitin-protein ligase HUWE1 OS=Homo sapiens GN=HUWE1 PE=1 SV=3	28	481589	10	1	10	1	8662	1	1	1	687.888	1373.76	2	1373.74	0.0235	0	9.01	4.3	K	VLLSPDYLPAMR	R			Cmpd 7263, +MS2(687.8879), 26.4-39.6eV, 28.5 min #8190
460	FA49B_HUMAN	Protein FAM49B OS=Homo sapiens GN=FAM49B PE=1 SV=1	37	36725	6	1	5	1	6760	1	1	1	458.93	1373.77	3	1373.75	0.0218	0	36.78	0.007	K	QFAEILHFTLR	F			Cmpd 6638, +MS2(458.9297), 19.3-29.0eV, 26.9 min #7535
255	FAS_HUMAN	Fatty acid synthase OS=Homo sapiens GN=FASN PE=1 SV=3	73	273254	11	4	10	4	8666	2	1	1	688.392	1374.77	2	1374.76	0.007	2	6.1	15	K	LRAAEQYTPKAK	Y			Cmpd 17167, +MS2(688.3918), 21.6-32.4eV, 68.4 min #18864
190	CAND1_HUMAN	Cullin-associated NEDD8-dissociated protein 1 OS=Homo sapiens GN=CAND1 PE=1 SV=2	102	136289	10	3	10	3	8676	1	1	1	688.893	1375.77	2	1375.75	0.0217	0	8.12	4.5	K	ADVFHAYLSLLK	Q			Cmpd 8174, +MS2(688.8931), 26.4-39.6eV, 31.1 min #9148
53	PROF1_HUMAN	Profilin-1 OS=Homo sapiens GN=PFN1 PE=1 SV=2	400	15045	16	11	5	3	8694	1	1	1	690.371	1378.73	2	1378.71	0.0191	0	10.51	3.4	K	STGGAPTFNVTVTK	T			Cmpd 3889, +MS2(690.3714), 26.4-39.6eV, 19.9 min #4660
104	PPIA_HUMAN	Peptidyl-prolyl cis-trans isomerase A OS=Homo sapiens GN=PPIA PE=1 SV=2	202	18001	15	8	6	4	8698	1	1	1	690.391	1378.77	2	1378.75	0.0174	1	45.65	0.00073	R	VSFELFADKVPK	T			Cmpd 5511, +MS2(690.3908), 26.4-39.6eV, 24.0 min #6357
104	PPIA_HUMAN	Peptidyl-prolyl cis-trans isomerase A OS=Homo sapiens GN=PPIA PE=1 SV=2	202	18001	15	8	6	4	8699	1	1	1	460.597	1378.77	3	1378.75	0.0198	1	34.96	0.0082	R	VSFELFADKVPK	T			Cmpd 5531, +MS2(460.5971), 19.4-29.1eV, 24.1 min #6378
104	PPIA_HUMAN	Peptidyl-prolyl cis-trans isomerase A OS=Homo sapiens GN=PPIA PE=1 SV=2	202	18001	15	8	6	4	8700	1	1	1	690.393	1378.77	2	1378.75	0.022	1	67.56	4.5e-06	R	VSFELFADKVPK	T			Cmpd 5553, +MS2(690.3931), 26.4-39.6eV, 24.1 min #6401
190	CAND1_HUMAN	Cullin-associated NEDD8-dissociated protein 1 OS=Homo sapiens GN=CAND1 PE=1 SV=2	102	136289	10	3	10	3	8707	1	1	1	690.92	1379.83	2	1379.8	0.0233	0	10.82	0.84	K	LTLIDPETLLPR	L			Cmpd 9345, +MS2(690.9201), 26.4-39.6eV, 34.7 min #10389
221	SPTB2_HUMAN	Spectrin beta chain, non-erythrocytic 1 OS=Homo sapiens GN=SPTBN1 PE=1 SV=2	88	274439	11	2	10	2	8709	1	1	1	691.337	1380.66	2	1380.63	0.0285	0	15.9	0.83	R	DLDDFQSWLSR	T			Cmpd 9068, +MS2(691.3370), 26.4-39.6eV, 33.8 min #10095
94	CO4A_HUMAN	Complement C4-A OS=Homo sapiens GN=C4A PE=1 SV=2	225	192664	18	6	15	4	8710	1	1	1	691.351	1380.69	2	1380.66	0.0253	0	11.9	2.4	R	SFFPENWLWR	V			Cmpd 9171, +MS2(691.3507), 26.4-39.6eV, 34.2 min #10205
219	ECHA_HUMAN	Trifunctional enzyme subunit alpha, mitochondrial OS=Homo sapiens GN=HADHA PE=1 SV=2	88	82947	13	4	11	2	8724	1	1	1	691.889	1381.76	2	1381.74	0.0201	0	25.18	0.082	K	LTAYAMTIPFVR	Q			Cmpd 7888, +MS2(691.8887), 26.4-39.6eV, 30.2 min #8846
122	HNRPM_HUMAN	Heterogeneous nuclear ribonucleoprotein M OS=Homo sapiens GN=HNRNPM PE=1 SV=3	167	77464	11	5	9	4	8725	1	1	1	692.324	1382.63	2	1382.61	0.0256	0	71.63	1.4e-06	R	MGLAMGGGGGASFDR	A			Cmpd 4248, +MS2(692.3236), 26.4-39.6eV, 20.9 min #5037
333	RS7_HUMAN	40S ribosomal protein S7 OS=Homo sapiens GN=RPS7 PE=1 SV=1	53	22113	3	1	3	1	8734	1	1	1	692.836	1383.66	2	1383.63	0.0224	0	10.84	2.3	K	DVNFEFPEFQL	-			Cmpd 12127, +MS2(692.8358), 26.4-39.6eV, 45.3 min #13375
11	TBB5_HUMAN	Tubulin beta chain OS=Homo sapiens GN=TUBB PE=1 SV=2	1142	49639	48	32	18	13	8736	1	1	0	462.578	1384.71	3	1384.69	0.0211	1	18.96	0.5	K	RISEQFTAMFR	R			Cmpd 4439, +MS2(462.5783), 19.4-29.1eV, 21.4 min #5237
11	TBB5_HUMAN	Tubulin beta chain OS=Homo sapiens GN=TUBB PE=1 SV=2	1142	49639	48	32	18	13	8737	1	1	0	462.578	1384.71	3	1384.69	0.0211	1	14.11	1.5	K	RISEQFTAMFR	R			Cmpd 4453, +MS2(462.5783), 20.5-30.7eV, 21.4 min #5251
11	TBB5_HUMAN	Tubulin beta chain OS=Homo sapiens GN=TUBB PE=1 SV=2	1142	49639	48	32	18	13	8738	2	1	0	693.364	1384.71	2	1384.69	0.0217	1	2.64	22	K	RISEQFTAMFR	R			Cmpd 4393, +MS2(693.3642), 26.4-39.6eV, 21.3 min #5189
16	TBB4B_HUMAN	Tubulin beta-4B chain OS=Homo sapiens GN=TUBB4B PE=1 SV=1	1043	49799	38	26	17	11	8736	1	0	0	462.578	1384.71	3	1384.69	0.0211	1	18.96	0.5	K	RISEQFTAMFR	R			Cmpd 4439, +MS2(462.5783), 19.4-29.1eV, 21.4 min #5237
16	TBB4B_HUMAN	Tubulin beta-4B chain OS=Homo sapiens GN=TUBB4B PE=1 SV=1	1043	49799	38	26	17	11	8737	1	0	0	462.578	1384.71	3	1384.69	0.0211	1	14.11	1.5	K	RISEQFTAMFR	R			Cmpd 4453, +MS2(462.5783), 20.5-30.7eV, 21.4 min #5251
16	TBB4B_HUMAN	Tubulin beta-4B chain OS=Homo sapiens GN=TUBB4B PE=1 SV=1	1043	49799	38	26	17	11	8738	2	0	0	693.364	1384.71	2	1384.69	0.0217	1	2.64	22	K	RISEQFTAMFR	R			Cmpd 4393, +MS2(693.3642), 26.4-39.6eV, 21.3 min #5189
18	TBB2A_HUMAN	Tubulin beta-2A chain OS=Homo sapiens GN=TUBB2A PE=1 SV=1	987	49875	33	24	13	9	8736	1	0	0	462.578	1384.71	3	1384.69	0.0211	1	18.96	0.5	K	RISEQFTAMFR	R			Cmpd 4439, +MS2(462.5783), 19.4-29.1eV, 21.4 min #5237
18	TBB2A_HUMAN	Tubulin beta-2A chain OS=Homo sapiens GN=TUBB2A PE=1 SV=1	987	49875	33	24	13	9	8737	1	0	0	462.578	1384.71	3	1384.69	0.0211	1	14.11	1.5	K	RISEQFTAMFR	R			Cmpd 4453, +MS2(462.5783), 20.5-30.7eV, 21.4 min #5251
18	TBB2A_HUMAN	Tubulin beta-2A chain OS=Homo sapiens GN=TUBB2A PE=1 SV=1	987	49875	33	24	13	9	8738	2	0	0	693.364	1384.71	2	1384.69	0.0217	1	2.64	22	K	RISEQFTAMFR	R			Cmpd 4393, +MS2(693.3642), 26.4-39.6eV, 21.3 min #5189
30	TBB4A_HUMAN	Tubulin beta-4A chain OS=Homo sapiens GN=TUBB4A PE=1 SV=2	686	49554	32	22	14	9	8736	1	0	0	462.578	1384.71	3	1384.69	0.0211	1	18.96	0.5	K	RISEQFTAMFR	R			Cmpd 4439, +MS2(462.5783), 19.4-29.1eV, 21.4 min #5237
30	TBB4A_HUMAN	Tubulin beta-4A chain OS=Homo sapiens GN=TUBB4A PE=1 SV=2	686	49554	32	22	14	9	8737	1	0	0	462.578	1384.71	3	1384.69	0.0211	1	14.11	1.5	K	RISEQFTAMFR	R			Cmpd 4453, +MS2(462.5783), 20.5-30.7eV, 21.4 min #5251
30	TBB4A_HUMAN	Tubulin beta-4A chain OS=Homo sapiens GN=TUBB4A PE=1 SV=2	686	49554	32	22	14	9	8738	2	0	0	693.364	1384.71	2	1384.69	0.0217	1	2.64	22	K	RISEQFTAMFR	R			Cmpd 4393, +MS2(693.3642), 26.4-39.6eV, 21.3 min #5189
34	TBB3_HUMAN	Tubulin beta-3 chain OS=Homo sapiens GN=TUBB3 PE=1 SV=2	615	50400	25	13	10	7	8736	1	0	0	462.578	1384.71	3	1384.69	0.0211	1	18.96	0.5	K	RISEQFTAMFR	R			Cmpd 4439, +MS2(462.5783), 19.4-29.1eV, 21.4 min #5237
34	TBB3_HUMAN	Tubulin beta-3 chain OS=Homo sapiens GN=TUBB3 PE=1 SV=2	615	50400	25	13	10	7	8737	1	0	0	462.578	1384.71	3	1384.69	0.0211	1	14.11	1.5	K	RISEQFTAMFR	R			Cmpd 4453, +MS2(462.5783), 20.5-30.7eV, 21.4 min #5251
34	TBB3_HUMAN	Tubulin beta-3 chain OS=Homo sapiens GN=TUBB3 PE=1 SV=2	615	50400	25	13	10	7	8738	2	0	0	693.364	1384.71	2	1384.69	0.0217	1	2.64	22	K	RISEQFTAMFR	R			Cmpd 4393, +MS2(693.3642), 26.4-39.6eV, 21.3 min #5189
326	MDHC_HUMAN	Malate dehydrogenase, cytoplasmic OS=Homo sapiens GN=MDH1 PE=1 SV=4	56	36403	4	2	3	1	8747	1	1	1	693.388	1384.76	2	1384.74	0.0225	0	29.43	0.04	K	DLDVAILVGSMPR	R			Cmpd 9821, +MS2(693.3877), 26.4-39.6eV, 36.4 min #10898
326	MDHC_HUMAN	Malate dehydrogenase, cytoplasmic OS=Homo sapiens GN=MDH1 PE=1 SV=4	56	36403	4	2	3	1	8748	1	1	1	693.389	1384.76	2	1384.74	0.0243	0	52.67	0.00018	K	DLDVAILVGSMPR	R			Cmpd 9842, +MS2(693.3887), 21.6-32.4eV, 36.5 min #10920
519	SC23A_HUMAN	Protein transport protein Sec23A OS=Homo sapiens GN=SEC23A PE=1 SV=2	30	86105	2	1	2	1	8751	1	1	1	693.427	1384.84	2	1384.82	0.0234	0	30.49	0.0085	R	MVVPVAALFTPLK	E			Cmpd 9526, +MS2(693.4266), 26.4-39.6eV, 35.4 min #10584
386	RS2_HUMAN	40S ribosomal protein S2 OS=Homo sapiens GN=RPS2 PE=1 SV=2	45	31305	6	1	6	1	8754	1	0	1	693.866	1385.72	2	1385.69	0.0316	0	24.31	0.14	K	TYSYLTPDLWK	E			Cmpd 6909, +MS2(693.8664), 21.6-32.4eV, 27.6 min #7819
336	NDUS2_HUMAN	NADH dehydrogenase [ubiquinone] iron-sulfur protein 2, mitochondrial OS=Homo sapiens GN=NDUFS2 PE=1 SV=2	53	52512	4	1	4	1	8754	2	1	1	693.866	1385.72	2	1385.7	0.0203	0	3.45	17	K	TYLQALPYFDR	L			Cmpd 6909, +MS2(693.8664), 21.6-32.4eV, 27.6 min #7819
291	APOA1_HUMAN	Apolipoprotein A-I OS=Homo sapiens GN=APOA1 PE=1 SV=1	65	30759	6	1	5	1	8756	1	1	1	693.873	1385.73	2	1385.71	0.0242	0	65.12	1.2e-05	K	VSFLSALEEYTK	K			Cmpd 8260, +MS2(693.8733), 26.4-39.6eV, 31.3 min #9239
291	APOA1_HUMAN	Apolipoprotein A-I OS=Homo sapiens GN=APOA1 PE=1 SV=1	65	30759	6	1	5	1	8757	1	1	1	693.873	1385.73	2	1385.71	0.0242	0	17.15	0.73	K	VSFLSALEEYTK	K			Cmpd 8272, +MS2(693.8733), 21.6-32.4eV, 31.3 min #9251
215	G6PI_HUMAN	Glucose-6-phosphate isomerase OS=Homo sapiens GN=GPI PE=1 SV=4	90	63107	9	2	7	1	8758	8	0	1	693.894	1385.77	2	1385.72	0.0513	1	3.93	14	K	DVMPEVNKVLDK	M			Cmpd 8698, +MS2(693.8941), 26.4-39.6eV, 32.7 min #9702
121	PLEC_HUMAN	Plectin OS=Homo sapiens GN=PLEC PE=1 SV=3	168	531466	40	9	34	7	8758	3	0	1	693.894	1385.77	2	1385.73	0.0466	1	7.22	6.4	M	VAGMLMPRDQLR	A			Cmpd 8698, +MS2(693.8941), 26.4-39.6eV, 32.7 min #9702
466	ARP3B_HUMAN	Actin-related protein 3B OS=Homo sapiens GN=ACTR3B PE=2 SV=1	36	47577	4	1	4	1	8758	10	0	1	693.894	1385.77	2	1385.74	0.0362	2	2.77	18	R	ESAKVVDQAQRR	V			Cmpd 8698, +MS2(693.8941), 26.4-39.6eV, 32.7 min #9702
86	PDIA6_HUMAN	Protein disulfide-isomerase A6 OS=Homo sapiens GN=PDIA6 PE=1 SV=1	248	48091	17	8	10	6	8758	1	1	1	693.894	1385.77	2	1385.75	0.0223	0	42.48	0.0019	R	TGEAIVDAALSALR	Q			Cmpd 8698, +MS2(693.8941), 26.4-39.6eV, 32.7 min #9702
86	PDIA6_HUMAN	Protein disulfide-isomerase A6 OS=Homo sapiens GN=PDIA6 PE=1 SV=1	248	48091	17	8	10	6	8759	1	0	1	693.894	1385.77	2	1385.75	0.0224	0	40.76	0.0028	R	TGEAIVDAALSALR	Q			Cmpd 8683, +MS2(693.8942), 21.6-32.4eV, 32.6 min #9686
86	PDIA6_HUMAN	Protein disulfide-isomerase A6 OS=Homo sapiens GN=PDIA6 PE=1 SV=1	248	48091	17	8	10	6	8761	4	0	1	693.903	1385.79	2	1385.75	0.0391	0	12.22	1.7	R	TGEAIVDAALSALR	Q			Cmpd 9276, +MS2(693.9026), 26.4-39.6eV, 34.5 min #10316
86	PDIA6_HUMAN	Protein disulfide-isomerase A6 OS=Homo sapiens GN=PDIA6 PE=1 SV=1	248	48091	17	8	10	6	8762	7	0	1	693.903	1385.79	2	1385.75	0.0392	0	9.61	3	R	TGEAIVDAALSALR	Q			Cmpd 9246, +MS2(693.9026), 26.4-39.6eV, 34.4 min #10284
57	ACTN4_HUMAN	Alpha-actinin-4 OS=Homo sapiens GN=ACTN4 PE=1 SV=2	384	104788	16	10	10	6	8759	6	1	1	693.894	1385.77	2	1385.77	0.0072	0	4.33	12	R	VGWEQLLTTIAR	T			Cmpd 8683, +MS2(693.8942), 21.6-32.4eV, 32.6 min #9686
57	ACTN4_HUMAN	Alpha-actinin-4 OS=Homo sapiens GN=ACTN4 PE=1 SV=2	384	104788	16	10	10	6	8760	1	1	1	693.902	1385.79	2	1385.77	0.023	0	28.03	0.044	R	VGWEQLLTTIAR	T			Cmpd 9230, +MS2(693.9021), 26.4-39.6eV, 34.3 min #10267
57	ACTN4_HUMAN	Alpha-actinin-4 OS=Homo sapiens GN=ACTN4 PE=1 SV=2	384	104788	16	10	10	6	8761	1	1	1	693.903	1385.79	2	1385.77	0.0239	0	80.98	2.2e-07	R	VGWEQLLTTIAR	T			Cmpd 9276, +MS2(693.9026), 26.4-39.6eV, 34.5 min #10316
57	ACTN4_HUMAN	Alpha-actinin-4 OS=Homo sapiens GN=ACTN4 PE=1 SV=2	384	104788	16	10	10	6	8762	1	1	1	693.903	1385.79	2	1385.77	0.0239	0	87.48	5e-08	R	VGWEQLLTTIAR	T			Cmpd 9246, +MS2(693.9026), 26.4-39.6eV, 34.4 min #10284
555	IGM_HUMAN	Immunoglobulin mu heavy chain OS=Homo sapiens PE=1 SV=1	27	63446	9	1	7	1	8763	1	1	0	693.933	1385.85	2	1385.83	0.0242	0	0.8	6	K	NVPLPVIAELPPK	V			Cmpd 7647, +MS2(693.9335), 26.4-39.6eV, 29.5 min #8593
556	IGHM_HUMAN	Immunoglobulin heavy constant mu OS=Homo sapiens GN=IGHM PE=1 SV=4	27	49409	8	1	5	1	8763	1	0	0	693.933	1385.85	2	1385.83	0.0242	0	0.8	6	K	NVPLPVIAELPPK	V			Cmpd 7647, +MS2(693.9335), 26.4-39.6eV, 29.5 min #8593
500	LMNB2_HUMAN	Lamin-B2 OS=Homo sapiens GN=LMNB2 PE=1 SV=4	33	69906	4	1	3	1	8773	1	1	1	694.881	1387.75	2	1387.73	0.0161	1	32.96	0.021	R	SEVELAAALSDKR	G			Cmpd 3597, +MS2(694.8807), 21.6-32.4eV, 19.1 min #4353
500	LMNB2_HUMAN	Lamin-B2 OS=Homo sapiens GN=LMNB2 PE=1 SV=4	33	69906	4	1	3	1	8774	1	1	1	463.591	1387.75	3	1387.73	0.0193	1	18.66	0.55	R	SEVELAAALSDKR	G			Cmpd 3561, +MS2(463.5906), 19.4-29.1eV, 19.0 min #4316
321	STMN1_HUMAN	Stathmin OS=Homo sapiens GN=STMN1 PE=1 SV=3	56	17292	2	1	2	1	8775	1	1	1	694.89	1387.77	2	1387.75	0.0197	0	56.47	8.5e-05	R	ASGQAFELILSPR	S			Cmpd 6688, +MS2(694.8901), 26.4-39.6eV, 27.0 min #7588
307	CPSF5_HUMAN	Cleavage and polyadenylation specificity factor subunit 5 OS=Homo sapiens GN=NUDT21 PE=1 SV=1	61	26211	4	2	3	1	8776	4	1	1	463.599	1387.78	3	1387.76	0.0191	0	3.02	18	R	TVEGVLIVHEHR	L			Cmpd 2679, +MS2(463.5994), 19.4-29.1eV, 16.6 min #3390
143	CAPG_HUMAN	Macrophage-capping protein OS=Homo sapiens GN=CAPG PE=1 SV=2	136	38474	5	3	5	3	8790	1	1	1	695.389	1388.76	2	1388.74	0.0226	0	81.61	2.5e-07	R	QAALQVAEGFISR	M			Cmpd 6077, +MS2(695.3892), 26.4-39.6eV, 25.4 min #6949
223	HS71L_HUMAN	Heat shock 70 kDa protein 1-like OS=Homo sapiens GN=HSPA1L PE=1 SV=2	88	70331	9	3	7	3	8786	3	1	1	695.385	1388.76	2	1388.75	0.0047	2	5.35	24	K	ISESDKNKILDK	C			Cmpd 15347, +MS2(695.3852), 21.6-32.4eV, 59.9 min #16877
120	HSP7C_HUMAN	Heat shock cognate 71 kDa protein OS=Homo sapiens GN=HSPA8 PE=1 SV=1	169	70854	18	4	15	3	8802	2	1	1	464.586	1390.74	3	1390.72	0.0181	1	4.19	15	R	MVNHFIAEFKR	K			Cmpd 3065, +MS2(464.5860), 19.4-29.2eV, 17.7 min #3796
350	CLUS_HUMAN	Clusterin OS=Homo sapiens GN=CLU PE=1 SV=1	50	52461	3	2	3	2	8807	1	1	1	697.365	1392.72	2	1392.69	0.027	0	41.45	0.0027	R	ASSIIDELFQDR	F			Cmpd 8381, +MS2(697.3650), 26.4-39.6eV, 31.6 min #9366
352	RL4_HUMAN	60S ribosomal protein L4 OS=Homo sapiens GN=RPL4 PE=1 SV=5	50	47667	7	2	5	2	8817	2	1	1	697.388	1392.76	2	1392.79	-0.0332	2	4.29	25	K	SPEIQRALRAPR	K			Cmpd 15840, +MS2(697.3882), 21.6-32.4eV, 62.2 min #17416
77	PSME1_HUMAN	Proteasome activator complex subunit 1 OS=Homo sapiens GN=PSME1 PE=1 SV=1	282	28705	17	11	7	5	8834	1	1	1	698.407	1394.8	2	1394.78	0.0182	0	9.75	2	R	NAYAVLYDIILK	N			Cmpd 9361, +MS2(698.4068), 26.4-39.6eV, 34.8 min #10406
77	PSME1_HUMAN	Proteasome activator complex subunit 1 OS=Homo sapiens GN=PSME1 PE=1 SV=1	282	28705	17	11	7	5	8836	1	1	1	698.409	1394.8	2	1394.78	0.0221	0	33.78	0.0075	R	NAYAVLYDIILK	N			Cmpd 9392, +MS2(698.4088), 26.4-39.6eV, 34.9 min #10439
77	PSME1_HUMAN	Proteasome activator complex subunit 1 OS=Homo sapiens GN=PSME1 PE=1 SV=1	282	28705	17	11	7	5	8837	1	1	1	698.409	1394.8	2	1394.78	0.023	0	25.9	0.045	R	NAYAVLYDIILK	N			Cmpd 9451, +MS2(698.4092), 21.6-32.4eV, 35.1 min #10501
498	COPG2_HUMAN	Coatomer subunit gamma-2 OS=Homo sapiens GN=COPG2 PE=1 SV=1	33	97560	4	1	4	1	8827	3	1	1	698.377	1394.74	2	1394.8	-0.0552	2	0.47	30	R	LAVSKMLNKFTK	S	Oxidation (M)	0.000001000000.0	Cmpd 7906, +MS2(698.3774), 21.6-32.4eV, 30.2 min #8865
240	ILF3_HUMAN	Interleukin enhancer-binding factor 3 OS=Homo sapiens GN=ILF3 PE=1 SV=3	79	95279	5	1	5	1	8861	2	1	1	466.877	1397.61	3	1397.58	0.0319	0	0.46	12	R	NADHSMNYQYR	-			Cmpd 1264, +MS2(466.8773), 19.5-29.2eV, 8.3 min #1625
163	PERI_HUMAN	Peripherin OS=Homo sapiens GN=PRPH PE=1 SV=2	118	53618	9	6	4	2	8862	2	1	1	699.885	1397.76	2	1397.7	0.055	1	0.95	27	R	GELSQARGQEPAR	A			Cmpd 9577, +MS2(699.8853), 26.4-39.6eV, 35.6 min #10638
442	RS24_HUMAN	40S ribosomal protein S24 OS=Homo sapiens GN=RPS24 PE=1 SV=1	39	15413	4	1	2	1	8862	3	0	1	699.885	1397.76	2	1397.73	0.0217	0	0.67	29	K	TTPDVIFVFGFR	T			Cmpd 9577, +MS2(699.8853), 26.4-39.6eV, 35.6 min #10638
442	RS24_HUMAN	40S ribosomal protein S24 OS=Homo sapiens GN=RPS24 PE=1 SV=1	39	15413	4	1	2	1	8863	1	1	1	699.886	1397.76	2	1397.73	0.0231	0	36.06	0.0083	K	TTPDVIFVFGFR	T			Cmpd 9618, +MS2(699.8860), 26.4-39.6eV, 35.7 min #10682
442	RS24_HUMAN	40S ribosomal protein S24 OS=Homo sapiens GN=RPS24 PE=1 SV=1	39	15413	4	1	2	1	8864	1	1	1	699.886	1397.76	2	1397.73	0.0241	0	26.29	0.08	K	TTPDVIFVFGFR	T			Cmpd 9667, +MS2(699.8865), 21.8-32.8eV, 35.8 min #10733
277	MX1_HUMAN	Interferon-induced GTP-binding protein Mx1 OS=Homo sapiens GN=MX1 PE=1 SV=4	68	75473	9	2	7	2	8865	1	1	0	699.913	1397.81	2	1397.79	0.0231	0	59.3	2.4e-05	K	SSVLEALSGVALPR	G			Cmpd 8317, +MS2(699.9127), 26.4-39.6eV, 31.5 min #9299
278	MX2_HUMAN	Interferon-induced GTP-binding protein Mx2 OS=Homo sapiens GN=MX2 PE=1 SV=1	68	82037	4	2	3	2	8865	1	0	0	699.913	1397.81	2	1397.79	0.0231	0	59.3	2.4e-05	K	SSVLEALSGVALPR	G			Cmpd 8317, +MS2(699.9127), 26.4-39.6eV, 31.5 min #9299
543	T2H2L_HUMAN	General transcription factor IIH subunit 2-like protein OS=Homo sapiens GN=GTF2H2C PE=1 SV=1	28	44423	1	1	1	1	8865	2	0	1	699.913	1397.81	2	1397.84	-0.0245	1	28.49	0.029	K	IRVSVIGLSAEVR	V			Cmpd 8317, +MS2(699.9127), 26.4-39.6eV, 31.5 min #9299
501	RS9_HUMAN	40S ribosomal protein S9 OS=Homo sapiens GN=RPS9 PE=1 SV=3	33	22578	4	1	4	1	6840	1	1	1	467.286	1398.84	3	1398.83	0.0019	1	10.92	3.1	R	KQVVNIPSFIVR	L			Cmpd 5176, +MS2(467.2862), 19.5-29.2eV, 23.2 min #6006
487	MPPA_HUMAN	Mitochondrial-processing peptidase subunit alpha OS=Homo sapiens GN=PMPCA PE=1 SV=2	34	58216	4	1	4	1	6841	2	1	1	467.632	1399.87	3	1399.83	0.0406	1	7.44	0.72	-	MAAVVLAATRLLR	G	Oxidation (M)	0.1000000000000.0	Cmpd 7632, +MS2(467.6319), 19.5-29.2eV, 29.5 min #8577
198	MYH11_HUMAN	Myosin-11 OS=Homo sapiens GN=MYH11 PE=1 SV=3	98	227199	12	2	11	2	8885	2	1	1	701.388	1400.76	2	1400.76	-0.0016	2	2.97	41	K	ANLDKNKQTLEK	E			Cmpd 17837, +MS2(701.3876), 21.7-32.6eV, 71.6 min #19597
47	CO3_HUMAN	Complement C3 OS=Homo sapiens GN=C3 PE=1 SV=2	485	187030	27	16	19	11	8889	1	1	1	701.432	1400.85	2	1400.83	0.0212	0	16.27	0.2	K	SSLSVPYVIVPLK	T			Cmpd 8062, +MS2(701.4318), 26.5-39.8eV, 30.7 min #9030
183	DHX9_HUMAN	ATP-dependent RNA helicase A OS=Homo sapiens GN=DHX9 PE=1 SV=4	105	140869	13	5	12	4	8892	1	1	1	701.907	1401.8	2	1401.78	0.0229	0	40.44	0.0023	K	ETPFELIEALLK	Y			Cmpd 12201, +MS2(701.9065), 26.6-39.9eV, 45.6 min #13455
594	RN213_HUMAN	E3 ubiquitin-protein ligase RNF213 OS=Homo sapiens GN=RNF213 PE=1 SV=3	21	591030	19	0	16	0	8903	3	1	1	702.404	1402.79	2	1402.76	0.0296	2	2.38	28	R	RTSVPSRSSSALR	T			Cmpd 16612, +MS2(702.4041), 21.9-32.8eV, 65.8 min #18258
375	FAAA_HUMAN	Fumarylacetoacetase OS=Homo sapiens GN=FAH PE=1 SV=2	47	46344	3	1	2	1	8918	1	1	1	703.389	1404.76	2	1404.74	0.0184	0	6.61	7.6	K	WEYVPLGPFLGK	S			Cmpd 8962, +MS2(703.3886), 22.0-32.9eV, 33.5 min #9982
293	RS16_HUMAN	40S ribosomal protein S16 OS=Homo sapiens GN=RPS16 PE=1 SV=2	65	16435	2	1	2	1	8929	2	0	1	469.279	1404.82	3	1404.76	0.0554	1	7.1	3	K	EIKDILIQYDR	T			Cmpd 5534, +MS2(469.2795), 19.5-29.3eV, 24.1 min #6381
103	PLSL_HUMAN	Plastin-2 OS=Homo sapiens GN=LCP1 PE=1 SV=6	205	70244	12	9	10	7	8927	1	1	1	703.413	1404.81	2	1404.79	0.0236	0	44.77	0.00054	K	LNLAFIANLFNR	Y			Cmpd 10522, +MS2(703.4129), 26.7-40.1eV, 38.9 min #11648
44	K2C8_HUMAN	Keratin, type II cytoskeletal 8 OS=Homo sapiens GN=KRT8 PE=1 SV=7	510	53671	32	15	21	11	8928	1	1	0	469.279	1404.82	3	1404.8	0.0181	1	21.88	0.1	K	LALDIEIATYRK	L			Cmpd 5433, +MS2(469.2792), 19.5-29.2eV, 23.8 min #6275
44	K2C8_HUMAN	Keratin, type II cytoskeletal 8 OS=Homo sapiens GN=KRT8 PE=1 SV=7	510	53671	32	15	21	11	8929	1	1	0	469.279	1404.82	3	1404.8	0.019	1	18.5	0.22	K	LALDIEIATYRK	L			Cmpd 5534, +MS2(469.2795), 19.5-29.3eV, 24.1 min #6381
44	K2C8_HUMAN	Keratin, type II cytoskeletal 8 OS=Homo sapiens GN=KRT8 PE=1 SV=7	510	53671	32	15	21	11	8930	1	1	0	469.28	1404.82	3	1404.8	0.0217	1	35.85	0.0035	K	LALDIEIATYRK	L			Cmpd 5341, +MS2(469.2804), 19.5-29.3eV, 23.6 min #6179
85	K2C7_HUMAN	Keratin, type II cytoskeletal 7 OS=Homo sapiens GN=KRT7 PE=1 SV=5	254	51354	16	7	10	6	8928	1	0	0	469.279	1404.82	3	1404.8	0.0181	1	21.88	0.1	K	LALDIEIATYRK	L			Cmpd 5433, +MS2(469.2792), 19.5-29.2eV, 23.8 min #6275
85	K2C7_HUMAN	Keratin, type II cytoskeletal 7 OS=Homo sapiens GN=KRT7 PE=1 SV=5	254	51354	16	7	10	6	8929	1	0	0	469.279	1404.82	3	1404.8	0.019	1	18.5	0.22	K	LALDIEIATYRK	L			Cmpd 5534, +MS2(469.2795), 19.5-29.3eV, 24.1 min #6381
85	K2C7_HUMAN	Keratin, type II cytoskeletal 7 OS=Homo sapiens GN=KRT7 PE=1 SV=5	254	51354	16	7	10	6	8930	1	0	0	469.28	1404.82	3	1404.8	0.0217	1	35.85	0.0035	K	LALDIEIATYRK	L			Cmpd 5341, +MS2(469.2804), 19.5-29.3eV, 23.6 min #6179
468	K2C4_HUMAN	Keratin, type II cytoskeletal 4 OS=Homo sapiens GN=KRT4 PE=1 SV=4	36	57250	5	1	3	1	8928	1	0	0	469.279	1404.82	3	1404.8	0.0181	1	21.88	0.1	K	LALDIEIATYRK	L			Cmpd 5433, +MS2(469.2792), 19.5-29.2eV, 23.8 min #6275
468	K2C4_HUMAN	Keratin, type II cytoskeletal 4 OS=Homo sapiens GN=KRT4 PE=1 SV=4	36	57250	5	1	3	1	8929	1	0	0	469.279	1404.82	3	1404.8	0.019	1	18.5	0.22	K	LALDIEIATYRK	L			Cmpd 5534, +MS2(469.2795), 19.5-29.3eV, 24.1 min #6381
468	K2C4_HUMAN	Keratin, type II cytoskeletal 4 OS=Homo sapiens GN=KRT4 PE=1 SV=4	36	57250	5	1	3	1	8930	1	0	0	469.28	1404.82	3	1404.8	0.0217	1	35.85	0.0035	K	LALDIEIATYRK	L			Cmpd 5341, +MS2(469.2804), 19.5-29.3eV, 23.6 min #6179
469	K2C80_HUMAN	Keratin, type II cytoskeletal 80 OS=Homo sapiens GN=KRT80 PE=1 SV=2	36	50494	7	1	5	1	8928	1	0	0	469.279	1404.82	3	1404.8	0.0181	1	21.88	0.1	K	LALDIEIATYRK	L			Cmpd 5433, +MS2(469.2792), 19.5-29.2eV, 23.8 min #6275
469	K2C80_HUMAN	Keratin, type II cytoskeletal 80 OS=Homo sapiens GN=KRT80 PE=1 SV=2	36	50494	7	1	5	1	8929	1	0	0	469.279	1404.82	3	1404.8	0.019	1	18.5	0.22	K	LALDIEIATYRK	L			Cmpd 5534, +MS2(469.2795), 19.5-29.3eV, 24.1 min #6381
469	K2C80_HUMAN	Keratin, type II cytoskeletal 80 OS=Homo sapiens GN=KRT80 PE=1 SV=2	36	50494	7	1	5	1	8930	1	0	0	469.28	1404.82	3	1404.8	0.0217	1	35.85	0.0035	K	LALDIEIATYRK	L			Cmpd 5341, +MS2(469.2804), 19.5-29.3eV, 23.6 min #6179
471	GFAP_HUMAN	Glial fibrillary acidic protein OS=Homo sapiens GN=GFAP PE=1 SV=1	36	49850	5	1	3	1	8928	1	0	0	469.279	1404.82	3	1404.8	0.0181	1	21.88	0.1	K	LALDIEIATYRK	L			Cmpd 5433, +MS2(469.2792), 19.5-29.2eV, 23.8 min #6275
471	GFAP_HUMAN	Glial fibrillary acidic protein OS=Homo sapiens GN=GFAP PE=1 SV=1	36	49850	5	1	3	1	8929	1	0	0	469.279	1404.82	3	1404.8	0.019	1	18.5	0.22	K	LALDIEIATYRK	L			Cmpd 5534, +MS2(469.2795), 19.5-29.3eV, 24.1 min #6381
471	GFAP_HUMAN	Glial fibrillary acidic protein OS=Homo sapiens GN=GFAP PE=1 SV=1	36	49850	5	1	3	1	8930	1	0	0	469.28	1404.82	3	1404.8	0.0217	1	35.85	0.0035	K	LALDIEIATYRK	L			Cmpd 5341, +MS2(469.2804), 19.5-29.3eV, 23.6 min #6179
255	FAS_HUMAN	Fatty acid synthase OS=Homo sapiens GN=FASN PE=1 SV=3	73	273254	11	4	10	4	8931	1	1	1	703.422	1404.83	2	1404.81	0.0214	0	49.15	0.00013	R	DLVEAVAHILGIR	D			Cmpd 11495, +MS2(703.4224), 26.7-40.1eV, 42.7 min #12693
26	ATPB_HUMAN	ATP synthase subunit beta, mitochondrial OS=Homo sapiens GN=ATP5B PE=1 SV=3	791	56525	33	15	17	10	8932	1	1	1	469.572	1405.7	3	1405.67	0.0217	0	36.63	0.0087	K	AHGGYSVFAGVGER	T			Cmpd 3148, +MS2(469.5725), 19.5-29.3eV, 17.9 min #3883
26	ATPB_HUMAN	ATP synthase subunit beta, mitochondrial OS=Homo sapiens GN=ATP5B PE=1 SV=3	791	56525	33	15	17	10	8933	1	1	1	469.573	1405.7	3	1405.67	0.024	0	18.54	0.56	K	AHGGYSVFAGVGER	T			Cmpd 3129, +MS2(469.5732), 19.5-29.3eV, 17.9 min #3863
19	ENOA_HUMAN	Alpha-enolase OS=Homo sapiens GN=ENO1 PE=1 SV=2	943	47139	36	20	14	10	8934	1	1	1	703.875	1405.73	2	1405.71	0.0259	0	96.8	8.4e-09	R	GNPTVEVDLFTSK	G			Cmpd 5752, +MS2(703.8747), 26.8-40.2eV, 24.6 min #6609
19	ENOA_HUMAN	Alpha-enolase OS=Homo sapiens GN=ENO1 PE=1 SV=2	943	47139	36	20	14	10	8935	1	1	1	703.875	1405.74	2	1405.71	0.0272	0	81.63	2.7e-07	R	GNPTVEVDLFTSK	G			Cmpd 5716, +MS2(703.8753), 26.8-40.2eV, 24.5 min #6571
37	ENOG_HUMAN	Gamma-enolase OS=Homo sapiens GN=ENO2 PE=1 SV=3	566	47239	9	8	3	2	8934	2	0	1	703.875	1405.73	2	1405.71	0.0259	0	78.37	5.8e-07	R	GNPTVEVDLYTAK	G			Cmpd 5752, +MS2(703.8747), 26.8-40.2eV, 24.6 min #6609
37	ENOG_HUMAN	Gamma-enolase OS=Homo sapiens GN=ENO2 PE=1 SV=3	566	47239	9	8	3	2	8935	2	0	1	703.875	1405.74	2	1405.71	0.0272	0	64.3	1.5e-05	R	GNPTVEVDLYTAK	G			Cmpd 5716, +MS2(703.8753), 26.8-40.2eV, 24.5 min #6571
255	FAS_HUMAN	Fatty acid synthase OS=Homo sapiens GN=FASN PE=1 SV=3	73	273254	11	4	10	4	8935	3	0	1	703.875	1405.74	2	1405.74	-0.0027	0	13.96	1.6	K	VLQGDLVMNVYR	D			Cmpd 5716, +MS2(703.8753), 26.8-40.2eV, 24.5 min #6571
68	PTBP1_HUMAN	Polypyrimidine tract-binding protein 1 OS=Homo sapiens GN=PTBP1 PE=1 SV=1	305	57186	8	6	5	3	8952	6	1	1	470.249	1407.73	3	1407.74	-0.0102	1	1.13	30	K	LTSLNVKYNNDK	S			Cmpd 3583, +MS2(470.2491), 19.5-29.3eV, 19.1 min #4339
595	HBAZ_HUMAN	Hemoglobin subunit zeta OS=Homo sapiens GN=HBZ PE=1 SV=2	21	15627	3	0	3	0	6871	3	1	1	470.286	1407.84	3	1407.78	0.053	1	3.71	12	R	AHGSKVVAAVGDAVK	S			Cmpd 16940, +MS2(470.2861), 19.5-29.3eV, 67.3 min #18616
177	MYH14_HUMAN	Myosin-14 OS=Homo sapiens GN=MYH14 PE=1 SV=2	109	227732	21	2	18	2	8956	1	1	1	470.594	1408.76	3	1408.72	0.0417	2	7.99	4.8	R	LGEEDAGARARHK	M			Cmpd 4912, +MS2(470.5935), 19.5-29.3eV, 22.6 min #5731
471	GFAP_HUMAN	Glial fibrillary acidic protein OS=Homo sapiens GN=GFAP PE=1 SV=1	36	49850	5	1	3	1	8968	2	1	1	705.397	1408.78	2	1408.74	0.045	0	0.7	51	R	VDFSLAGALNAGFK	E			Cmpd 15509, +MS2(705.3973), 22.2-33.2eV, 60.6 min #17054
167	SAMH1_HUMAN	Deoxynucleoside triphosphate triphosphohydrolase SAMHD1 OS=Homo sapiens GN=SAMHD1 PE=1 SV=2	117	72155	7	4	4	2	8971	3	1	1	705.398	1408.78	2	1408.74	0.0378	2	0.55	52	R	NSLHRRAYQHK	V			Cmpd 13303, +MS2(705.3979), 22.2-33.2eV, 50.4 min #14649
466	ARP3B_HUMAN	Actin-related protein 3B OS=Homo sapiens GN=ACTR3B PE=2 SV=1	36	47577	4	1	4	1	8975	1	1	0	705.404	1408.79	2	1408.77	0.0217	0	36	0.0051	R	DITYFIQQLLR	E			Cmpd 11943, +MS2(705.4038), 26.9-40.4eV, 44.5 min #13176
467	ARP3C_HUMAN	Actin-related protein 3C OS=Homo sapiens GN=ACTR3C PE=2 SV=1	36	23697	3	1	2	1	8975	1	0	0	705.404	1408.79	2	1408.77	0.0217	0	36	0.0051	R	DITYFIQQLLR	E			Cmpd 11943, +MS2(705.4038), 26.9-40.4eV, 44.5 min #13176
510	ARP3_HUMAN	Actin-related protein 3 OS=Homo sapiens GN=ACTR3 PE=1 SV=3	31	47341	5	1	4	1	8975	1	0	0	705.404	1408.79	2	1408.77	0.0217	0	36	0.0051	R	DITYFIQQLLR	D			Cmpd 11943, +MS2(705.4038), 26.9-40.4eV, 44.5 min #13176
265	ILF2_HUMAN	Interleukin enhancer-binding factor 2 OS=Homo sapiens GN=ILF2 PE=1 SV=2	71	43035	5	2	5	2	8976	1	1	1	705.433	1408.85	2	1408.83	0.0219	0	48.64	0.0001	K	ILPTLEAVAALGNK	V			Cmpd 7664, +MS2(705.4327), 26.9-40.4eV, 29.6 min #8611
419	NOP56_HUMAN	Nucleolar protein 56 OS=Homo sapiens GN=NOP56 PE=1 SV=4	42	66009	6	2	6	2	8977	1	1	1	470.929	1409.77	3	1409.75	0.0206	0	11.96	1.9	K	YGLIFHSTFIGR	A			Cmpd 5560, +MS2(470.9293), 19.5-29.3eV, 24.1 min #6408
477	EF1G_HUMAN	Elongation factor 1-gamma OS=Homo sapiens GN=EEF1G PE=1 SV=3	35	50087	3	1	3	1	6872	7	0	1	471.244	1410.71	3	1410.7	0.0113	2	6.98	19	K	LCEKMAQFDAKK	F			Cmpd 19231, +MS2(471.2443), 19.5-29.3eV, 78.0 min #21116
421	NDUS3_HUMAN	NADH dehydrogenase [ubiquinone] iron-sulfur protein 3, mitochondrial OS=Homo sapiens GN=NDUFS3 PE=1 SV=1	42	30223	6	2	6	2	6872	6	1	1	471.244	1410.71	3	1410.74	-0.0242	1	9.06	12	R	QPPESLKLEAGDK	K			Cmpd 19231, +MS2(471.2443), 19.5-29.3eV, 78.0 min #21116
530	NP1L4_HUMAN	Nucleosome assembly protein 1-like 4 OS=Homo sapiens GN=NAP1L4 PE=1 SV=1	30	42797	2	1	2	1	8983	1	1	1	706.884	1411.75	2	1411.73	0.0249	0	29.93	0.034	K	GIPEFWFTIFR	N			Cmpd 10949, +MS2(706.8841), 27.1-40.7eV, 40.5 min #12106
59	TKT_HUMAN	Transketolase OS=Homo sapiens GN=TKT PE=1 SV=3	373	67835	16	9	8	5	9012	1	1	1	471.948	1412.82	3	1412.8	0.0203	0	33.42	0.0089	R	VLDPFTIKPLDR	K			Cmpd 6009, +MS2(471.9483), 19.6-29.3eV, 25.3 min #6878
604	IF2B2_HUMAN	Insulin-like growth factor 2 mRNA-binding protein 2 OS=Homo sapiens GN=IGF2BP2 PE=1 SV=2	20	66081	4	1	4	1	9008	4	1	1	707.408	1412.8	2	1412.81	-0.0092	2	2.38	29	R	VPSSTAGRVIGKGGK	T			Cmpd 16287, +MS2(707.4076), 27.1-40.7eV, 64.3 min #17904
176	CKAP4_HUMAN	Cytoskeleton-associated protein 4 OS=Homo sapiens GN=CKAP4 PE=1 SV=2	109	65983	6	3	5	3	9014	4	1	1	472.256	1413.74	3	1413.72	0.0238	1	6.64	8.8	K	GLLDDLRNDLDR	L			Cmpd 7271, +MS2(472.2556), 19.6-29.3eV, 28.5 min #8198
302	SC22B_HUMAN	Vesicle-trafficking protein SEC22b OS=Homo sapiens GN=SEC22B PE=1 SV=4	62	24578	2	1	1	1	9014	1	0	1	472.256	1413.74	3	1413.77	-0.02	0	13.12	2	R	IMVANIEEVLQR	G			Cmpd 7271, +MS2(472.2556), 19.6-29.3eV, 28.5 min #8198
302	SC22B_HUMAN	Vesicle-trafficking protein SEC22b OS=Homo sapiens GN=SEC22B PE=1 SV=4	62	24578	2	1	1	1	9015	1	1	1	707.898	1413.78	2	1413.77	0.0157	0	62.06	2.1e-05	R	IMVANIEEVLQR	G			Cmpd 7238, +MS2(707.8976), 27.2-40.7eV, 28.4 min #8164
358	UBP5_HUMAN	Ubiquitin carboxyl-terminal hydrolase 5 OS=Homo sapiens GN=USP5 PE=1 SV=2	49	95725	2	1	2	1	9019	1	1	1	707.93	1413.84	2	1413.82	0.0218	0	48.72	0.00018	K	IVILPDYLEIAR	D			Cmpd 8926, +MS2(707.9297), 27.2-40.7eV, 33.4 min #9944
545	HUWE1_HUMAN	E3 ubiquitin-protein ligase HUWE1 OS=Homo sapiens GN=HUWE1 PE=1 SV=3	28	481589	10	1	10	1	9046	1	1	1	709.376	1416.74	2	1416.75	-0.0176	1	4.69	33	K	DKQMLLFTHIR	L	Oxidation (M)	0.00010000000.0	Cmpd 14597, +MS2(709.3758), 22.6-33.9eV, 56.3 min #16058
183	DHX9_HUMAN	ATP-dependent RNA helicase A OS=Homo sapiens GN=DHX9 PE=1 SV=4	105	140869	13	5	12	4	9062	1	1	1	709.417	1416.82	2	1416.8	0.0213	0	37.49	0.0036	R	DINTDFLLVVLR	D			Cmpd 11560, +MS2(709.4168), 27.3-41.0eV, 43.0 min #12763
85	K2C7_HUMAN	Keratin, type II cytoskeletal 7 OS=Homo sapiens GN=KRT7 PE=1 SV=5	254	51354	16	7	10	6	9067	1	1	1	709.88	1417.75	2	1417.72	0.0255	0	49.88	0.00043	K	VDALNDEINFLR	T			Cmpd 7285, +MS2(709.8801), 27.4-41.2eV, 28.6 min #8213
85	K2C7_HUMAN	Keratin, type II cytoskeletal 7 OS=Homo sapiens GN=KRT7 PE=1 SV=5	254	51354	16	7	10	6	9068	1	1	1	709.88	1417.75	2	1417.72	0.0264	0	53.15	0.0002	K	VDALNDEINFLR	T			Cmpd 7301, +MS2(709.8806), 27.3-41.0eV, 28.6 min #8230
44	K2C8_HUMAN	Keratin, type II cytoskeletal 8 OS=Homo sapiens GN=KRT8 PE=1 SV=7	510	53671	32	15	21	11	9080	1	1	1	710.39	1418.77	2	1418.74	0.0248	0	90.91	2.9e-08	R	LEGLTDEINFLR	Q			Cmpd 8056, +MS2(710.3899), 27.4-41.1eV, 30.7 min #9024
44	K2C8_HUMAN	Keratin, type II cytoskeletal 8 OS=Homo sapiens GN=KRT8 PE=1 SV=7	510	53671	32	15	21	11	9081	1	1	1	710.39	1418.77	2	1418.74	0.0253	0	73.2	1.7e-06	R	LEGLTDEINFLR	Q			Cmpd 8026, +MS2(710.3902), 27.4-41.1eV, 30.6 min #8992
44	K2C8_HUMAN	Keratin, type II cytoskeletal 8 OS=Homo sapiens GN=KRT8 PE=1 SV=7	510	53671	32	15	21	11	9082	1	1	1	710.39	1418.77	2	1418.74	0.0253	0	7.61	6.1	R	LEGLTDEINFLR	Q			Cmpd 8027, +MS2(710.3902), 27.6-41.5eV, 30.6 min #8993
57	ACTN4_HUMAN	Alpha-actinin-4 OS=Homo sapiens GN=ACTN4 PE=1 SV=2	384	104788	16	10	10	6	9092	1	1	0	711.369	1420.72	2	1420.7	0.0252	0	56.83	8.6e-05	K	GYEEWLLNEIR	R			Cmpd 8380, +MS2(711.3692), 27.5-41.2eV, 31.6 min #9365
57	ACTN4_HUMAN	Alpha-actinin-4 OS=Homo sapiens GN=ACTN4 PE=1 SV=2	384	104788	16	10	10	6	9093	1	1	0	711.372	1420.73	2	1420.7	0.0306	0	13.25	2	K	GYEEWLLNEIR	R			Cmpd 8346, +MS2(711.3719), 27.5-41.2eV, 31.5 min #9329
228	ACTN2_HUMAN	Alpha-actinin-2 OS=Homo sapiens GN=ACTN2 PE=1 SV=1	86	103788	7	2	6	2	9092	1	0	0	711.369	1420.72	2	1420.7	0.0252	0	56.83	8.6e-05	K	GYEEWLLNEIR	R			Cmpd 8380, +MS2(711.3692), 27.5-41.2eV, 31.6 min #9365
228	ACTN2_HUMAN	Alpha-actinin-2 OS=Homo sapiens GN=ACTN2 PE=1 SV=1	86	103788	7	2	6	2	9093	1	0	0	711.372	1420.73	2	1420.7	0.0306	0	13.25	2	K	GYEEWLLNEIR	R			Cmpd 8346, +MS2(711.3719), 27.5-41.2eV, 31.5 min #9329
58	ANXA1_HUMAN	Annexin A1 OS=Homo sapiens GN=ANXA1 PE=1 SV=2	375	38690	13	9	7	5	9115	5	1	1	711.398	1420.78	2	1420.79	-0.0131	2	1.35	47	R	SYPQLRRVFQK	Y			Cmpd 17591, +MS2(711.3977), 22.8-34.2eV, 70.4 min #19328
303	RS3_HUMAN	40S ribosomal protein S3 OS=Homo sapiens GN=RPS3 PE=1 SV=2	62	26671	7	3	6	3	9121	1	1	1	712.354	1422.69	2	1422.66	0.0315	0	2.12	21	R	ELAEDGYSGVEVR	V			Cmpd 3727, +MS2(712.3544), 27.8-41.7eV, 19.5 min #4490
303	RS3_HUMAN	40S ribosomal protein S3 OS=Homo sapiens GN=RPS3 PE=1 SV=2	62	26671	7	3	6	3	9122	1	1	1	712.357	1422.7	2	1422.66	0.0365	0	52	0.00022	R	ELAEDGYSGVEVR	V			Cmpd 3674, +MS2(712.3568), 23.0-34.5eV, 19.3 min #4434
12	VIME_HUMAN	Vimentin OS=Homo sapiens GN=VIM PE=1 SV=4	1124	53619	53	28	15	13	9128	1	1	0	712.393	1422.77	2	1422.75	0.0166	1	41.68	0.0021	K	MALDIEIATYRK	L			Cmpd 4957, +MS2(712.3926), 27.6-41.4eV, 22.7 min #5778
12	VIME_HUMAN	Vimentin OS=Homo sapiens GN=VIM PE=1 SV=4	1124	53619	53	28	15	13	9129	1	1	0	475.266	1422.78	3	1422.75	0.0216	1	34.04	0.011	K	MALDIEIATYRK	L			Cmpd 5010, +MS2(475.2658), 19.6-29.5eV, 22.8 min #5833
12	VIME_HUMAN	Vimentin OS=Homo sapiens GN=VIM PE=1 SV=4	1124	53619	53	28	15	13	9132	1	1	0	475.267	1422.78	3	1422.75	0.0238	1	37.63	0.005	K	MALDIEIATYRK	L			Cmpd 4928, +MS2(475.2665), 19.6-29.4eV, 22.6 min #5748
163	PERI_HUMAN	Peripherin OS=Homo sapiens GN=PRPH PE=1 SV=2	118	53618	9	6	4	2	9128	1	0	0	712.393	1422.77	2	1422.75	0.0166	1	41.68	0.0021	K	MALDIEIATYRK	L			Cmpd 4957, +MS2(712.3926), 27.6-41.4eV, 22.7 min #5778
163	PERI_HUMAN	Peripherin OS=Homo sapiens GN=PRPH PE=1 SV=2	118	53618	9	6	4	2	9129	1	0	0	475.266	1422.78	3	1422.75	0.0216	1	34.04	0.011	K	MALDIEIATYRK	L			Cmpd 5010, +MS2(475.2658), 19.6-29.5eV, 22.8 min #5833
163	PERI_HUMAN	Peripherin OS=Homo sapiens GN=PRPH PE=1 SV=2	118	53618	9	6	4	2	9132	1	0	0	475.267	1422.78	3	1422.75	0.0238	1	37.63	0.005	K	MALDIEIATYRK	L			Cmpd 4928, +MS2(475.2665), 19.6-29.4eV, 22.6 min #5748
15	H2B1M_HUMAN	Histone H2B type 1-M OS=Homo sapiens GN=HIST1H2BM PE=1 SV=3	1063	13981	41	24	8	4	6948	2	1	1	475.263	1422.77	3	1422.79	-0.023	2	0.81	81	-	MPEPVKSAPVPKK	G	Oxidation (M)	0.1000000000000.0	Cmpd 6573, +MS2(475.2631), 19.6-29.4eV, 26.7 min #7467
151	MOES_HUMAN	Moesin OS=Homo sapiens GN=MSN PE=1 SV=3	129	67778	14	8	8	5	9129	5	0	1	475.266	1422.78	3	1422.79	-0.0186	1	6.59	6.3	K	HLKALTSELANAR	D			Cmpd 5010, +MS2(475.2658), 19.6-29.5eV, 22.8 min #5833
151	MOES_HUMAN	Moesin OS=Homo sapiens GN=MSN PE=1 SV=3	129	67778	14	8	8	5	9132	6	0	1	475.267	1422.78	3	1422.79	-0.0164	1	3.34	13	K	HLKALTSELANAR	D			Cmpd 4928, +MS2(475.2665), 19.6-29.4eV, 22.6 min #5748
182	SODM_HUMAN	Superoxide dismutase [Mn], mitochondrial OS=Homo sapiens GN=SOD2 PE=1 SV=2	105	24707	5	4	3	2	9139	1	1	1	712.918	1423.82	2	1423.8	0.0183	0	37.6	0.0032	K	GDVTAQIALQPALK	F			Cmpd 5564, +MS2(712.9182), 27.7-41.5eV, 24.1 min #6412
182	SODM_HUMAN	Superoxide dismutase [Mn], mitochondrial OS=Homo sapiens GN=SOD2 PE=1 SV=2	105	24707	5	4	3	2	9140	1	1	1	712.921	1423.83	2	1423.8	0.0233	0	66.67	3.7e-06	K	GDVTAQIALQPALK	F			Cmpd 5579, +MS2(712.9207), 27.6-41.5eV, 24.2 min #6428
201	HNRPU_HUMAN	Heterogeneous nuclear ribonucleoprotein U OS=Homo sapiens GN=HNRNPU PE=1 SV=6	95	90528	4	2	3	1	9141	1	1	1	713.369	1424.72	2	1424.68	0.0381	2	8.7	14	R	GRGGFNMRGGNFR	G			Cmpd 2852, +MS2(713.3685), 23.0-34.5eV, 17.1 min #3571
19	ENOA_HUMAN	Alpha-enolase OS=Homo sapiens GN=ENO1 PE=1 SV=2	943	47139	36	20	14	10	9145	1	1	1	713.378	1424.74	2	1424.72	0.0235	0	68.59	5.1e-06	R	YISPDQLADLYK	S			Cmpd 6860, +MS2(713.3784), 27.7-41.5eV, 27.4 min #7768
19	ENOA_HUMAN	Alpha-enolase OS=Homo sapiens GN=ENO1 PE=1 SV=2	943	47139	36	20	14	10	9146	1	1	1	713.378	1424.74	2	1424.72	0.0236	0	65.54	1e-05	R	YISPDQLADLYK	S			Cmpd 6819, +MS2(713.3784), 27.7-41.5eV, 27.3 min #7725
140	LMNB1_HUMAN	Lamin-B1 OS=Homo sapiens GN=LMNB1 PE=1 SV=2	139	66368	9	3	6	2	9151	9	1	1	713.386	1424.76	2	1424.73	0.0248	1	1.52	60	K	LALDMEISAYRK	L	Oxidation (M)	0.000010000000.0	Cmpd 16197, +MS2(713.3863), 23.0-34.5eV, 63.9 min #17805
601	TCRG1_HUMAN	Transcription elongation regulator 1 OS=Homo sapiens GN=TCERG1 PE=1 SV=2	20	123823	7	0	7	0	9158	5	1	1	713.4	1424.79	2	1424.73	0.0518	1	0.07	59	R	FRGPAPPPNAVMR	G	Oxidation (M)	0.0000000000010.0	Cmpd 16771, +MS2(713.4005), 23.0-34.5eV, 66.5 min #18431
232	IDHP_HUMAN	Isocitrate dehydrogenase [NADP], mitochondrial OS=Homo sapiens GN=IDH2 PE=1 SV=2	84	50877	12	5	8	3	9153	3	1	1	713.388	1424.76	2	1424.78	-0.0166	2	2.48	47	K	NTILKAYDGRFK	D			Cmpd 14582, +MS2(713.3878), 23.0-34.5eV, 56.2 min #16041
262	CAP1_HUMAN	Adenylyl cyclase-associated protein 1 OS=Homo sapiens GN=CAP1 PE=1 SV=5	72	51869	5	2	3	2	9164	1	1	1	713.923	1425.83	2	1425.81	0.0226	0	25.37	0.051	K	LSDLLAPISEQIK	E			Cmpd 7197, +MS2(713.9225), 27.7-41.6eV, 28.3 min #8121
615	TPR_HUMAN	Nucleoprotein TPR OS=Homo sapiens GN=TPR PE=1 SV=3	18	267131	12	0	11	0	9169	2	1	1	714.403	1426.79	2	1426.81	-0.0225	1	3.63	27	R	IQQLTEEIGRLK	A			Cmpd 16430, +MS2(714.4032), 27.8-41.7eV, 65.0 min #18060
272	ATPK_HUMAN	ATP synthase subunit f, mitochondrial OS=Homo sapiens GN=ATP5J2 PE=1 SV=3	70	10911	3	2	2	1	9177	1	1	1	714.861	1427.71	2	1427.68	0.0251	0	12.64	1.9	R	DFSPSGIFGAFQR	G			Cmpd 8995, +MS2(714.8615), 27.9-41.8eV, 33.6 min #10017
23	CH60_HUMAN	60 kDa heat shock protein, mitochondrial OS=Homo sapiens GN=HSPD1 PE=1 SV=2	850	61016	31	20	12	6	9178	1	1	1	714.923	1427.83	2	1427.81	0.0258	0	7.43	3.6	R	GVMLAVDAVIAELK	K			Cmpd 10197, +MS2(714.9231), 27.8-41.7eV, 37.7 min #11300
23	CH60_HUMAN	60 kDa heat shock protein, mitochondrial OS=Homo sapiens GN=HSPD1 PE=1 SV=2	850	61016	31	20	12	6	9179	1	1	1	714.925	1427.84	2	1427.81	0.0295	0	15.52	0.51	R	GVMLAVDAVIAELK	K			Cmpd 10272, +MS2(714.9249), 23.3-35.0eV, 38.0 min #11380
254	RLA0_HUMAN	60S acidic ribosomal protein P0 OS=Homo sapiens GN=RPLP0 PE=1 SV=1	73	34252	7	3	6	3	9180	1	1	1	714.931	1427.85	2	1427.82	0.0234	0	42.91	0.00075	R	GTIEILSDVQLIK	T			Cmpd 8372, +MS2(714.9308), 23.3-35.0eV, 31.6 min #9356
594	RN213_HUMAN	E3 ubiquitin-protein ligase RNF213 OS=Homo sapiens GN=RNF213 PE=1 SV=3	21	591030	19	0	16	0	9181	3	0	1	476.971	1427.89	3	1427.84	0.0536	1	3.5	2.2	R	QIVSRFLQGKPR	L			Cmpd 6266, +MS2(476.9705), 19.6-29.5eV, 25.9 min #7146
353	WBP11_HUMAN	WW domain-binding protein 11 OS=Homo sapiens GN=WBP11 PE=1 SV=1	49	69954	3	1	3	1	9181	1	1	1	476.971	1427.89	3	1427.86	0.0284	0	49.4	5.6e-05	R	AVSILPLLGHGVPR	L			Cmpd 6266, +MS2(476.9705), 19.6-29.5eV, 25.9 min #7146
232	IDHP_HUMAN	Isocitrate dehydrogenase [NADP], mitochondrial OS=Homo sapiens GN=IDH2 PE=1 SV=2	84	50877	12	5	8	3	6968	1	0	1	477.257	1428.75	3	1428.73	0.0208	1	35.61	0.029	R	FKDIFQEIFDK	H			Cmpd 7740, +MS2(477.2572), 19.6-29.5eV, 29.8 min #8690
65	CLH1_HUMAN	Clathrin heavy chain 1 OS=Homo sapiens GN=CLTC PE=1 SV=5	326	191493	25	10	19	8	6968	3	1	1	477.257	1428.75	3	1428.8	-0.0479	2	15.06	3.3	K	QLLEKWLKEDK	L			Cmpd 7740, +MS2(477.2572), 19.6-29.5eV, 29.8 min #8690
73	TERA_HUMAN	Transitional endoplasmic reticulum ATPase OS=Homo sapiens GN=VCP PE=1 SV=4	290	89266	21	11	14	7	9201	2	1	1	715.929	1429.84	2	1429.82	0.0212	0	2.22	9	R	IVSQLLTLMDGLK	Q			Cmpd 8815, +MS2(715.9286), 27.9-41.9eV, 33.0 min #9827
129	AHNK_HUMAN	Neuroblast differentiation-associated protein AHNAK OS=Homo sapiens GN=AHNAK PE=1 SV=2	158	628699	59	8	52	7	9221	1	1	1	716.416	1430.82	2	1430.8	0.0222	2	8.64	5.7	K	FKMPEINIKAPK	I	Oxidation (M)	0.001000000000.0	Cmpd 17097, +MS2(716.4161), 23.3-35.0eV, 68.1 min #18788
300	TIF1B_HUMAN	Transcription intermediary factor 1-beta OS=Homo sapiens GN=TRIM28 PE=1 SV=5	63	88493	4	1	4	1	9212	1	1	1	716.397	1430.78	2	1430.8	-0.0195	1	2.11	25	K	MAILQIMKELNK	R			Cmpd 9897, +MS2(716.3970), 28.0-42.0eV, 36.7 min #10979
76	BCAM_HUMAN	Basal cell adhesion molecule OS=Homo sapiens GN=BCAM PE=1 SV=2	282	67363	8	5	6	4	9231	1	1	1	717.392	1432.77	2	1432.74	0.0253	0	60.35	3.6e-05	R	VAYLDPLELSEGK	V			Cmpd 7098, +MS2(717.3924), 28.1-42.1eV, 28.1 min #8017
65	CLH1_HUMAN	Clathrin heavy chain 1 OS=Homo sapiens GN=CLTC PE=1 SV=5	326	191493	25	10	19	8	9234	1	1	1	717.414	1432.81	2	1432.79	0.0211	0	38.82	0.0032	K	SVDPTLALSVYLR	A			Cmpd 8807, +MS2(717.4141), 28.1-42.1eV, 33.0 min #9819
129	AHNK_HUMAN	Neuroblast differentiation-associated protein AHNAK OS=Homo sapiens GN=AHNAK PE=1 SV=2	158	628699	59	8	52	7	9238	1	1	1	718.356	1434.7	2	1434.74	-0.038	2	8.94	4.6	K	GPKFKMPEMNIK	V	Oxidation (M)	0.000000001000.0	Cmpd 10239, +MS2(718.3564), 28.2-42.2eV, 37.9 min #11345
129	AHNK_HUMAN	Neuroblast differentiation-associated protein AHNAK OS=Homo sapiens GN=AHNAK PE=1 SV=2	158	628699	59	8	52	7	9249	4	1	1	718.401	1434.79	2	1434.74	0.0511	2	3.91	27	K	GPKFKMPEMNIK	V	Oxidation (M)	0.000000001000.0	Cmpd 16130, +MS2(718.4010), 23.5-35.3eV, 63.5 min #17732
264	DRA_HUMAN	HLA class II histocompatibility antigen, DR alpha chain OS=Homo sapiens GN=HLA-DRA PE=1 SV=1	72	28589	2	1	2	1	9249	2	0	1	718.401	1434.79	2	1434.75	0.0367	0	6.97	13	R	VEHWGLDEPLLK	H			Cmpd 16130, +MS2(718.4010), 23.5-35.3eV, 63.5 min #17732
586	IDHC_HUMAN	Isocitrate dehydrogenase [NADP] cytoplasmic OS=Homo sapiens GN=IDH1 PE=1 SV=2	22	46630	4	1	4	1	9281	1	1	1	479.977	1436.91	3	1436.89	0.0223	0	22.05	0.018	R	LVSGWVKPIIIGR	H			Cmpd 5735, +MS2(479.9770), 19.7-29.5eV, 24.6 min #6591
229	H10_HUMAN	Histone H1.0 OS=Homo sapiens GN=H1F0 PE=1 SV=3	84	20850	1	1	1	1	9282	1	1	1	719.878	1437.74	2	1437.72	0.0237	0	84.5	1.4e-07	K	YSDMIVAAIQAEK	N			Cmpd 5985, +MS2(719.8778), 28.3-42.5eV, 25.2 min #6853
31	H4_HUMAN	Histone H4 OS=Homo sapiens GN=HIST1H4A PE=1 SV=2	627	11360	24	23	9	9	9284	1	1	1	480.278	1437.81	3	1437.79	0.0216	1	31.83	0.015	R	KTVTAMDVVYALK	R			Cmpd 5208, +MS2(480.2778), 19.7-29.5eV, 23.3 min #6040
31	H4_HUMAN	Histone H4 OS=Homo sapiens GN=HIST1H4A PE=1 SV=2	627	11360	24	23	9	9	9285	1	1	1	480.278	1437.81	3	1437.79	0.0219	1	43.92	0.0009	R	KTVTAMDVVYALK	R			Cmpd 5235, +MS2(480.2779), 19.7-29.5eV, 23.3 min #6068
31	H4_HUMAN	Histone H4 OS=Homo sapiens GN=HIST1H4A PE=1 SV=2	627	11360	24	23	9	9	9286	1	1	1	719.914	1437.81	2	1437.79	0.0243	1	114.29	8.3e-11	R	KTVTAMDVVYALK	R			Cmpd 5228, +MS2(719.9145), 28.3-42.5eV, 23.3 min #6061
366	H4G_HUMAN	Histone H4-like protein type G OS=Homo sapiens GN=HIST1H4G PE=1 SV=1	48	11002	10	1	4	1	9285	2	0	1	480.278	1437.81	3	1437.83	-0.0145	1	5.77	5.9	R	KTVTAMAVVYVLK	R	Oxidation (M)	0.0000010000000.0	Cmpd 5235, +MS2(480.2779), 19.7-29.5eV, 23.3 min #6068
366	H4G_HUMAN	Histone H4-like protein type G OS=Homo sapiens GN=HIST1H4G PE=1 SV=1	48	11002	10	1	4	1	9286	2	0	1	719.914	1437.81	2	1437.83	-0.0121	1	47.61	0.00039	R	KTVTAMAVVYVLK	R	Oxidation (M)	0.0000010000000.0	Cmpd 5228, +MS2(719.9145), 28.3-42.5eV, 23.3 min #6061
39	ATPA_HUMAN	ATP synthase subunit alpha, mitochondrial OS=Homo sapiens GN=ATP5A1 PE=1 SV=1	549	59714	19	12	11	7	9288	1	1	1	480.294	1437.86	3	1437.84	0.0189	0	64.71	3.5e-06	K	GIRPAINVGLSVSR	V			Cmpd 4163, +MS2(480.2941), 19.7-29.5eV, 20.7 min #4948
39	ATPA_HUMAN	ATP synthase subunit alpha, mitochondrial OS=Homo sapiens GN=ATP5A1 PE=1 SV=1	549	59714	19	12	11	7	9289	1	1	1	719.94	1437.87	2	1437.84	0.0239	0	51.91	6.1e-05	K	GIRPAINVGLSVSR	V			Cmpd 4165, +MS2(719.9400), 28.3-42.5eV, 20.7 min #4950
307	CPSF5_HUMAN	Cleavage and polyadenylation specificity factor subunit 5 OS=Homo sapiens GN=NUDT21 PE=1 SV=1	61	26211	4	2	3	1	9295	1	1	1	720.39	1438.77	2	1438.71	0.0557	2	4.62	28	K	DSSVAARFQRMR	E	Oxidation (M)	0.000000000010.0	Cmpd 14916, +MS2(720.3901), 23.7-35.6eV, 57.8 min #16406
26	ATPB_HUMAN	ATP synthase subunit beta, mitochondrial OS=Homo sapiens GN=ATP5B PE=1 SV=3	791	56525	33	15	17	10	9302	1	1	1	720.411	1438.81	2	1438.78	0.0255	0	87.2	4.3e-08	R	VALTGLTVAEYFR	D			Cmpd 7971, +MS2(720.4110), 28.4-42.5eV, 30.5 min #8934
166	RS10_HUMAN	40S ribosomal protein S10 OS=Homo sapiens GN=RPS10 PE=1 SV=1	117	18886	8	4	5	4	9307	1	1	0	721.353	1440.69	2	1440.66	0.0281	0	67.75	4.5e-06	K	AEAGAGSATEFQFR	G			Cmpd 3783, +MS2(721.3530), 28.4-42.7eV, 19.6 min #4549
217	RS10L_HUMAN	Putative 40S ribosomal protein S10-like OS=Homo sapiens GN=RPS10P5 PE=5 SV=1	89	20108	5	2	4	2	9307	1	0	0	721.353	1440.69	2	1440.66	0.0281	0	67.75	4.5e-06	K	AEAGAGSATEFQFR	G			Cmpd 3783, +MS2(721.3530), 28.4-42.7eV, 19.6 min #4549
285	PDCD6_HUMAN	Programmed cell death protein 6 OS=Homo sapiens GN=PDCD6 PE=1 SV=1	66	21855	1	1	1	1	9308	1	1	1	721.372	1440.73	2	1440.7	0.0258	0	66.26	7.8e-06	K	AGVNFSEFTGVWK	Y			Cmpd 7397, +MS2(721.3721), 28.5-42.7eV, 28.8 min #8330
469	K2C80_HUMAN	Keratin, type II cytoskeletal 80 OS=Homo sapiens GN=KRT80 PE=1 SV=2	36	50494	7	1	5	1	9310	4	1	1	721.389	1440.76	2	1440.73	0.0354	0	2.62	48	R	CHIDLSGIVEEVK	A			Cmpd 17004, +MS2(721.3891), 23.8-35.7eV, 67.6 min #18686
620	ALDH2_HUMAN	Aldehyde dehydrogenase, mitochondrial OS=Homo sapiens GN=ALDH2 PE=1 SV=2	16	56346	2	0	2	0	9313	2	1	1	721.397	1440.78	2	1440.74	0.043	2	3.15	38	R	MDASHRGRLLNR	L	Oxidation (M)	0.100000000000.0	Cmpd 14843, +MS2(721.3972), 23.8-35.7eV, 57.5 min #16326
38	FIBA_HUMAN	Fibrinogen alpha chain OS=Homo sapiens GN=FGA PE=1 SV=2	550	94914	22	15	10	8	9315	1	1	1	721.406	1440.8	2	1440.78	0.0178	0	40.84	0.0026	K	MKPVPDLVPGNFK	S			Cmpd 4736, +MS2(721.4061), 28.5-42.7eV, 22.1 min #5547
38	FIBA_HUMAN	Fibrinogen alpha chain OS=Homo sapiens GN=FGA PE=1 SV=2	550	94914	22	15	10	8	9316	1	1	1	481.274	1440.8	3	1440.78	0.0189	0	9.42	3.5	K	MKPVPDLVPGNFK	S			Cmpd 4731, +MS2(481.2735), 19.7-29.6eV, 22.1 min #5542
376	LAMC1_HUMAN	Laminin subunit gamma-1 OS=Homo sapiens GN=LAMC1 PE=1 SV=3	47	177489	5	1	4	1	9321	1	1	1	721.908	1441.8	2	1441.78	0.0231	0	46.58	0.00072	R	LSAEDLVLEGAGLR	V			Cmpd 8189, +MS2(721.9076), 28.6-42.8eV, 31.1 min #9164
376	LAMC1_HUMAN	Laminin subunit gamma-1 OS=Homo sapiens GN=LAMC1 PE=1 SV=3	47	177489	5	1	4	1	9322	4	0	1	721.916	1441.82	2	1441.78	0.0402	0	1.77	19	R	LSAEDLVLEGAGLR	V			Cmpd 8598, +MS2(721.9162), 28.5-42.8eV, 32.3 min #9595
85	K2C7_HUMAN	Keratin, type II cytoskeletal 7 OS=Homo sapiens GN=KRT7 PE=1 SV=5	254	51354	16	7	10	6	9322	1	1	1	721.916	1441.82	2	1441.79	0.0249	0	82.81	1.5e-07	R	LPDIFEAQIAGLR	G			Cmpd 8598, +MS2(721.9162), 28.5-42.8eV, 32.3 min #9595
211	EF2_HUMAN	Elongation factor 2 OS=Homo sapiens GN=EEF2 PE=1 SV=4	90	95277	14	3	10	3	9334	1	1	1	722.899	1443.78	2	1443.76	0.0234	1	62.95	1.8e-05	K	EGIPALDNFLDKL	-			Cmpd 10269, +MS2(722.8994), 28.6-42.9eV, 38.0 min #11377
313	AIFM1_HUMAN	Apoptosis-inducing factor 1, mitochondrial OS=Homo sapiens GN=AIFM1 PE=1 SV=1	59	66859	5	1	5	1	9336	1	1	1	722.916	1443.82	2	1443.8	0.0203	0	58.7	3.5e-05	R	ALGTEVIQLFPEK	G			Cmpd 7598, +MS2(722.9161), 28.6-43.0eV, 29.4 min #8541
173	IMB1_HUMAN	Importin subunit beta-1 OS=Homo sapiens GN=KPNB1 PE=1 SV=2	109	97108	11	4	8	3	9350	1	1	1	723.405	1444.8	2	1444.77	0.025	0	38.66	0.0051	K	SNEILTAIIQGMR	K			Cmpd 8850, +MS2(723.4052), 28.6-43.0eV, 33.1 min #9864
514	IF16_HUMAN	Gamma-interferon-inducible protein 16 OS=Homo sapiens GN=IFI16 PE=1 SV=3	31	88199	5	1	4	1	9353	1	1	1	482.607	1444.8	3	1444.77	0.0232	0	6.88	7.5	K	LISEMHSFIQIK	K			Cmpd 5119, +MS2(482.6066), 19.7-29.6eV, 23.1 min #5947
121	PLEC_HUMAN	Plectin OS=Homo sapiens GN=PLEC PE=1 SV=3	168	531466	40	9	34	7	9355	1	1	1	723.419	1444.82	2	1444.8	0.019	0	38.62	0.0037	K	LQNVQIALDYLR	H			Cmpd 7200, +MS2(723.4187), 28.7-43.0eV, 28.3 min #8124
341	ADT3_HUMAN	ADP/ATP translocase 3 OS=Homo sapiens GN=SLC25A6 PE=1 SV=4	52	32845	4	2	3	2	9358	1	1	0	723.886	1445.76	2	1445.73	0.0235	0	51.52	0.0003	R	YFPTQALNFAFK	D			Cmpd 7902, +MS2(723.8862), 28.7-43.0eV, 30.2 min #8861
343	ADT4_HUMAN	ADP/ATP translocase 4 OS=Homo sapiens GN=SLC25A31 PE=2 SV=1	52	34999	3	1	3	1	9358	1	0	0	723.886	1445.76	2	1445.73	0.0235	0	51.52	0.0003	R	YFPTQALNFAFK	D			Cmpd 7902, +MS2(723.8862), 28.7-43.0eV, 30.2 min #8861
88	GRP75_HUMAN	Stress-70 protein, mitochondrial OS=Homo sapiens GN=HSPA9 PE=1 SV=2	235	73635	10	6	8	4	9360	1	1	1	723.896	1445.78	2	1445.75	0.0233	0	36.4	0.0088	K	SDIGEVILVGGMTR	M			Cmpd 7356, +MS2(723.8963), 24.1-36.2eV, 28.7 min #8287
377	RL38_HUMAN	60S ribosomal protein L38 OS=Homo sapiens GN=RPL38 PE=1 SV=2	47	8213	2	1	2	1	9375	1	1	1	483.284	1446.83	3	1446.81	0.0215	1	46.56	0.00045	K	IEEIKDFLLTAR	R			Cmpd 6101, +MS2(483.2838), 19.7-29.6eV, 25.5 min #6974
505	RMXL2_HUMAN	RNA-binding motif protein, X-linked-like-2 OS=Homo sapiens GN=RBMXL2 PE=1 SV=3	32	42788	3	1	3	1	9377	4	1	1	483.609	1447.81	3	1447.76	0.0506	0	2.12	17	K	LFIGGLNLETDEK	A			Cmpd 5717, +MS2(483.6094), 19.7-29.6eV, 24.5 min #6572
32	K1C18_HUMAN	Keratin, type I cytoskeletal 18 OS=Homo sapiens GN=KRT18 PE=1 SV=2	623	48029	23	13	8	8	9381	1	1	1	362.965	1447.83	4	1447.81	0.0177	2	6.55	3.9	K	VKLEAEIATYRR	L			Cmpd 2804, +MS2(362.9654), 18.4-27.6eV, 16.9 min #3521
32	K1C18_HUMAN	Keratin, type I cytoskeletal 18 OS=Homo sapiens GN=KRT18 PE=1 SV=2	623	48029	23	13	8	8	9382	1	1	1	483.619	1447.83	3	1447.81	0.0196	2	53.86	7.1e-05	K	VKLEAEIATYRR	L			Cmpd 2803, +MS2(483.6187), 19.7-29.6eV, 16.9 min #3520
221	SPTB2_HUMAN	Spectrin beta chain, non-erythrocytic 1 OS=Homo sapiens GN=SPTBN1 PE=1 SV=2	88	274439	11	2	10	2	9385	1	1	1	725.369	1448.72	2	1448.69	0.0375	0	11.95	2.6	R	LAEISDVWEEMK	T			Cmpd 7180, +MS2(725.3689), 24.2-36.4eV, 28.3 min #8103
7	HBB_HUMAN	Hemoglobin subunit beta OS=Homo sapiens GN=HBB PE=1 SV=2	1747	15988	70	39	11	9	9395	1	1	0	483.943	1448.81	3	1448.79	0.0199	1	16.38	0.71	K	VVAGVANALAHKYH	-			Cmpd 2745, +MS2(483.9435), 19.7-29.6eV, 16.8 min #3459
10	HBD_HUMAN	Hemoglobin subunit delta OS=Homo sapiens GN=HBD PE=1 SV=2	1150	16045	32	23	9	6	9395	1	0	0	483.943	1448.81	3	1448.79	0.0199	1	16.38	0.71	K	VVAGVANALAHKYH	-			Cmpd 2745, +MS2(483.9435), 19.7-29.6eV, 16.8 min #3459
423	PSMD2_HUMAN	26S proteasome non-ATPase regulatory subunit 2 OS=Homo sapiens GN=PSMD2 PE=1 SV=3	42	100136	10	2	10	2	9425	1	1	1	484.95	1451.83	3	1451.81	0.0195	0	3.03	9.2	R	VGQAVDVVGQAGKPK	T			Cmpd 5258, +MS2(484.9503), 19.8-29.6eV, 23.4 min #6092
439	TCPQ_HUMAN	T-complex protein 1 subunit theta OS=Homo sapiens GN=CCT8 PE=1 SV=4	39	59583	7	1	7	1	9431	1	1	1	727.408	1452.8	2	1452.78	0.0183	0	26.72	0.06	K	NVGLDIEAEVPAVK	D			Cmpd 6590, +MS2(727.4076), 29.0-43.5eV, 26.7 min #7485
409	DHE3_HUMAN	Glutamate dehydrogenase 1, mitochondrial OS=Homo sapiens GN=GLUD1 PE=1 SV=2	43	61359	5	1	5	1	9430	2	1	1	727.406	1452.8	2	1452.81	-0.0111	1	8.29	9.3	M	YRYLGEALLLSR	A			Cmpd 16640, +MS2(727.4062), 24.5-36.7eV, 65.9 min #18288
85	K2C7_HUMAN	Keratin, type II cytoskeletal 7 OS=Homo sapiens GN=KRT7 PE=1 SV=5	254	51354	16	7	10	6	9435	1	1	1	727.433	1452.85	2	1452.83	0.0216	0	79.77	1.5e-07	R	EVTINQSLLAPLR	L			Cmpd 7053, +MS2(727.4331), 29.0-43.6eV, 27.9 min #7970
52	MDHM_HUMAN	Malate dehydrogenase, mitochondrial OS=Homo sapiens GN=MDH2 PE=1 SV=3	426	35481	13	10	6	6	9436	1	1	1	727.868	1453.72	2	1453.7	0.0239	0	76.75	7.6e-07	K	AGAGSATLSMAYAGAR	F			Cmpd 3758, +MS2(727.8684), 29.1-43.6eV, 19.6 min #4523
536	COQ9_HUMAN	Ubiquinone biosynthesis protein COQ9, mitochondrial OS=Homo sapiens GN=COQ9 PE=1 SV=1	29	35487	3	1	3	1	9437	1	1	1	485.599	1453.77	3	1453.75	0.0208	0	29.29	0.041	R	MLIPYIEHWPR	A			Cmpd 6616, +MS2(485.5989), 19.8-29.7eV, 26.8 min #7512
604	IF2B2_HUMAN	Insulin-like growth factor 2 mRNA-binding protein 2 OS=Homo sapiens GN=IGF2BP2 PE=1 SV=2	20	66081	4	1	4	1	9454	1	1	1	728.461	1454.91	2	1454.89	0.022	0	19.58	0.035	R	ILVPTQFVGAIIGK	E			Cmpd 9411, +MS2(728.4613), 29.1-43.7eV, 34.9 min #10459
605	IF2B3_HUMAN	Insulin-like growth factor 2 mRNA-binding protein 3 OS=Homo sapiens GN=IGF2BP3 PE=1 SV=2	20	63666	3	1	3	1	9454	1	0	1	728.461	1454.91	2	1454.89	0.022	0	19.58	0.035	R	LLVPTQFVGAIIGK	E			Cmpd 9411, +MS2(728.4613), 29.1-43.7eV, 34.9 min #10459
74	SERPH_HUMAN	Serpin H1 OS=Homo sapiens GN=SERPINH1 PE=1 SV=2	290	46411	17	9	8	4	9468	1	1	1	729.389	1456.76	2	1456.74	0.0257	0	16.45	0.85	R	SAGLAFSLYQAMAK	D			Cmpd 7479, +MS2(729.3893), 29.3-44.0eV, 29.0 min #8416
74	SERPH_HUMAN	Serpin H1 OS=Homo sapiens GN=SERPINH1 PE=1 SV=2	290	46411	17	9	8	4	9477	1	1	1	729.405	1456.8	2	1456.74	0.0571	0	17.98	0.55	R	SAGLAFSLYQAMAK	D			Cmpd 7339, +MS2(729.4050), 24.6-36.8eV, 28.7 min #8269
26	ATPB_HUMAN	ATP synthase subunit beta, mitochondrial OS=Homo sapiens GN=ATP5B PE=1 SV=3	791	56525	33	15	17	10	9481	1	1	1	729.433	1456.85	2	1456.83	0.0188	0	18.21	0.27	K	TVLIMELINNVAK	A			Cmpd 9635, +MS2(729.4328), 29.2-43.8eV, 35.8 min #10700
26	ATPB_HUMAN	ATP synthase subunit beta, mitochondrial OS=Homo sapiens GN=ATP5B PE=1 SV=3	791	56525	33	15	17	10	9482	1	1	1	729.434	1456.85	2	1456.83	0.0208	0	3.65	7.5	K	TVLIMELINNVAK	A			Cmpd 9926, +MS2(729.4338), 29.2-43.8eV, 36.8 min #11010
24	TBA1A_HUMAN	Tubulin alpha-1A chain OS=Homo sapiens GN=TUBA1A PE=1 SV=1	828	50104	28	24	11	10	9486	1	1	0	729.449	1456.88	2	1456.86	0.0214	0	14.67	0.35	R	LIGQIVSSITASLR	F			Cmpd 9046, +MS2(729.4486), 29.2-43.8eV, 33.7 min #10072
24	TBA1A_HUMAN	Tubulin alpha-1A chain OS=Homo sapiens GN=TUBA1A PE=1 SV=1	828	50104	28	24	11	10	9487	1	1	0	729.45	1456.89	2	1456.86	0.0242	0	36.21	0.0021	R	LIGQIVSSITASLR	F			Cmpd 9083, +MS2(729.4500), 24.8-37.2eV, 33.9 min #10111
33	TBA3C_HUMAN	Tubulin alpha-3C/D chain OS=Homo sapiens GN=TUBA3C PE=1 SV=3	623	49928	19	16	9	8	9486	1	0	0	729.449	1456.88	2	1456.86	0.0214	0	14.67	0.35	R	LIGQIVSSITASLR	F			Cmpd 9046, +MS2(729.4486), 29.2-43.8eV, 33.7 min #10072
33	TBA3C_HUMAN	Tubulin alpha-3C/D chain OS=Homo sapiens GN=TUBA3C PE=1 SV=3	623	49928	19	16	9	8	9487	1	0	0	729.45	1456.89	2	1456.86	0.0242	0	36.21	0.0021	R	LIGQIVSSITASLR	F			Cmpd 9083, +MS2(729.4500), 24.8-37.2eV, 33.9 min #10111
618	NAMPT_HUMAN	Nicotinamide phosphoribosyltransferase OS=Homo sapiens GN=NAMPT PE=1 SV=1	17	55487	4	0	2	0	9492	1	1	1	730.387	1458.76	2	1458.72	0.0379	0	3.76	19	K	NAQLNIELEAAHH	-			Cmpd 3630, +MS2(730.3870), 29.4-44.1eV, 19.2 min #4388
618	NAMPT_HUMAN	Nicotinamide phosphoribosyltransferase OS=Homo sapiens GN=NAMPT PE=1 SV=1	17	55487	4	0	2	0	9493	1	1	1	730.387	1458.76	2	1458.72	0.0387	0	16.73	0.95	K	NAQLNIELEAAHH	-			Cmpd 3581, +MS2(730.3874), 29.3-44.0eV, 19.1 min #4337
618	NAMPT_HUMAN	Nicotinamide phosphoribosyltransferase OS=Homo sapiens GN=NAMPT PE=1 SV=1	17	55487	4	0	2	0	9495	2	0	1	487.266	1458.78	3	1458.72	0.0555	0	8.73	5.8	K	NAQLNIELEAAHH	-			Cmpd 3541, +MS2(487.2663), 19.8-29.7eV, 19.0 min #4295
99	LMNA_HUMAN	Prelamin-A/C OS=Homo sapiens GN=LMNA PE=1 SV=1	213	74095	10	7	7	5	9495	1	1	1	487.266	1458.78	3	1458.77	0.0117	1	43.95	0.0017	K	LALDMEIHAYRK	L			Cmpd 3541, +MS2(487.2663), 19.8-29.7eV, 19.0 min #4295
99	LMNA_HUMAN	Prelamin-A/C OS=Homo sapiens GN=LMNA PE=1 SV=1	213	74095	10	7	7	5	9499	1	1	1	365.703	1458.78	4	1458.77	0.0163	1	30.87	0.034	K	LALDMEIHAYRK	L			Cmpd 3560, +MS2(365.7027), 18.4-27.6eV, 19.0 min #4315
9	CO6A3_HUMAN	Collagen alpha-3(VI) chain OS=Homo sapiens GN=COL6A3 PE=1 SV=5	1354	343457	78	40	43	23	7092	1	1	1	487.298	1458.87	3	1458.86	0.0148	0	19.16	0.51	K	IGDLHPQIVNLLK	S			Cmpd 5980, +MS2(487.2975), 19.8-29.7eV, 25.2 min #6847
9	CO6A3_HUMAN	Collagen alpha-3(VI) chain OS=Homo sapiens GN=COL6A3 PE=1 SV=5	1354	343457	78	40	43	23	9506	1	1	1	487.3	1458.88	3	1458.86	0.0216	0	14.07	0.35	K	IGDLHPQIVNLLK	S			Cmpd 5987, +MS2(487.2998), 19.8-29.7eV, 25.2 min #6855
427	SPTN1_HUMAN	Spectrin alpha chain, non-erythrocytic 1 OS=Homo sapiens GN=SPTAN1 PE=1 SV=3	41	284364	17	2	16	2	9511	1	1	1	730.911	1459.81	2	1459.79	0.0221	0	0.29	32	R	LMVHTVATFNSIK	E			Cmpd 4007, +MS2(730.9112), 29.4-44.1eV, 20.2 min #4784
230	ROA2_HUMAN	Heterogeneous nuclear ribonucleoproteins A2/B1 OS=Homo sapiens GN=HNRNPA2B1 PE=1 SV=2	84	37407	8	2	8	2	9514	1	1	1	731.399	1460.78	2	1460.75	0.0285	1	6.13	21	-	MEKTLETVPLER	K	Oxidation (M)	0.100000000000.0	Cmpd 15240, +MS2(731.3987), 29.4-44.1eV, 59.4 min #16760
9	CO6A3_HUMAN	Collagen alpha-3(VI) chain OS=Homo sapiens GN=COL6A3 PE=1 SV=5	1354	343457	78	40	43	23	9527	2	1	1	731.414	1460.81	2	1460.79	0.0267	0	0.48	26	R	DIIFLLDGSANVGK	T			Cmpd 10359, +MS2(731.4144), 29.5-44.3eV, 38.3 min #11473
529	HYAS1_HUMAN	Hyaluronan synthase 1 OS=Homo sapiens GN=HAS1 PE=2 SV=2	30	64790	4	1	4	1	9514	4	0	1	731.399	1460.78	2	1460.79	-0.0092	1	0.7	74	R	QCLASARALLYPR	A			Cmpd 15240, +MS2(731.3987), 29.4-44.1eV, 59.4 min #16760
9	CO6A3_HUMAN	Collagen alpha-3(VI) chain OS=Homo sapiens GN=COL6A3 PE=1 SV=5	1354	343457	78	40	43	23	9534	1	1	1	731.899	1461.78	2	1461.76	0.0258	0	66.28	8.8e-06	R	QINVGNALEYVSR	N			Cmpd 5880, +MS2(731.8989), 29.5-44.2eV, 25.0 min #6743
269	PRDX3_HUMAN	Thioredoxin-dependent peroxide reductase, mitochondrial OS=Homo sapiens GN=PRDX3 PE=1 SV=3	70	27675	3	3	2	2	9535	1	1	1	731.911	1461.81	2	1461.78	0.0239	0	52.78	0.00016	R	DYGVLLEGSGLALR	G			Cmpd 8669, +MS2(731.9106), 29.5-44.2eV, 32.6 min #9671
269	PRDX3_HUMAN	Thioredoxin-dependent peroxide reductase, mitochondrial OS=Homo sapiens GN=PRDX3 PE=1 SV=3	70	27675	3	3	2	2	9536	1	1	1	731.911	1461.81	2	1461.78	0.025	0	38.25	0.0045	R	DYGVLLEGSGLALR	G			Cmpd 8613, +MS2(731.9111), 29.5-44.3eV, 32.3 min #9611
351	H2B1A_HUMAN	Histone H2B type 1-A OS=Homo sapiens GN=HIST1H2BA PE=1 SV=3	50	14159	4	2	3	2	7097	1	1	1	488.288	1461.84	3	1461.79	0.0545	2	12.69	3.3	-	MPEVSSKGATISKK	G			Cmpd 6771, +MS2(488.2875), 19.8-29.7eV, 27.2 min #7674
17	KPYM_HUMAN	Pyruvate kinase PKM OS=Homo sapiens GN=PKM PE=1 SV=4	1029	57900	52	26	16	11	9537	1	1	1	731.919	1461.82	2	1461.81	0.0163	0	10.87	1.9	K	IYVDDGLISLQVK	Q			Cmpd 7576, +MS2(731.9193), 29.5-44.2eV, 29.3 min #8517
291	APOA1_HUMAN	Apolipoprotein A-I OS=Homo sapiens GN=APOA1 PE=1 SV=1	65	30759	6	1	5	1	9538	1	1	1	488.295	1461.86	3	1461.84	0.0197	1	10.22	0.93	R	VKDLATVYVDVLK	D			Cmpd 5674, +MS2(488.2953), 19.8-29.7eV, 24.4 min #6527
57	ACTN4_HUMAN	Alpha-actinin-4 OS=Homo sapiens GN=ACTN4 PE=1 SV=2	384	104788	16	10	10	6	9545	3	1	0	732.414	1462.81	2	1462.8	0.0092	0	1.16	43	K	MTLGMIWTIILR	F	Oxidation (M)	0.000010000000.0	Cmpd 15961, +MS2(732.4139), 25.0-37.5eV, 62.8 min #17548
228	ACTN2_HUMAN	Alpha-actinin-2 OS=Homo sapiens GN=ACTN2 PE=1 SV=1	86	103788	7	2	6	2	9545	3	0	0	732.414	1462.81	2	1462.8	0.0092	0	1.16	43	K	MTLGMIWTIILR	F	Oxidation (M)	0.000010000000.0	Cmpd 15961, +MS2(732.4139), 25.0-37.5eV, 62.8 min #17548
323	ACTN3_HUMAN	Alpha-actinin-3 OS=Homo sapiens GN=ACTN3 PE=1 SV=2	56	103176	5	1	5	1	9545	3	0	0	732.414	1462.81	2	1462.8	0.0092	0	1.16	43	K	MTLGMIWTIILR	F	Oxidation (M)	0.000010000000.0	Cmpd 15961, +MS2(732.4139), 25.0-37.5eV, 62.8 min #17548
158	PRDX4_HUMAN	Peroxiredoxin-4 OS=Homo sapiens GN=PRDX4 PE=1 SV=1	124	30521	5	4	2	2	9551	1	1	1	488.959	1463.86	3	1463.83	0.021	0	33.29	0.0062	R	IPLLSDLTHQISK	D			Cmpd 6352, +MS2(488.9592), 19.8-29.7eV, 26.1 min #7236
158	PRDX4_HUMAN	Peroxiredoxin-4 OS=Homo sapiens GN=PRDX4 PE=1 SV=1	124	30521	5	4	2	2	9552	1	1	1	488.959	1463.86	3	1463.83	0.0216	0	20.22	0.13	R	IPLLSDLTHQISK	D			Cmpd 6336, +MS2(488.9594), 19.8-29.7eV, 26.1 min #7219
450	APT_HUMAN	Adenine phosphoribosyltransferase OS=Homo sapiens GN=APRT PE=1 SV=2	38	19595	2	1	2	1	9559	1	1	1	733.389	1464.76	2	1464.74	0.0242	0	37.76	0.0067	R	SFPDFPTPGVVFR	D			Cmpd 8527, +MS2(733.3895), 29.6-44.4eV, 32.1 min #9520
156	HS71A_HUMAN	Heat shock 70 kDa protein 1A OS=Homo sapiens GN=HSPA1A PE=1 SV=1	127	70009	6	4	5	4	9567	1	1	1	733.413	1464.81	2	1464.8	0.0059	0	30.09	0.028	K	AQIHDLVLVGGSTR	I			Cmpd 3846, +MS2(733.4127), 29.6-44.4eV, 19.8 min #4615
156	HS71A_HUMAN	Heat shock 70 kDa protein 1A OS=Homo sapiens GN=HSPA1A PE=1 SV=1	127	70009	6	4	5	4	9568	1	1	1	489.282	1464.82	3	1464.8	0.0195	0	19.99	0.25	K	AQIHDLVLVGGSTR	I			Cmpd 3821, +MS2(489.2821), 19.8-29.7eV, 19.7 min #4589
223	HS71L_HUMAN	Heat shock 70 kDa protein 1-like OS=Homo sapiens GN=HSPA1L PE=1 SV=2	88	70331	9	3	7	3	9567	1	0	1	733.413	1464.81	2	1464.84	-0.0305	1	30.09	0.028	K	AKIHDIVLVGGSTR	I			Cmpd 3846, +MS2(733.4127), 29.6-44.4eV, 19.8 min #4615
223	HS71L_HUMAN	Heat shock 70 kDa protein 1-like OS=Homo sapiens GN=HSPA1L PE=1 SV=2	88	70331	9	3	7	3	9568	1	0	1	489.282	1464.82	3	1464.84	-0.0169	1	19.99	0.25	K	AKIHDIVLVGGSTR	I			Cmpd 3821, +MS2(489.2821), 19.8-29.7eV, 19.7 min #4589
230	ROA2_HUMAN	Heterogeneous nuclear ribonucleoproteins A2/B1 OS=Homo sapiens GN=HNRNPA2B1 PE=1 SV=2	84	37407	8	2	8	2	9571	9	0	1	489.613	1465.82	3	1465.79	0.029	1	0.19	24	R	EESGKPGAHVTVKK	L			Cmpd 5673, +MS2(489.6133), 19.8-29.8eV, 24.4 min #6526
31	H4_HUMAN	Histone H4 OS=Homo sapiens GN=HIST1H4A PE=1 SV=2	627	11360	24	23	9	9	9570	1	1	1	489.612	1465.81	3	1465.8	0.0186	1	48.41	0.00037	K	TVTAMDVVYALKR	Q			Cmpd 6114, +MS2(489.6122), 19.8-29.8eV, 25.5 min #6987
31	H4_HUMAN	Histone H4 OS=Homo sapiens GN=HIST1H4A PE=1 SV=2	627	11360	24	23	9	9	9571	1	1	1	489.613	1465.82	3	1465.8	0.0216	1	26.26	0.059	K	TVTAMDVVYALKR	Q			Cmpd 5673, +MS2(489.6133), 19.8-29.8eV, 24.4 min #6526
31	H4_HUMAN	Histone H4 OS=Homo sapiens GN=HIST1H4A PE=1 SV=2	627	11360	24	23	9	9	9572	1	1	1	489.614	1465.82	3	1465.8	0.0229	1	60.33	2.2e-05	K	TVTAMDVVYALKR	Q			Cmpd 5778, +MS2(489.6137), 19.9-29.8eV, 24.7 min #6636
31	H4_HUMAN	Histone H4 OS=Homo sapiens GN=HIST1H4A PE=1 SV=2	627	11360	24	23	9	9	9573	1	1	1	489.614	1465.82	3	1465.8	0.0234	1	41.5	0.0017	K	TVTAMDVVYALKR	Q			Cmpd 5693, +MS2(489.6138), 19.8-29.8eV, 24.5 min #6547
31	H4_HUMAN	Histone H4 OS=Homo sapiens GN=HIST1H4A PE=1 SV=2	627	11360	24	23	9	9	9574	1	1	1	733.917	1465.82	2	1465.8	0.0238	1	85.74	6.4e-08	K	TVTAMDVVYALKR	Q			Cmpd 5714, +MS2(733.9173), 29.7-44.5eV, 24.5 min #6569
366	H4G_HUMAN	Histone H4-like protein type G OS=Homo sapiens GN=HIST1H4G PE=1 SV=1	48	11002	10	1	4	1	9572	2	0	1	489.614	1465.82	3	1465.83	-0.0135	1	10.24	2.3	K	TVTAMAVVYVLKR	Q	Oxidation (M)	0.0000100000000.0	Cmpd 5778, +MS2(489.6137), 19.9-29.8eV, 24.7 min #6636
366	H4G_HUMAN	Histone H4-like protein type G OS=Homo sapiens GN=HIST1H4G PE=1 SV=1	48	11002	10	1	4	1	9573	2	0	1	489.614	1465.82	3	1465.83	-0.013	1	8.98	3.1	K	TVTAMAVVYVLKR	Q	Oxidation (M)	0.0000100000000.0	Cmpd 5693, +MS2(489.6138), 19.8-29.8eV, 24.5 min #6547
366	H4G_HUMAN	Histone H4-like protein type G OS=Homo sapiens GN=HIST1H4G PE=1 SV=1	48	11002	10	1	4	1	9574	2	0	1	733.917	1465.82	2	1465.83	-0.0126	1	15.19	0.73	K	TVTAMAVVYVLKR	Q	Oxidation (M)	0.0000100000000.0	Cmpd 5714, +MS2(733.9173), 29.7-44.5eV, 24.5 min #6569
238	HS905_HUMAN	Putative heat shock protein HSP 90-alpha A5 OS=Homo sapiens GN=HSP90AA5P PE=2 SV=1	81	38714	5	1	4	1	9585	1	1	1	734.402	1466.79	2	1466.74	0.046	1	1.86	20	K	YCVQQLKELESK	T			Cmpd 16244, +MS2(734.4022), 25.2-37.8eV, 64.1 min #17857
9	CO6A3_HUMAN	Collagen alpha-3(VI) chain OS=Homo sapiens GN=COL6A3 PE=1 SV=5	1354	343457	78	40	43	23	9579	1	1	1	734.395	1466.78	2	1466.75	0.0233	0	52.84	0.00018	K	ALNLGYALDYAQR	Y			Cmpd 6423, +MS2(734.3948), 29.7-44.6eV, 26.3 min #7310
361	AMPN_HUMAN	Aminopeptidase N OS=Homo sapiens GN=ANPEP PE=1 SV=4	48	109471	6	1	6	1	9588	1	1	1	734.405	1466.8	2	1466.78	0.0187	0	48.09	0.00045	R	YLSYTLNPDLIR	K			Cmpd 6823, +MS2(734.4051), 29.7-44.6eV, 27.3 min #7729
46	ALBU_HUMAN	Serum albumin OS=Homo sapiens GN=ALB PE=1 SV=2	504	69321	41	20	16	10	9602	1	1	1	734.435	1466.86	2	1466.84	0.0198	1	25.04	0.076	R	RHPDYSVVLLLR	L			Cmpd 4645, +MS2(734.4351), 29.7-44.6eV, 21.9 min #5452
46	ALBU_HUMAN	Serum albumin OS=Homo sapiens GN=ALB PE=1 SV=2	504	69321	41	20	16	10	9603	1	1	1	489.959	1466.86	3	1466.84	0.0207	1	66.52	2.9e-06	R	RHPDYSVVLLLR	L			Cmpd 4693, +MS2(489.9594), 19.9-29.8eV, 22.0 min #5502
46	ALBU_HUMAN	Serum albumin OS=Homo sapiens GN=ALB PE=1 SV=2	504	69321	41	20	16	10	9604	1	1	1	489.96	1466.86	3	1466.84	0.0216	1	24.68	0.044	R	RHPDYSVVLLLR	L			Cmpd 4819, +MS2(489.9597), 19.8-29.7eV, 22.3 min #5634
46	ALBU_HUMAN	Serum albumin OS=Homo sapiens GN=ALB PE=1 SV=2	504	69321	41	20	16	10	9605	1	1	1	489.96	1466.86	3	1466.84	0.0219	1	86.55	2.8e-08	R	RHPDYSVVLLLR	L			Cmpd 4660, +MS2(489.9598), 19.8-29.8eV, 21.9 min #5468
46	ALBU_HUMAN	Serum albumin OS=Homo sapiens GN=ALB PE=1 SV=2	504	69321	41	20	16	10	9606	1	1	1	489.96	1466.86	3	1466.84	0.0219	1	53.94	5.1e-05	R	RHPDYSVVLLLR	L			Cmpd 4636, +MS2(489.9598), 19.8-29.8eV, 21.9 min #5443
46	ALBU_HUMAN	Serum albumin OS=Homo sapiens GN=ALB PE=1 SV=2	504	69321	41	20	16	10	9607	1	1	1	734.436	1466.86	2	1466.84	0.0224	1	55.63	3.2e-05	R	RHPDYSVVLLLR	L			Cmpd 4662, +MS2(734.4364), 29.7-44.6eV, 21.9 min #5470
481	CTND1_HUMAN	Catenin delta-1 OS=Homo sapiens GN=CTNND1 PE=1 SV=1	35	108103	6	1	6	1	9610	2	0	1	734.944	1467.87	2	1467.82	0.0497	1	5.17	3.5	K	IAIKNCDGVPALVR	L			Cmpd 9528, +MS2(734.9437), 29.8-44.6eV, 35.4 min #10586
364	RO60_HUMAN	60 kDa SS-A/Ro ribonucleoprotein OS=Homo sapiens GN=TROVE2 PE=1 SV=2	48	60631	6	1	5	1	9610	1	1	1	734.944	1467.87	2	1467.85	0.0246	0	47.92	0.00018	K	ALLQEMPLTALLR	N			Cmpd 9528, +MS2(734.9437), 29.8-44.6eV, 35.4 min #10586
608	ECI1_HUMAN	Enoyl-CoA delta isomerase 1, mitochondrial OS=Homo sapiens GN=ECI1 PE=1 SV=1	19	32795	3	0	2	0	9612	2	1	1	735.38	1468.74	2	1468.72	0.0246	0	2.01	23	R	DADVQNFVSFISK	D			Cmpd 8670, +MS2(735.3795), 29.8-44.7eV, 32.6 min #9672
608	ECI1_HUMAN	Enoyl-CoA delta isomerase 1, mitochondrial OS=Homo sapiens GN=ECI1 PE=1 SV=1	19	32795	3	0	2	0	9614	1	1	1	735.384	1468.75	2	1468.72	0.033	0	19.17	0.46	R	DADVQNFVSFISK	D			Cmpd 8608, +MS2(735.3837), 25.4-38.1eV, 32.3 min #9605
47	CO3_HUMAN	Complement C3 OS=Homo sapiens GN=C3 PE=1 SV=2	485	187030	27	16	19	11	9634	1	1	1	735.903	1469.79	2	1469.77	0.0197	0	42.37	0.0022	R	IPIEDGSGEVVLSR	K			Cmpd 4883, +MS2(735.9034), 29.8-44.8eV, 22.5 min #5701
47	CO3_HUMAN	Complement C3 OS=Homo sapiens GN=C3 PE=1 SV=2	485	187030	27	16	19	11	9635	1	1	1	735.904	1469.79	2	1469.77	0.0202	0	32.68	0.02	R	IPIEDGSGEVVLSR	K			Cmpd 4871, +MS2(735.9037), 29.9-44.8eV, 22.5 min #5688
258	GCN1_HUMAN	eIF-2-alpha kinase activator GCN1 OS=Homo sapiens GN=GCN1 PE=1 SV=6	72	292572	16	2	15	2	9636	1	1	1	735.922	1469.83	2	1469.81	0.0171	0	17.83	0.46	K	DLAPYLPSVTPGLK	A			Cmpd 8245, +MS2(735.9223), 29.9-44.8eV, 31.3 min #9223
464	CDC42_HUMAN	Cell division control protein 42 homolog OS=Homo sapiens GN=CDC42 PE=1 SV=2	36	21245	4	1	3	1	9671	1	1	1	736.938	1471.86	2	1471.84	0.0218	0	12.1	0.98	K	TPFLLVGTQIDLR	D			Cmpd 8985, +MS2(736.9381), 30.0-45.0eV, 33.5 min #10006
142	AL7A1_HUMAN	Alpha-aminoadipic semialdehyde dehydrogenase OS=Homo sapiens GN=ALDH7A1 PE=1 SV=5	136	58450	8	3	5	1	9687	2	1	1	737.419	1472.82	2	1472.83	-0.0047	0	4.47	21	K	IQVLGSLVSLEMGK	I			Cmpd 16960, +MS2(737.4186), 25.5-38.2eV, 67.4 min #18638
142	AL7A1_HUMAN	Alpha-aminoadipic semialdehyde dehydrogenase OS=Homo sapiens GN=ALDH7A1 PE=1 SV=5	136	58450	8	3	5	1	9691	2	0	1	737.437	1472.86	2	1472.83	0.0327	0	2.25	11	K	IQVLGSLVSLEMGK	I			Cmpd 10451, +MS2(737.4372), 30.0-45.0eV, 38.7 min #11572
124	SDHA_HUMAN	Succinate dehydrogenase [ubiquinone] flavoprotein subunit, mitochondrial OS=Homo sapiens GN=SDHA PE=1 SV=2	164	72645	2	2	1	1	9690	1	1	1	737.436	1472.86	2	1472.84	0.0219	0	98.52	2.8e-09	R	LGANSLLDLVVFGR	A			Cmpd 10422, +MS2(737.4358), 30.0-45.0eV, 38.6 min #11541
124	SDHA_HUMAN	Succinate dehydrogenase [ubiquinone] flavoprotein subunit, mitochondrial OS=Homo sapiens GN=SDHA PE=1 SV=2	164	72645	2	2	1	1	9691	1	1	1	737.437	1472.86	2	1472.84	0.0248	0	90.65	1.6e-08	R	LGANSLLDLVVFGR	A			Cmpd 10451, +MS2(737.4372), 30.0-45.0eV, 38.7 min #11572
375	FAAA_HUMAN	Fumarylacetoacetase OS=Homo sapiens GN=FAH PE=1 SV=2	47	46344	3	1	2	1	9696	1	1	1	737.931	1473.85	2	1473.83	0.017	0	22.17	0.12	R	VFLQNLLSVSQAR	L			Cmpd 7597, +MS2(737.9309), 30.0-45.1eV, 29.4 min #8540
375	FAAA_HUMAN	Fumarylacetoacetase OS=Homo sapiens GN=FAH PE=1 SV=2	47	46344	3	1	2	1	9697	1	1	1	737.932	1473.85	2	1473.83	0.0188	0	47.62	0.00034	R	VFLQNLLSVSQAR	L			Cmpd 7615, +MS2(737.9318), 25.5-38.2eV, 29.4 min #8559
129	AHNK_HUMAN	Neuroblast differentiation-associated protein AHNAK OS=Homo sapiens GN=AHNAK PE=1 SV=2	158	628699	59	8	52	7	9732	2	1	1	739.388	1476.76	2	1476.72	0.0389	1	1.65	71	K	FKMPSMNIQTHK	I	Oxidation (M)	0.001000000000.0	Cmpd 17634, +MS2(739.3876), 25.7-38.5eV, 70.6 min #19375
65	CLH1_HUMAN	Clathrin heavy chain 1 OS=Homo sapiens GN=CLTC PE=1 SV=5	326	191493	25	10	19	8	9769	1	1	1	740.414	1478.81	2	1478.79	0.0222	0	8.13	4.4	K	VGYTPDWIFLLR	N			Cmpd 10095, +MS2(740.4145), 30.3-45.4eV, 37.3 min #11190
65	CLH1_HUMAN	Clathrin heavy chain 1 OS=Homo sapiens GN=CLTC PE=1 SV=5	326	191493	25	10	19	8	9771	1	1	1	740.415	1478.82	2	1478.79	0.024	0	69.32	3.3e-06	K	VGYTPDWIFLLR	N			Cmpd 10122, +MS2(740.4154), 30.3-45.4eV, 37.4 min #11219
120	HSP7C_HUMAN	Heat shock cognate 71 kDa protein OS=Homo sapiens GN=HSPA8 PE=1 SV=1	169	70854	18	4	15	3	9774	1	1	0	494.265	1479.77	3	1479.75	0.0261	1	25.65	0.1	R	ARFEELNADLFR	G			Cmpd 5159, +MS2(494.2650), 19.9-29.9eV, 23.2 min #5989
120	HSP7C_HUMAN	Heat shock cognate 71 kDa protein OS=Homo sapiens GN=HSPA8 PE=1 SV=1	169	70854	18	4	15	3	9775	1	1	0	740.895	1479.78	2	1479.75	0.0288	1	15.59	1	R	ARFEELNADLFR	G			Cmpd 5164, +MS2(740.8952), 30.3-45.5eV, 23.2 min #5994
299	HSP72_HUMAN	Heat shock-related 70 kDa protein 2 OS=Homo sapiens GN=HSPA2 PE=1 SV=1	63	69978	11	1	8	1	9774	1	0	0	494.265	1479.77	3	1479.75	0.0261	1	25.65	0.1	R	ARFEELNADLFR	G			Cmpd 5159, +MS2(494.2650), 19.9-29.9eV, 23.2 min #5989
299	HSP72_HUMAN	Heat shock-related 70 kDa protein 2 OS=Homo sapiens GN=HSPA2 PE=1 SV=1	63	69978	11	1	8	1	9775	1	0	0	740.895	1479.78	2	1479.75	0.0288	1	15.59	1	R	ARFEELNADLFR	G			Cmpd 5164, +MS2(740.8952), 30.3-45.5eV, 23.2 min #5994
44	K2C8_HUMAN	Keratin, type II cytoskeletal 8 OS=Homo sapiens GN=KRT8 PE=1 SV=7	510	53671	32	15	21	11	9776	1	1	1	494.27	1479.79	3	1479.76	0.0228	1	35.47	0.01	R	TEMENEFVLIKK	D			Cmpd 4186, +MS2(494.2696), 19.9-29.9eV, 20.7 min #4972
120	HSP7C_HUMAN	Heat shock cognate 71 kDa protein OS=Homo sapiens GN=HSPA8 PE=1 SV=1	169	70854	18	4	15	3	9802	1	1	1	741.414	1480.81	2	1480.8	0.014	0	25.74	0.17	K	SQIHDIVLVGGSTR	I			Cmpd 3585, +MS2(741.4142), 30.4-45.6eV, 19.1 min #4341
314	HV551_HUMAN	Immunoglobulin heavy variable 5-51 OS=Homo sapiens GN=IGHV5-51 PE=3 SV=1	58	12666	3	1	2	1	9818	1	1	1	742.398	1482.78	2	1482.77	0.0101	0	4.16	33	K	SISTAYLQWSSLK	A			Cmpd 6439, +MS2(742.3982), 30.5-45.7eV, 26.3 min #7326
72	EFTU_HUMAN	Elongation factor Tu, mitochondrial OS=Homo sapiens GN=TUFM PE=1 SV=2	299	49510	14	7	11	5	9824	1	1	1	742.423	1482.83	2	1482.82	0.0131	0	17.25	0.95	R	QIGVEHVVVYVNK	A			Cmpd 3793, +MS2(742.4236), 30.5-45.7eV, 19.7 min #4559
190	CAND1_HUMAN	Cullin-associated NEDD8-dissociated protein 1 OS=Homo sapiens GN=CAND1 PE=1 SV=2	102	136289	10	3	10	3	9829	1	1	1	742.458	1482.9	2	1482.88	0.0247	0	75.1	2.3e-07	K	ISGSILNELIGLVR	S			Cmpd 10632, +MS2(742.4581), 30.5-45.7eV, 39.3 min #11766
503	RMXL1_HUMAN	RNA binding motif protein, X-linked-like-1 OS=Homo sapiens GN=RBMXL1 PE=1 SV=1	32	42116	3	1	3	1	9855	1	1	0	743.88	1485.74	2	1485.71	0.031	0	32.5	0.023	R	GFAFVTFESPADAK	D			Cmpd 7080, +MS2(743.8798), 30.7-46.0eV, 28.0 min #7998
504	RBMX_HUMAN	RNA-binding motif protein, X chromosome OS=Homo sapiens GN=RBMX PE=1 SV=3	32	42306	3	1	3	1	9855	1	0	0	743.88	1485.74	2	1485.71	0.031	0	32.5	0.023	R	GFAFVTFESPADAK	D			Cmpd 7080, +MS2(743.8798), 30.7-46.0eV, 28.0 min #7998
505	RMXL2_HUMAN	RNA-binding motif protein, X-linked-like-2 OS=Homo sapiens GN=RBMXL2 PE=1 SV=3	32	42788	3	1	3	1	9855	1	0	0	743.88	1485.74	2	1485.71	0.031	0	32.5	0.023	R	GFAFVTFESPADAK	A			Cmpd 7080, +MS2(743.8798), 30.7-46.0eV, 28.0 min #7998
421	NDUS3_HUMAN	NADH dehydrogenase [ubiquinone] iron-sulfur protein 3, mitochondrial OS=Homo sapiens GN=NDUFS3 PE=1 SV=1	42	30223	6	2	6	2	9856	1	1	1	743.91	1485.81	2	1485.78	0.0225	0	30.95	0.029	R	VVAEPVELAQEFR	K			Cmpd 6328, +MS2(743.9099), 30.7-46.1eV, 26.1 min #7211
13	MYH9_HUMAN	Myosin-9 OS=Homo sapiens GN=MYH9 PE=1 SV=4	1105	226392	51	28	31	16	9858	1	1	1	743.966	1485.92	2	1485.89	0.0245	0	47.4	9.2e-05	R	VISGVLQLGNIVFK	K			Cmpd 8994, +MS2(743.9655), 30.7-46.0eV, 33.6 min #10016
13	MYH9_HUMAN	Myosin-9 OS=Homo sapiens GN=MYH9 PE=1 SV=4	1105	226392	51	28	31	16	9860	1	1	1	743.966	1485.92	2	1485.89	0.0257	0	77.83	8.3e-08	R	VISGVLQLGNIVFK	K			Cmpd 9028, +MS2(743.9661), 30.6-45.9eV, 33.7 min #10053
239	GPDM_HUMAN	Glycerol-3-phosphate dehydrogenase, mitochondrial OS=Homo sapiens GN=GPD2 PE=1 SV=3	79	80802	7	2	6	1	9876	1	1	1	744.449	1486.88	2	1486.83	0.0576	1	0.52	13	K	AGPSRTVGLFLQGGK	D			Cmpd 12009, +MS2(744.4489), 30.7-46.0eV, 44.8 min #13247
21	TBA1B_HUMAN	Tubulin alpha-1B chain OS=Homo sapiens GN=TUBA1B PE=1 SV=1	934	50120	49	27	11	10	9866	1	1	0	744.414	1486.81	2	1486.87	-0.0584	0	9.59	4	R	LISQIVSSITASLR	F			Cmpd 12506, +MS2(744.4140), 30.7-46.0eV, 46.9 min #13784
21	TBA1B_HUMAN	Tubulin alpha-1B chain OS=Homo sapiens GN=TUBA1B PE=1 SV=1	934	50120	49	27	11	10	9868	1	1	0	744.442	1486.87	2	1486.87	-0.0028	0	20.94	0.23	R	LISQIVSSITASLR	F			Cmpd 14500, +MS2(744.4418), 30.7-46.0eV, 55.9 min #15952
21	TBA1B_HUMAN	Tubulin alpha-1B chain OS=Homo sapiens GN=TUBA1B PE=1 SV=1	934	50120	49	27	11	10	9871	1	1	0	744.446	1486.88	2	1486.87	0.0053	0	23.45	0.11	R	LISQIVSSITASLR	F			Cmpd 14719, +MS2(744.4459), 30.7-46.0eV, 56.9 min #16191
21	TBA1B_HUMAN	Tubulin alpha-1B chain OS=Homo sapiens GN=TUBA1B PE=1 SV=1	934	50120	49	27	11	10	9872	1	1	0	744.446	1486.88	2	1486.87	0.0058	0	9.41	2.7	R	LISQIVSSITASLR	F			Cmpd 14051, +MS2(744.4461), 30.7-46.0eV, 53.8 min #15463
21	TBA1B_HUMAN	Tubulin alpha-1B chain OS=Homo sapiens GN=TUBA1B PE=1 SV=1	934	50120	49	27	11	10	9873	1	1	0	744.448	1486.88	2	1486.87	0.0098	0	9.57	2.4	R	LISQIVSSITASLR	F			Cmpd 14456, +MS2(744.4481), 30.7-46.0eV, 55.7 min #15904
21	TBA1B_HUMAN	Tubulin alpha-1B chain OS=Homo sapiens GN=TUBA1B PE=1 SV=1	934	50120	49	27	11	10	9875	1	1	0	744.449	1486.88	2	1486.87	0.0112	0	12.56	1.2	R	LISQIVSSITASLR	F			Cmpd 12999, +MS2(744.4488), 30.7-46.0eV, 49.0 min #14319
21	TBA1B_HUMAN	Tubulin alpha-1B chain OS=Homo sapiens GN=TUBA1B PE=1 SV=1	934	50120	49	27	11	10	9877	1	1	0	744.449	1486.88	2	1486.87	0.0123	0	16.98	0.41	R	LISQIVSSITASLR	F			Cmpd 15368, +MS2(744.4494), 30.7-46.0eV, 60.0 min #16900
21	TBA1B_HUMAN	Tubulin alpha-1B chain OS=Homo sapiens GN=TUBA1B PE=1 SV=1	934	50120	49	27	11	10	9878	1	1	0	744.45	1486.89	2	1486.87	0.014	0	4.31	7	R	LISQIVSSITASLR	F			Cmpd 13258, +MS2(744.4502), 30.7-46.0eV, 50.2 min #14600
21	TBA1B_HUMAN	Tubulin alpha-1B chain OS=Homo sapiens GN=TUBA1B PE=1 SV=1	934	50120	49	27	11	10	9880	1	1	0	744.451	1486.89	2	1486.87	0.0151	0	6.85	3.7	R	LISQIVSSITASLR	F			Cmpd 16255, +MS2(744.4507), 30.7-46.0eV, 64.2 min #17869
21	TBA1B_HUMAN	Tubulin alpha-1B chain OS=Homo sapiens GN=TUBA1B PE=1 SV=1	934	50120	49	27	11	10	9883	1	1	0	744.452	1486.89	2	1486.87	0.0172	0	18.58	0.23	R	LISQIVSSITASLR	F			Cmpd 13595, +MS2(744.4518), 30.7-46.0eV, 51.7 min #14967
21	TBA1B_HUMAN	Tubulin alpha-1B chain OS=Homo sapiens GN=TUBA1B PE=1 SV=1	934	50120	49	27	11	10	9885	1	1	0	744.453	1486.89	2	1486.87	0.0189	0	25.4	0.035	R	LISQIVSSITASLR	F			Cmpd 10039, +MS2(744.4526), 30.8-46.1eV, 37.1 min #11130
21	TBA1B_HUMAN	Tubulin alpha-1B chain OS=Homo sapiens GN=TUBA1B PE=1 SV=1	934	50120	49	27	11	10	9886	1	1	0	744.453	1486.89	2	1486.87	0.0191	0	17.97	0.26	R	LISQIVSSITASLR	F			Cmpd 17844, +MS2(744.4527), 30.7-46.0eV, 71.6 min #19605
21	TBA1B_HUMAN	Tubulin alpha-1B chain OS=Homo sapiens GN=TUBA1B PE=1 SV=1	934	50120	49	27	11	10	9889	2	1	0	744.453	1486.89	2	1486.87	0.0197	0	0.94	9.6	R	LISQIVSSITASLR	F			Cmpd 10543, +MS2(744.4531), 30.7-46.0eV, 39.0 min #11670
21	TBA1B_HUMAN	Tubulin alpha-1B chain OS=Homo sapiens GN=TUBA1B PE=1 SV=1	934	50120	49	27	11	10	9890	1	1	0	744.453	1486.89	2	1486.87	0.0205	0	14.38	0.44	R	LISQIVSSITASLR	F			Cmpd 10814, +MS2(744.4535), 30.7-46.0eV, 40.0 min #11961
21	TBA1B_HUMAN	Tubulin alpha-1B chain OS=Homo sapiens GN=TUBA1B PE=1 SV=1	934	50120	49	27	11	10	9891	1	1	0	744.454	1486.89	2	1486.87	0.0211	0	9.23	1.4	R	LISQIVSSITASLR	F			Cmpd 9929, +MS2(744.4537), 26.1-39.1eV, 36.8 min #11013
21	TBA1B_HUMAN	Tubulin alpha-1B chain OS=Homo sapiens GN=TUBA1B PE=1 SV=1	934	50120	49	27	11	10	9893	1	1	0	744.454	1486.89	2	1486.87	0.0218	0	2.29	9.2	R	LISQIVSSITASLR	F			Cmpd 16967, +MS2(744.4541), 30.7-46.0eV, 67.5 min #18646
21	TBA1B_HUMAN	Tubulin alpha-1B chain OS=Homo sapiens GN=TUBA1B PE=1 SV=1	934	50120	49	27	11	10	9895	1	1	0	744.455	1486.89	2	1486.87	0.0231	0	8.69	2.1	R	LISQIVSSITASLR	F			Cmpd 16751, +MS2(744.4547), 30.7-46.0eV, 66.4 min #18410
21	TBA1B_HUMAN	Tubulin alpha-1B chain OS=Homo sapiens GN=TUBA1B PE=1 SV=1	934	50120	49	27	11	10	9896	1	1	0	744.455	1486.9	2	1486.87	0.0234	0	4.17	4.1	R	LISQIVSSITASLR	F			Cmpd 9961, +MS2(744.4549), 30.7-46.0eV, 36.9 min #11047
21	TBA1B_HUMAN	Tubulin alpha-1B chain OS=Homo sapiens GN=TUBA1B PE=1 SV=1	934	50120	49	27	11	10	9898	1	1	0	744.456	1486.9	2	1486.87	0.025	0	1.61	6.8	R	LISQIVSSITASLR	F			Cmpd 18327, +MS2(744.4557), 26.2-39.3eV, 73.7 min #20128
21	TBA1B_HUMAN	Tubulin alpha-1B chain OS=Homo sapiens GN=TUBA1B PE=1 SV=1	934	50120	49	27	11	10	9900	1	1	0	744.456	1486.9	2	1486.87	0.0263	0	84.54	3.5e-08	R	LISQIVSSITASLR	F			Cmpd 9225, +MS2(744.4563), 26.1-39.1eV, 34.3 min #10261
21	TBA1B_HUMAN	Tubulin alpha-1B chain OS=Homo sapiens GN=TUBA1B PE=1 SV=1	934	50120	49	27	11	10	9901	1	1	0	744.456	1486.9	2	1486.87	0.0263	0	62.75	5.3e-06	R	LISQIVSSITASLR	F			Cmpd 9209, +MS2(744.4563), 30.7-46.0eV, 34.3 min #10245
21	TBA1B_HUMAN	Tubulin alpha-1B chain OS=Homo sapiens GN=TUBA1B PE=1 SV=1	934	50120	49	27	11	10	9902	1	1	0	744.456	1486.9	2	1486.87	0.0263	0	40.81	0.00082	R	LISQIVSSITASLR	F			Cmpd 9226, +MS2(744.4563), 30.9-46.4eV, 34.3 min #10262
21	TBA1B_HUMAN	Tubulin alpha-1B chain OS=Homo sapiens GN=TUBA1B PE=1 SV=1	934	50120	49	27	11	10	9903	1	1	0	744.457	1486.9	2	1486.87	0.0279	0	2.2	5.6	R	LISQIVSSITASLR	F			Cmpd 18503, +MS2(744.4571), 30.7-46.0eV, 74.5 min #20320
29	TBA4A_HUMAN	Tubulin alpha-4A chain OS=Homo sapiens GN=TUBA4A PE=1 SV=1	688	49892	39	19	8	8	9866	1	0	0	744.414	1486.81	2	1486.87	-0.0584	0	9.59	4	R	LISQIVSSITASLR	F			Cmpd 12506, +MS2(744.4140), 30.7-46.0eV, 46.9 min #13784
29	TBA4A_HUMAN	Tubulin alpha-4A chain OS=Homo sapiens GN=TUBA4A PE=1 SV=1	688	49892	39	19	8	8	9868	1	0	0	744.442	1486.87	2	1486.87	-0.0028	0	20.94	0.23	R	LISQIVSSITASLR	F			Cmpd 14500, +MS2(744.4418), 30.7-46.0eV, 55.9 min #15952
29	TBA4A_HUMAN	Tubulin alpha-4A chain OS=Homo sapiens GN=TUBA4A PE=1 SV=1	688	49892	39	19	8	8	9871	1	0	0	744.446	1486.88	2	1486.87	0.0053	0	23.45	0.11	R	LISQIVSSITASLR	F			Cmpd 14719, +MS2(744.4459), 30.7-46.0eV, 56.9 min #16191
29	TBA4A_HUMAN	Tubulin alpha-4A chain OS=Homo sapiens GN=TUBA4A PE=1 SV=1	688	49892	39	19	8	8	9872	1	0	0	744.446	1486.88	2	1486.87	0.0058	0	9.41	2.7	R	LISQIVSSITASLR	F			Cmpd 14051, +MS2(744.4461), 30.7-46.0eV, 53.8 min #15463
29	TBA4A_HUMAN	Tubulin alpha-4A chain OS=Homo sapiens GN=TUBA4A PE=1 SV=1	688	49892	39	19	8	8	9873	1	0	0	744.448	1486.88	2	1486.87	0.0098	0	9.57	2.4	R	LISQIVSSITASLR	F			Cmpd 14456, +MS2(744.4481), 30.7-46.0eV, 55.7 min #15904
29	TBA4A_HUMAN	Tubulin alpha-4A chain OS=Homo sapiens GN=TUBA4A PE=1 SV=1	688	49892	39	19	8	8	9875	1	0	0	744.449	1486.88	2	1486.87	0.0112	0	12.56	1.2	R	LISQIVSSITASLR	F			Cmpd 12999, +MS2(744.4488), 30.7-46.0eV, 49.0 min #14319
29	TBA4A_HUMAN	Tubulin alpha-4A chain OS=Homo sapiens GN=TUBA4A PE=1 SV=1	688	49892	39	19	8	8	9877	1	0	0	744.449	1486.88	2	1486.87	0.0123	0	16.98	0.41	R	LISQIVSSITASLR	F			Cmpd 15368, +MS2(744.4494), 30.7-46.0eV, 60.0 min #16900
29	TBA4A_HUMAN	Tubulin alpha-4A chain OS=Homo sapiens GN=TUBA4A PE=1 SV=1	688	49892	39	19	8	8	9878	1	0	0	744.45	1486.89	2	1486.87	0.014	0	4.31	7	R	LISQIVSSITASLR	F			Cmpd 13258, +MS2(744.4502), 30.7-46.0eV, 50.2 min #14600
29	TBA4A_HUMAN	Tubulin alpha-4A chain OS=Homo sapiens GN=TUBA4A PE=1 SV=1	688	49892	39	19	8	8	9880	1	0	0	744.451	1486.89	2	1486.87	0.0151	0	6.85	3.7	R	LISQIVSSITASLR	F			Cmpd 16255, +MS2(744.4507), 30.7-46.0eV, 64.2 min #17869
29	TBA4A_HUMAN	Tubulin alpha-4A chain OS=Homo sapiens GN=TUBA4A PE=1 SV=1	688	49892	39	19	8	8	9883	1	0	0	744.452	1486.89	2	1486.87	0.0172	0	18.58	0.23	R	LISQIVSSITASLR	F			Cmpd 13595, +MS2(744.4518), 30.7-46.0eV, 51.7 min #14967
29	TBA4A_HUMAN	Tubulin alpha-4A chain OS=Homo sapiens GN=TUBA4A PE=1 SV=1	688	49892	39	19	8	8	9885	1	0	0	744.453	1486.89	2	1486.87	0.0189	0	25.4	0.035	R	LISQIVSSITASLR	F			Cmpd 10039, +MS2(744.4526), 30.8-46.1eV, 37.1 min #11130
29	TBA4A_HUMAN	Tubulin alpha-4A chain OS=Homo sapiens GN=TUBA4A PE=1 SV=1	688	49892	39	19	8	8	9886	1	0	0	744.453	1486.89	2	1486.87	0.0191	0	17.97	0.26	R	LISQIVSSITASLR	F			Cmpd 17844, +MS2(744.4527), 30.7-46.0eV, 71.6 min #19605
29	TBA4A_HUMAN	Tubulin alpha-4A chain OS=Homo sapiens GN=TUBA4A PE=1 SV=1	688	49892	39	19	8	8	9889	2	0	0	744.453	1486.89	2	1486.87	0.0197	0	0.94	9.6	R	LISQIVSSITASLR	F			Cmpd 10543, +MS2(744.4531), 30.7-46.0eV, 39.0 min #11670
29	TBA4A_HUMAN	Tubulin alpha-4A chain OS=Homo sapiens GN=TUBA4A PE=1 SV=1	688	49892	39	19	8	8	9890	1	0	0	744.453	1486.89	2	1486.87	0.0205	0	14.38	0.44	R	LISQIVSSITASLR	F			Cmpd 10814, +MS2(744.4535), 30.7-46.0eV, 40.0 min #11961
29	TBA4A_HUMAN	Tubulin alpha-4A chain OS=Homo sapiens GN=TUBA4A PE=1 SV=1	688	49892	39	19	8	8	9891	1	0	0	744.454	1486.89	2	1486.87	0.0211	0	9.23	1.4	R	LISQIVSSITASLR	F			Cmpd 9929, +MS2(744.4537), 26.1-39.1eV, 36.8 min #11013
29	TBA4A_HUMAN	Tubulin alpha-4A chain OS=Homo sapiens GN=TUBA4A PE=1 SV=1	688	49892	39	19	8	8	9893	1	0	0	744.454	1486.89	2	1486.87	0.0218	0	2.29	9.2	R	LISQIVSSITASLR	F			Cmpd 16967, +MS2(744.4541), 30.7-46.0eV, 67.5 min #18646
29	TBA4A_HUMAN	Tubulin alpha-4A chain OS=Homo sapiens GN=TUBA4A PE=1 SV=1	688	49892	39	19	8	8	9895	1	0	0	744.455	1486.89	2	1486.87	0.0231	0	8.69	2.1	R	LISQIVSSITASLR	F			Cmpd 16751, +MS2(744.4547), 30.7-46.0eV, 66.4 min #18410
29	TBA4A_HUMAN	Tubulin alpha-4A chain OS=Homo sapiens GN=TUBA4A PE=1 SV=1	688	49892	39	19	8	8	9896	1	0	0	744.455	1486.9	2	1486.87	0.0234	0	4.17	4.1	R	LISQIVSSITASLR	F			Cmpd 9961, +MS2(744.4549), 30.7-46.0eV, 36.9 min #11047
29	TBA4A_HUMAN	Tubulin alpha-4A chain OS=Homo sapiens GN=TUBA4A PE=1 SV=1	688	49892	39	19	8	8	9898	1	0	0	744.456	1486.9	2	1486.87	0.025	0	1.61	6.8	R	LISQIVSSITASLR	F			Cmpd 18327, +MS2(744.4557), 26.2-39.3eV, 73.7 min #20128
29	TBA4A_HUMAN	Tubulin alpha-4A chain OS=Homo sapiens GN=TUBA4A PE=1 SV=1	688	49892	39	19	8	8	9900	1	0	0	744.456	1486.9	2	1486.87	0.0263	0	84.54	3.5e-08	R	LISQIVSSITASLR	F			Cmpd 9225, +MS2(744.4563), 26.1-39.1eV, 34.3 min #10261
29	TBA4A_HUMAN	Tubulin alpha-4A chain OS=Homo sapiens GN=TUBA4A PE=1 SV=1	688	49892	39	19	8	8	9901	1	0	0	744.456	1486.9	2	1486.87	0.0263	0	62.75	5.3e-06	R	LISQIVSSITASLR	F			Cmpd 9209, +MS2(744.4563), 30.7-46.0eV, 34.3 min #10245
29	TBA4A_HUMAN	Tubulin alpha-4A chain OS=Homo sapiens GN=TUBA4A PE=1 SV=1	688	49892	39	19	8	8	9902	1	0	0	744.456	1486.9	2	1486.87	0.0263	0	40.81	0.00082	R	LISQIVSSITASLR	F			Cmpd 9226, +MS2(744.4563), 30.9-46.4eV, 34.3 min #10262
29	TBA4A_HUMAN	Tubulin alpha-4A chain OS=Homo sapiens GN=TUBA4A PE=1 SV=1	688	49892	39	19	8	8	9903	1	0	0	744.457	1486.9	2	1486.87	0.0279	0	2.2	5.6	R	LISQIVSSITASLR	F			Cmpd 18503, +MS2(744.4571), 30.7-46.0eV, 74.5 min #20320
54	TBA8_HUMAN	Tubulin alpha-8 chain OS=Homo sapiens GN=TUBA8 PE=1 SV=1	395	50062	35	12	7	6	9866	1	0	0	744.414	1486.81	2	1486.87	-0.0584	0	9.59	4	R	LISQIVSSITASLR	F			Cmpd 12506, +MS2(744.4140), 30.7-46.0eV, 46.9 min #13784
54	TBA8_HUMAN	Tubulin alpha-8 chain OS=Homo sapiens GN=TUBA8 PE=1 SV=1	395	50062	35	12	7	6	9868	1	0	0	744.442	1486.87	2	1486.87	-0.0028	0	20.94	0.23	R	LISQIVSSITASLR	F			Cmpd 14500, +MS2(744.4418), 30.7-46.0eV, 55.9 min #15952
54	TBA8_HUMAN	Tubulin alpha-8 chain OS=Homo sapiens GN=TUBA8 PE=1 SV=1	395	50062	35	12	7	6	9871	1	0	0	744.446	1486.88	2	1486.87	0.0053	0	23.45	0.11	R	LISQIVSSITASLR	F			Cmpd 14719, +MS2(744.4459), 30.7-46.0eV, 56.9 min #16191
54	TBA8_HUMAN	Tubulin alpha-8 chain OS=Homo sapiens GN=TUBA8 PE=1 SV=1	395	50062	35	12	7	6	9872	1	0	0	744.446	1486.88	2	1486.87	0.0058	0	9.41	2.7	R	LISQIVSSITASLR	F			Cmpd 14051, +MS2(744.4461), 30.7-46.0eV, 53.8 min #15463
54	TBA8_HUMAN	Tubulin alpha-8 chain OS=Homo sapiens GN=TUBA8 PE=1 SV=1	395	50062	35	12	7	6	9873	1	0	0	744.448	1486.88	2	1486.87	0.0098	0	9.57	2.4	R	LISQIVSSITASLR	F			Cmpd 14456, +MS2(744.4481), 30.7-46.0eV, 55.7 min #15904
54	TBA8_HUMAN	Tubulin alpha-8 chain OS=Homo sapiens GN=TUBA8 PE=1 SV=1	395	50062	35	12	7	6	9875	1	0	0	744.449	1486.88	2	1486.87	0.0112	0	12.56	1.2	R	LISQIVSSITASLR	F			Cmpd 12999, +MS2(744.4488), 30.7-46.0eV, 49.0 min #14319
54	TBA8_HUMAN	Tubulin alpha-8 chain OS=Homo sapiens GN=TUBA8 PE=1 SV=1	395	50062	35	12	7	6	9877	1	0	0	744.449	1486.88	2	1486.87	0.0123	0	16.98	0.41	R	LISQIVSSITASLR	F			Cmpd 15368, +MS2(744.4494), 30.7-46.0eV, 60.0 min #16900
54	TBA8_HUMAN	Tubulin alpha-8 chain OS=Homo sapiens GN=TUBA8 PE=1 SV=1	395	50062	35	12	7	6	9878	1	0	0	744.45	1486.89	2	1486.87	0.014	0	4.31	7	R	LISQIVSSITASLR	F			Cmpd 13258, +MS2(744.4502), 30.7-46.0eV, 50.2 min #14600
54	TBA8_HUMAN	Tubulin alpha-8 chain OS=Homo sapiens GN=TUBA8 PE=1 SV=1	395	50062	35	12	7	6	9880	1	0	0	744.451	1486.89	2	1486.87	0.0151	0	6.85	3.7	R	LISQIVSSITASLR	F			Cmpd 16255, +MS2(744.4507), 30.7-46.0eV, 64.2 min #17869
54	TBA8_HUMAN	Tubulin alpha-8 chain OS=Homo sapiens GN=TUBA8 PE=1 SV=1	395	50062	35	12	7	6	9883	1	0	0	744.452	1486.89	2	1486.87	0.0172	0	18.58	0.23	R	LISQIVSSITASLR	F			Cmpd 13595, +MS2(744.4518), 30.7-46.0eV, 51.7 min #14967
54	TBA8_HUMAN	Tubulin alpha-8 chain OS=Homo sapiens GN=TUBA8 PE=1 SV=1	395	50062	35	12	7	6	9885	1	0	0	744.453	1486.89	2	1486.87	0.0189	0	25.4	0.035	R	LISQIVSSITASLR	F			Cmpd 10039, +MS2(744.4526), 30.8-46.1eV, 37.1 min #11130
54	TBA8_HUMAN	Tubulin alpha-8 chain OS=Homo sapiens GN=TUBA8 PE=1 SV=1	395	50062	35	12	7	6	9886	1	0	0	744.453	1486.89	2	1486.87	0.0191	0	17.97	0.26	R	LISQIVSSITASLR	F			Cmpd 17844, +MS2(744.4527), 30.7-46.0eV, 71.6 min #19605
54	TBA8_HUMAN	Tubulin alpha-8 chain OS=Homo sapiens GN=TUBA8 PE=1 SV=1	395	50062	35	12	7	6	9889	2	0	0	744.453	1486.89	2	1486.87	0.0197	0	0.94	9.6	R	LISQIVSSITASLR	F			Cmpd 10543, +MS2(744.4531), 30.7-46.0eV, 39.0 min #11670
54	TBA8_HUMAN	Tubulin alpha-8 chain OS=Homo sapiens GN=TUBA8 PE=1 SV=1	395	50062	35	12	7	6	9890	1	0	0	744.453	1486.89	2	1486.87	0.0205	0	14.38	0.44	R	LISQIVSSITASLR	F			Cmpd 10814, +MS2(744.4535), 30.7-46.0eV, 40.0 min #11961
54	TBA8_HUMAN	Tubulin alpha-8 chain OS=Homo sapiens GN=TUBA8 PE=1 SV=1	395	50062	35	12	7	6	9891	1	0	0	744.454	1486.89	2	1486.87	0.0211	0	9.23	1.4	R	LISQIVSSITASLR	F			Cmpd 9929, +MS2(744.4537), 26.1-39.1eV, 36.8 min #11013
54	TBA8_HUMAN	Tubulin alpha-8 chain OS=Homo sapiens GN=TUBA8 PE=1 SV=1	395	50062	35	12	7	6	9893	1	0	0	744.454	1486.89	2	1486.87	0.0218	0	2.29	9.2	R	LISQIVSSITASLR	F			Cmpd 16967, +MS2(744.4541), 30.7-46.0eV, 67.5 min #18646
54	TBA8_HUMAN	Tubulin alpha-8 chain OS=Homo sapiens GN=TUBA8 PE=1 SV=1	395	50062	35	12	7	6	9895	1	0	0	744.455	1486.89	2	1486.87	0.0231	0	8.69	2.1	R	LISQIVSSITASLR	F			Cmpd 16751, +MS2(744.4547), 30.7-46.0eV, 66.4 min #18410
54	TBA8_HUMAN	Tubulin alpha-8 chain OS=Homo sapiens GN=TUBA8 PE=1 SV=1	395	50062	35	12	7	6	9896	1	0	0	744.455	1486.9	2	1486.87	0.0234	0	4.17	4.1	R	LISQIVSSITASLR	F			Cmpd 9961, +MS2(744.4549), 30.7-46.0eV, 36.9 min #11047
54	TBA8_HUMAN	Tubulin alpha-8 chain OS=Homo sapiens GN=TUBA8 PE=1 SV=1	395	50062	35	12	7	6	9898	1	0	0	744.456	1486.9	2	1486.87	0.025	0	1.61	6.8	R	LISQIVSSITASLR	F			Cmpd 18327, +MS2(744.4557), 26.2-39.3eV, 73.7 min #20128
54	TBA8_HUMAN	Tubulin alpha-8 chain OS=Homo sapiens GN=TUBA8 PE=1 SV=1	395	50062	35	12	7	6	9900	1	0	0	744.456	1486.9	2	1486.87	0.0263	0	84.54	3.5e-08	R	LISQIVSSITASLR	F			Cmpd 9225, +MS2(744.4563), 26.1-39.1eV, 34.3 min #10261
54	TBA8_HUMAN	Tubulin alpha-8 chain OS=Homo sapiens GN=TUBA8 PE=1 SV=1	395	50062	35	12	7	6	9901	1	0	0	744.456	1486.9	2	1486.87	0.0263	0	62.75	5.3e-06	R	LISQIVSSITASLR	F			Cmpd 9209, +MS2(744.4563), 30.7-46.0eV, 34.3 min #10245
54	TBA8_HUMAN	Tubulin alpha-8 chain OS=Homo sapiens GN=TUBA8 PE=1 SV=1	395	50062	35	12	7	6	9902	1	0	0	744.456	1486.9	2	1486.87	0.0263	0	40.81	0.00082	R	LISQIVSSITASLR	F			Cmpd 9226, +MS2(744.4563), 30.9-46.4eV, 34.3 min #10262
54	TBA8_HUMAN	Tubulin alpha-8 chain OS=Homo sapiens GN=TUBA8 PE=1 SV=1	395	50062	35	12	7	6	9903	1	0	0	744.457	1486.9	2	1486.87	0.0279	0	2.2	5.6	R	LISQIVSSITASLR	F			Cmpd 18503, +MS2(744.4571), 30.7-46.0eV, 74.5 min #20320
346	B3AT_HUMAN	Band 3 anion transport protein OS=Homo sapiens GN=SLC4A1 PE=1 SV=3	51	101727	3	2	3	2	9925	1	1	1	745.917	1489.82	2	1489.79	0.0255	0	42.6	0.0018	R	ADFLEQPVLGFVR	L			Cmpd 8791, +MS2(745.9165), 30.9-46.3eV, 33.0 min #9802
99	LMNA_HUMAN	Prelamin-A/C OS=Homo sapiens GN=LMNA PE=1 SV=1	213	74095	10	7	7	5	9927	1	1	1	746.389	1490.76	2	1490.74	0.023	0	30.54	0.091	R	TALINSTGEEVAMR	K			Cmpd 4017, +MS2(746.3887), 30.9-46.3eV, 20.3 min #4794
289	1B27_HUMAN	HLA class I histocompatibility antigen, B-27 alpha chain OS=Homo sapiens GN=HLA-B PE=1 SV=2	65	40403	2	1	2	1	9926	1	1	1	746.37	1490.72	2	1490.75	-0.0265	2	0.45	33	R	ETQICKAKAQTDR	E			Cmpd 19458, +MS2(746.3696), 26.4-39.6eV, 79.1 min #21365
292	DDX6_HUMAN	Probable ATP-dependent RNA helicase DDX6 OS=Homo sapiens GN=DDX6 PE=1 SV=2	65	54382	3	1	3	1	9937	1	1	1	498.284	1491.83	3	1491.8	0.0259	0	64.76	9e-06	R	LDDTVHVVIATPGR	I			Cmpd 4289, +MS2(498.2841), 20.0-30.0eV, 21.0 min #5080
212	2B1G_HUMAN	HLA class II histocompatibility antigen, DRB1-16 beta chain OS=Homo sapiens GN=HLA-DRB1 PE=1 SV=1	90	30011	6	2	3	1	9939	1	1	0	498.583	1492.73	3	1492.71	0.0209	0	71.57	2.6e-06	R	HNYGVGESFTVQR	R			Cmpd 2938, +MS2(498.5829), 20.0-30.0eV, 17.4 min #3663
212	2B1G_HUMAN	HLA class II histocompatibility antigen, DRB1-16 beta chain OS=Homo sapiens GN=HLA-DRB1 PE=1 SV=1	90	30011	6	2	3	1	9940	1	1	0	498.583	1492.73	3	1492.71	0.0219	0	46.53	0.00082	R	HNYGVGESFTVQR	R			Cmpd 2989, +MS2(498.5832), 20.0-30.0eV, 17.5 min #3716
212	2B1G_HUMAN	HLA class II histocompatibility antigen, DRB1-16 beta chain OS=Homo sapiens GN=HLA-DRB1 PE=1 SV=1	90	30011	6	2	3	1	9941	1	1	0	747.375	1492.74	2	1492.71	0.0292	0	2.5	23	R	HNYGVGESFTVQR	R			Cmpd 2977, +MS2(747.3748), 31.1-46.7eV, 17.5 min #3703
212	2B1G_HUMAN	HLA class II histocompatibility antigen, DRB1-16 beta chain OS=Homo sapiens GN=HLA-DRB1 PE=1 SV=1	90	30011	6	2	3	1	9942	1	1	0	747.375	1492.74	2	1492.71	0.0299	0	14.87	1.3	R	HNYGVGESFTVQR	R			Cmpd 2925, +MS2(747.3752), 26.5-39.8eV, 17.3 min #3649
213	2B17_HUMAN	HLA class II histocompatibility antigen, DRB1-7 beta chain OS=Homo sapiens GN=HLA-DRB1 PE=1 SV=1	90	29803	6	2	2	1	9939	1	0	0	498.583	1492.73	3	1492.71	0.0209	0	71.57	2.6e-06	R	HNYGVGESFTVQR	R			Cmpd 2938, +MS2(498.5829), 20.0-30.0eV, 17.4 min #3663
213	2B17_HUMAN	HLA class II histocompatibility antigen, DRB1-7 beta chain OS=Homo sapiens GN=HLA-DRB1 PE=1 SV=1	90	29803	6	2	2	1	9940	1	0	0	498.583	1492.73	3	1492.71	0.0219	0	46.53	0.00082	R	HNYGVGESFTVQR	R			Cmpd 2989, +MS2(498.5832), 20.0-30.0eV, 17.5 min #3716
213	2B17_HUMAN	HLA class II histocompatibility antigen, DRB1-7 beta chain OS=Homo sapiens GN=HLA-DRB1 PE=1 SV=1	90	29803	6	2	2	1	9941	1	0	0	747.375	1492.74	2	1492.71	0.0292	0	2.5	23	R	HNYGVGESFTVQR	R			Cmpd 2977, +MS2(747.3748), 31.1-46.7eV, 17.5 min #3703
213	2B17_HUMAN	HLA class II histocompatibility antigen, DRB1-7 beta chain OS=Homo sapiens GN=HLA-DRB1 PE=1 SV=1	90	29803	6	2	2	1	9942	1	0	0	747.375	1492.74	2	1492.71	0.0299	0	14.87	1.3	R	HNYGVGESFTVQR	R			Cmpd 2925, +MS2(747.3752), 26.5-39.8eV, 17.3 min #3649
456	ABHDB_HUMAN	Protein ABHD11 OS=Homo sapiens GN=ABHD11 PE=1 SV=1	37	34668	5	1	4	1	9950	8	1	1	747.405	1492.8	2	1492.8	-0.0035	0	1.69	61	R	QHLLTNLVEVDGR	F			Cmpd 14947, +MS2(747.4054), 31.0-46.4eV, 58.0 min #16440
317	KCD12_HUMAN	BTB/POZ domain-containing protein KCTD12 OS=Homo sapiens GN=KCTD12 PE=1 SV=1	57	35679	2	1	1	1	9969	1	1	1	747.891	1493.77	2	1493.74	0.0281	0	0.26	41	R	EAEYFELPELVR	R			Cmpd 8350, +MS2(747.8914), 26.9-40.3eV, 31.6 min #9333
317	KCD12_HUMAN	BTB/POZ domain-containing protein KCTD12 OS=Homo sapiens GN=KCTD12 PE=1 SV=1	57	35679	2	1	1	1	9970	1	1	1	747.891	1493.77	2	1493.74	0.0281	0	56.77	9.1e-05	R	EAEYFELPELVR	R			Cmpd 8340, +MS2(747.8914), 31.0-46.6eV, 31.5 min #9323
465	RAP1A_HUMAN	Ras-related protein Rap-1A OS=Homo sapiens GN=RAP1A PE=1 SV=1	36	20974	4	2	2	2	9971	1	1	1	747.914	1493.81	2	1493.79	0.0255	0	2.75	17	K	INVNEIFYDLVR	Q			Cmpd 9957, +MS2(747.9139), 26.9-40.3eV, 36.9 min #11043
465	RAP1A_HUMAN	Ras-related protein Rap-1A OS=Homo sapiens GN=RAP1A PE=1 SV=1	36	20974	4	2	2	2	9972	1	1	1	747.914	1493.81	2	1493.79	0.0257	0	35.63	0.009	K	INVNEIFYDLVR	Q			Cmpd 9941, +MS2(747.9140), 31.0-46.5eV, 36.8 min #11026
47	CO3_HUMAN	Complement C3 OS=Homo sapiens GN=C3 PE=1 SV=2	485	187030	27	16	19	11	9990	1	1	1	748.407	1494.8	2	1494.78	0.0165	2	6.58	17	R	AELQCPQPAARRR	R			Cmpd 17800, +MS2(748.4074), 26.6-40.0eV, 71.4 min #19557
65	CLH1_HUMAN	Clathrin heavy chain 1 OS=Homo sapiens GN=CLTC PE=1 SV=5	326	191493	25	10	19	8	10043	1	1	1	750.431	1498.85	2	1498.83	0.021	0	22.76	0.13	K	WLLLTGISAQQNR	V			Cmpd 7177, +MS2(750.4306), 31.2-46.9eV, 28.3 min #8100
538	BGH3_HUMAN	Transforming growth factor-beta-induced protein ig-h3 OS=Homo sapiens GN=TGFBI PE=1 SV=1	29	74634	3	1	3	1	10046	1	1	1	750.922	1499.83	2	1499.81	0.0212	0	28.96	0.039	R	VLTPPMGTVMDVLK	G			Cmpd 8382, +MS2(750.9224), 31.3-46.9eV, 31.6 min #9367
199	IF4A1_HUMAN	Eukaryotic initiation factor 4A-I OS=Homo sapiens GN=EIF4A1 PE=1 SV=1	97	46125	8	4	6	3	10050	1	1	1	751.4	1500.79	2	1500.76	0.0253	1	20.48	0.38	R	GFKDQIYDIFQK	L			Cmpd 6035, +MS2(751.4006), 31.3-47.0eV, 25.3 min #6905
546	FAT2_HUMAN	Protocadherin Fat 2 OS=Homo sapiens GN=FAT2 PE=1 SV=2	28	479018	12	1	11	1	5684	3	0	1	376.226	1500.88	4	1500.83	0.0468	0	4.6	20	K	AVAAQDPVIYSLVR	G			Cmpd 14258, +MS2(376.2265), 18.4-27.6eV, 54.7 min #15688
376	LAMC1_HUMAN	Laminin subunit gamma-1 OS=Homo sapiens GN=LAMC1 PE=1 SV=3	47	177489	5	1	4	1	5684	2	1	1	376.226	1500.88	4	1500.85	0.0271	2	9.24	7	R	GSHRAAPALRPRGR	L			Cmpd 14258, +MS2(376.2265), 18.4-27.6eV, 54.7 min #15688
475	MYO1C_HUMAN	Unconventional myosin-Ic OS=Homo sapiens GN=MYO1C PE=1 SV=4	35	121606	5	1	5	1	10071	1	1	1	751.449	1500.88	2	1500.86	0.025	0	35.48	0.0041	K	MSLLQLVEILQSK	E			Cmpd 11232, +MS2(751.4490), 31.3-47.0eV, 41.7 min #12410
195	IGKC_HUMAN	Immunoglobulin kappa constant OS=Homo sapiens GN=IGKC PE=1 SV=2	100	11758	5	3	2	2	10072	1	1	1	751.895	1501.78	2	1501.75	0.0248	0	57.68	7.1e-05	K	DSTYSLSSTLTLSK	A			Cmpd 6147, +MS2(751.8953), 31.4-47.1eV, 25.6 min #7022
65	CLH1_HUMAN	Clathrin heavy chain 1 OS=Homo sapiens GN=CLTC PE=1 SV=5	326	191493	25	10	19	8	10075	1	1	1	501.93	1502.77	3	1502.75	0.0233	1	5	13	K	MREHLELFWSR	V			Cmpd 4240, +MS2(501.9301), 20.1-30.1eV, 20.9 min #5028
65	CLH1_HUMAN	Clathrin heavy chain 1 OS=Homo sapiens GN=CLTC PE=1 SV=5	326	191493	25	10	19	8	10076	1	1	1	501.931	1502.77	3	1502.75	0.0248	1	41.53	0.0028	K	MREHLELFWSR	V			Cmpd 4251, +MS2(501.9306), 20.0-30.1eV, 20.9 min #5040
14	1433Z_HUMAN	14-3-3 protein zeta/delta OS=Homo sapiens GN=YWHAZ PE=1 SV=1	1063	27728	22	18	6	6	10087	2	1	0	752.426	1502.84	2	1502.86	-0.0199	1	1.75	35	R	NLLSVAYKNVVGAR	R			Cmpd 5084, +MS2(752.4258), 27.1-40.6eV, 23.0 min #5910
14	1433Z_HUMAN	14-3-3 protein zeta/delta OS=Homo sapiens GN=YWHAZ PE=1 SV=1	1063	27728	22	18	6	6	10089	1	1	0	501.967	1502.88	3	1502.86	0.0235	1	35.04	0.004	R	NLLSVAYKNVVGAR	R			Cmpd 5073, +MS2(501.9674), 20.0-30.1eV, 23.0 min #5899
56	1433B_HUMAN	14-3-3 protein beta/alpha OS=Homo sapiens GN=YWHAB PE=1 SV=3	392	28065	9	7	3	3	10087	2	0	0	752.426	1502.84	2	1502.86	-0.0199	1	1.75	35	R	NLLSVAYKNVVGAR	R			Cmpd 5084, +MS2(752.4258), 27.1-40.6eV, 23.0 min #5910
56	1433B_HUMAN	14-3-3 protein beta/alpha OS=Homo sapiens GN=YWHAB PE=1 SV=3	392	28065	9	7	3	3	10089	1	0	0	501.967	1502.88	3	1502.86	0.0235	1	35.04	0.004	R	NLLSVAYKNVVGAR	R			Cmpd 5073, +MS2(501.9674), 20.0-30.1eV, 23.0 min #5899
114	1433G_HUMAN	14-3-3 protein gamma OS=Homo sapiens GN=YWHAG PE=1 SV=2	182	28285	8	6	3	3	10087	2	0	0	752.426	1502.84	2	1502.86	-0.0199	1	1.75	35	R	NLLSVAYKNVVGAR	R			Cmpd 5084, +MS2(752.4258), 27.1-40.6eV, 23.0 min #5910
114	1433G_HUMAN	14-3-3 protein gamma OS=Homo sapiens GN=YWHAG PE=1 SV=2	182	28285	8	6	3	3	10089	1	0	0	501.967	1502.88	3	1502.86	0.0235	1	35.04	0.004	R	NLLSVAYKNVVGAR	R			Cmpd 5073, +MS2(501.9674), 20.0-30.1eV, 23.0 min #5899
267	1433F_HUMAN	14-3-3 protein eta OS=Homo sapiens GN=YWHAH PE=1 SV=4	71	28201	6	4	3	2	10087	2	0	0	752.426	1502.84	2	1502.86	-0.0199	1	1.75	35	R	NLLSVAYKNVVGAR	R			Cmpd 5084, +MS2(752.4258), 27.1-40.6eV, 23.0 min #5910
267	1433F_HUMAN	14-3-3 protein eta OS=Homo sapiens GN=YWHAH PE=1 SV=4	71	28201	6	4	3	2	10089	1	0	0	501.967	1502.88	3	1502.86	0.0235	1	35.04	0.004	R	NLLSVAYKNVVGAR	R			Cmpd 5073, +MS2(501.9674), 20.0-30.1eV, 23.0 min #5899
270	RL15_HUMAN	60S ribosomal protein L15 OS=Homo sapiens GN=RPL15 PE=1 SV=2	70	24131	2	2	1	1	10093	1	1	1	502.285	1503.83	3	1503.81	0.0211	0	45.59	0.00076	K	FFEVILIDPFHK	A			Cmpd 9363, +MS2(502.2852), 20.0-30.1eV, 34.8 min #10408
270	RL15_HUMAN	60S ribosomal protein L15 OS=Homo sapiens GN=RPL15 PE=1 SV=2	70	24131	2	2	1	1	10095	1	1	1	752.925	1503.84	2	1503.81	0.0237	0	51.57	0.00019	K	FFEVILIDPFHK	A			Cmpd 9375, +MS2(752.9254), 31.5-47.2eV, 34.8 min #10421
104	PPIA_HUMAN	Peptidyl-prolyl cis-trans isomerase A OS=Homo sapiens GN=PPIA PE=1 SV=2	202	18001	15	8	6	4	10098	1	1	1	502.594	1504.76	3	1504.74	0.0222	1	26.96	0.085	K	VKEGMNIVEAMER	F			Cmpd 3865, +MS2(502.5939), 20.0-30.1eV, 19.8 min #4635
32	K1C18_HUMAN	Keratin, type I cytoskeletal 18 OS=Homo sapiens GN=KRT18 PE=1 SV=2	623	48029	23	13	8	8	10133	1	1	1	753.889	1505.76	2	1505.74	0.025	0	80.45	4e-07	R	TVQSLEIDLDSMR	N			Cmpd 6535, +MS2(753.8895), 31.6-47.4eV, 26.6 min #7428
32	K1C18_HUMAN	Keratin, type I cytoskeletal 18 OS=Homo sapiens GN=KRT18 PE=1 SV=2	623	48029	23	13	8	8	10134	1	1	1	753.891	1505.77	2	1505.74	0.0282	0	80.36	4.1e-07	R	TVQSLEIDLDSMR	N			Cmpd 6517, +MS2(753.8912), 27.2-40.8eV, 26.6 min #7409
491	NUCB1_HUMAN	Nucleobindin-1 OS=Homo sapiens GN=NUCB1 PE=1 SV=4	34	53846	3	1	3	1	10139	1	1	1	753.922	1505.83	2	1505.81	0.0203	0	33.77	0.013	R	LVTLEEFLASTQR	K			Cmpd 8564, +MS2(753.9219), 31.6-47.4eV, 32.2 min #9559
214	DYHC1_HUMAN	Cytoplasmic dynein 1 heavy chain 1 OS=Homo sapiens GN=DYNC1H1 PE=1 SV=5	90	532072	14	3	14	3	10141	1	1	1	754.386	1506.76	2	1506.71	0.0473	0	29.42	0.047	K	LNTQEIFDDWAR	K			Cmpd 7335, +MS2(754.3861), 31.6-47.4eV, 28.7 min #8265
93	MATR3_HUMAN	Matrin-3 OS=Homo sapiens GN=MATR3 PE=1 SV=2	229	94565	11	6	7	2	10154	4	1	1	754.881	1507.75	2	1507.69	0.0567	0	0.81	32	K	EWSQHINGASHSR	R			Cmpd 8204, +MS2(754.8814), 27.3-41.0eV, 31.2 min #9180
460	FA49B_HUMAN	Protein FAM49B OS=Homo sapiens GN=FAM49B PE=1 SV=1	37	36725	6	1	5	1	10153	1	1	1	754.881	1507.75	2	1507.72	0.0329	0	8.99	4.8	K	DAEGILEDLQSYR	G			Cmpd 8205, +MS2(754.8814), 27.2-40.8eV, 31.2 min #9181
460	FA49B_HUMAN	Protein FAM49B OS=Homo sapiens GN=FAM49B PE=1 SV=1	37	36725	6	1	5	1	10154	1	0	1	754.881	1507.75	2	1507.72	0.0329	0	13.02	1.9	K	DAEGILEDLQSYR	G			Cmpd 8204, +MS2(754.8814), 27.3-41.0eV, 31.2 min #9180
129	AHNK_HUMAN	Neuroblast differentiation-associated protein AHNAK OS=Homo sapiens GN=AHNAK PE=1 SV=2	158	628699	59	8	52	7	10167	1	1	1	755.405	1508.8	2	1508.85	-0.0486	1	1.1	29	K	ISIPDVDLDLKGPK	V			Cmpd 7403, +MS2(755.4055), 27.4-41.0eV, 28.8 min #8336
129	AHNK_HUMAN	Neuroblast differentiation-associated protein AHNAK OS=Homo sapiens GN=AHNAK PE=1 SV=2	158	628699	59	8	52	7	10176	1	1	1	503.962	1508.86	3	1508.85	0.0179	1	53.06	9.5e-05	K	ISIPDVDLDLKGPK	V			Cmpd 6293, +MS2(503.9616), 20.1-30.1eV, 26.0 min #7174
569	GLYM_HUMAN	Serine hydroxymethyltransferase, mitochondrial OS=Homo sapiens GN=SHMT2 PE=1 SV=3	25	55958	6	0	5	0	10172	4	1	1	755.409	1508.8	2	1508.86	-0.0547	2	1.3	27	K	TLRGARSGLIFYR	K			Cmpd 11900, +MS2(755.4087), 27.4-41.0eV, 44.3 min #13129
247	A2MG_HUMAN	Alpha-2-macroglobulin OS=Homo sapiens GN=A2M PE=1 SV=3	76	163188	10	2	8	2	10182	1	1	1	756.399	1510.78	2	1510.76	0.0218	0	7.35	17	K	AAQVTIQSSGTFSSK	F			Cmpd 3519, +MS2(756.3995), 31.8-47.7eV, 18.9 min #4271
247	A2MG_HUMAN	Alpha-2-macroglobulin OS=Homo sapiens GN=A2M PE=1 SV=3	76	163188	10	2	8	2	10184	1	1	1	756.401	1510.79	2	1510.76	0.0255	0	20.85	0.3	K	AAQVTIQSSGTFSSK	F			Cmpd 3090, +MS2(756.4014), 31.8-47.7eV, 17.8 min #3822
47	CO3_HUMAN	Complement C3 OS=Homo sapiens GN=C3 PE=1 SV=2	485	187030	27	16	19	11	10198	1	1	1	756.426	1510.84	2	1510.81	0.0224	0	80.62	2.5e-07	R	LVAYYTLIGASGQR	E			Cmpd 6061, +MS2(756.4257), 31.8-47.7eV, 25.4 min #6932
46	ALBU_HUMAN	Serum albumin OS=Homo sapiens GN=ALB PE=1 SV=2	504	69321	41	20	16	10	10197	1	1	1	756.42	1510.83	2	1510.84	-0.0101	0	11.29	4.8	K	VPQVSTPTLVEVSR	N			Cmpd 5174, +MS2(756.4200), 31.8-47.7eV, 23.2 min #6004
83	GRP78_HUMAN	78 kDa glucose-regulated protein OS=Homo sapiens GN=HSPA5 PE=1 SV=2	264	72288	17	10	11	7	10200	1	1	1	504.931	1511.77	3	1511.74	0.0258	1	35.9	0.0092	R	AKFEELNMDLFR	S			Cmpd 6079, +MS2(504.9306), 20.1-30.1eV, 25.5 min #6951
83	GRP78_HUMAN	78 kDa glucose-regulated protein OS=Homo sapiens GN=HSPA5 PE=1 SV=2	264	72288	17	10	11	7	10202	1	1	1	756.904	1511.79	2	1511.74	0.0485	1	37.28	0.0067	R	AKFEELNMDLFR	S			Cmpd 6100, +MS2(756.9036), 31.9-47.8eV, 25.5 min #6973
453	NDUAD_HUMAN	NADH dehydrogenase [ubiquinone] 1 alpha subcomplex subunit 13 OS=Homo sapiens GN=NDUFA13 PE=1 SV=3	37	16688	5	1	4	1	10203	1	1	1	756.945	1511.88	2	1511.85	0.0254	0	37.38	0.0034	R	WVPPLIGELYGLR	T			Cmpd 10253, +MS2(756.9450), 31.9-47.8eV, 37.9 min #11360
453	NDUAD_HUMAN	NADH dehydrogenase [ubiquinone] 1 alpha subcomplex subunit 13 OS=Homo sapiens GN=NDUFA13 PE=1 SV=3	37	16688	5	1	4	1	10204	1	1	1	756.945	1511.88	2	1511.85	0.0262	0	12.01	1.2	R	WVPPLIGELYGLR	T			Cmpd 10217, +MS2(756.9454), 31.9-47.9eV, 37.8 min #11321
191	C1QBP_HUMAN	Complement component 1 Q subcomponent-binding protein, mitochondrial OS=Homo sapiens GN=C1QBP PE=1 SV=1	102	31343	6	1	5	1	10205	1	1	1	757.367	1512.72	2	1512.67	0.0454	0	23.39	0.38	R	EVSFQSTGESEWK	D			Cmpd 3817, +MS2(757.3666), 31.9-47.9eV, 19.7 min #4584
9	CO6A3_HUMAN	Collagen alpha-3(VI) chain OS=Homo sapiens GN=COL6A3 PE=1 SV=5	1354	343457	78	40	43	23	10206	1	1	1	757.393	1512.77	2	1512.75	0.026	0	34.9	0.012	R	LVDYLDVGFDTTR	V			Cmpd 7807, +MS2(757.3933), 31.9-47.9eV, 30.0 min #8761
45	HS90A_HUMAN	Heat shock protein HSP 90-alpha OS=Homo sapiens GN=HSP90AA1 PE=1 SV=5	505	84607	29	17	11	8	10215	1	1	0	757.409	1512.8	2	1512.78	0.0243	0	50.22	0.00036	R	GVVDSEDLPLNISR	E			Cmpd 6290, +MS2(757.4086), 31.9-47.9eV, 26.0 min #7171
45	HS90A_HUMAN	Heat shock protein HSP 90-alpha OS=Homo sapiens GN=HSP90AA1 PE=1 SV=5	505	84607	29	17	11	8	10217	1	1	0	757.409	1512.8	2	1512.78	0.0252	0	80.63	3.3e-07	R	GVVDSEDLPLNISR	E			Cmpd 6303, +MS2(757.4091), 31.9-47.9eV, 26.0 min #7185
45	HS90A_HUMAN	Heat shock protein HSP 90-alpha OS=Homo sapiens GN=HSP90AA1 PE=1 SV=5	505	84607	29	17	11	8	10218	1	1	0	757.409	1512.8	2	1512.78	0.026	0	35.74	0.01	R	GVVDSEDLPLNISR	E			Cmpd 6365, +MS2(757.4095), 27.9-41.8eV, 26.1 min #7249
51	HS90B_HUMAN	Heat shock protein HSP 90-beta OS=Homo sapiens GN=HSP90AB1 PE=1 SV=4	441	83212	29	16	10	6	10215	1	0	0	757.409	1512.8	2	1512.78	0.0243	0	50.22	0.00036	R	GVVDSEDLPLNISR	E			Cmpd 6290, +MS2(757.4086), 31.9-47.9eV, 26.0 min #7171
51	HS90B_HUMAN	Heat shock protein HSP 90-beta OS=Homo sapiens GN=HSP90AB1 PE=1 SV=4	441	83212	29	16	10	6	10217	1	0	0	757.409	1512.8	2	1512.78	0.0252	0	80.63	3.3e-07	R	GVVDSEDLPLNISR	E			Cmpd 6303, +MS2(757.4091), 31.9-47.9eV, 26.0 min #7185
51	HS90B_HUMAN	Heat shock protein HSP 90-beta OS=Homo sapiens GN=HSP90AB1 PE=1 SV=4	441	83212	29	16	10	6	10218	1	0	0	757.409	1512.8	2	1512.78	0.026	0	35.74	0.01	R	GVVDSEDLPLNISR	E			Cmpd 6365, +MS2(757.4095), 27.9-41.8eV, 26.1 min #7249
105	TRAP1_HUMAN	Heat shock protein 75 kDa, mitochondrial OS=Homo sapiens GN=TRAP1 PE=1 SV=3	200	80060	9	6	6	4	10215	1	0	1	757.409	1512.8	2	1512.78	0.0243	0	50.22	0.00036	R	GVVDSEDIPLNLSR	E			Cmpd 6290, +MS2(757.4086), 31.9-47.9eV, 26.0 min #7171
105	TRAP1_HUMAN	Heat shock protein 75 kDa, mitochondrial OS=Homo sapiens GN=TRAP1 PE=1 SV=3	200	80060	9	6	6	4	10217	1	0	1	757.409	1512.8	2	1512.78	0.0252	0	80.63	3.3e-07	R	GVVDSEDIPLNLSR	E			Cmpd 6303, +MS2(757.4091), 31.9-47.9eV, 26.0 min #7185
105	TRAP1_HUMAN	Heat shock protein 75 kDa, mitochondrial OS=Homo sapiens GN=TRAP1 PE=1 SV=3	200	80060	9	6	6	4	10218	1	0	1	757.409	1512.8	2	1512.78	0.026	0	35.74	0.01	R	GVVDSEDIPLNLSR	E			Cmpd 6365, +MS2(757.4095), 27.9-41.8eV, 26.1 min #7249
13	MYH9_HUMAN	Myosin-9 OS=Homo sapiens GN=MYH9 PE=1 SV=4	1105	226392	51	28	31	16	10212	1	1	1	757.402	1512.79	2	1512.83	-0.0454	2	3.07	19	R	GDLPFVVPRRMAR	K			Cmpd 19006, +MS2(757.4020), 31.9-47.9eV, 76.9 min #20870
218	FLNC_HUMAN	Filamin-C OS=Homo sapiens GN=FLNC PE=1 SV=3	89	290841	5	2	4	1	10217	5	0	1	757.409	1512.8	2	1512.84	-0.0377	1	0.03	38	R	VRAFGPGLEGGLVNK	A			Cmpd 6303, +MS2(757.4091), 31.9-47.9eV, 26.0 min #7185
470	SUCB2_HUMAN	Succinate--CoA ligase [GDP-forming] subunit beta, mitochondrial OS=Homo sapiens GN=SUCLG2 PE=1 SV=2	36	46481	3	1	3	1	10226	5	1	1	757.428	1512.84	2	1512.84	-0.0008	1	2.6	31	K	GVFNSGLKGGVHLTK	D			Cmpd 15843, +MS2(757.4275), 27.6-41.4eV, 62.2 min #17419
57	ACTN4_HUMAN	Alpha-actinin-4 OS=Homo sapiens GN=ACTN4 PE=1 SV=2	384	104788	16	10	10	6	10230	1	1	1	757.918	1513.82	2	1513.8	0.0233	0	78.86	6.4e-07	K	LVSIGAEEIVDGNAK	M			Cmpd 5134, +MS2(757.9183), 32.0-47.9eV, 23.1 min #5962
57	ACTN4_HUMAN	Alpha-actinin-4 OS=Homo sapiens GN=ACTN4 PE=1 SV=2	384	104788	16	10	10	6	10231	1	1	1	757.92	1513.82	2	1513.8	0.026	0	68.03	5.2e-06	K	LVSIGAEEIVDGNAK	M			Cmpd 5183, +MS2(757.9197), 32.0-47.9eV, 23.2 min #6014
4	ACTG_HUMAN	Actin, cytoplasmic 2 OS=Homo sapiens GN=ACTG1 PE=1 SV=1	1920	41766	49	32	14	9	10235	1	1	0	758.385	1514.76	2	1514.74	0.0142	0	10.5	8.7	K	IWHHTFYNELR	V			Cmpd 3013, +MS2(758.3853), 32.0-48.0eV, 17.6 min #3741
4	ACTG_HUMAN	Actin, cytoplasmic 2 OS=Homo sapiens GN=ACTG1 PE=1 SV=1	1920	41766	49	32	14	9	10236	1	1	0	505.928	1514.76	3	1514.74	0.0207	0	37.37	0.007	K	IWHHTFYNELR	V			Cmpd 2998, +MS2(505.9281), 20.1-30.1eV, 17.5 min #3726
4	ACTG_HUMAN	Actin, cytoplasmic 2 OS=Homo sapiens GN=ACTG1 PE=1 SV=1	1920	41766	49	32	14	9	10237	1	1	0	379.698	1514.76	4	1514.74	0.0207	0	18.28	0.57	K	IWHHTFYNELR	V			Cmpd 3057, +MS2(379.6979), 18.4-27.6eV, 17.7 min #3787
5	ACTB_HUMAN	Actin, cytoplasmic 1 OS=Homo sapiens GN=ACTB PE=1 SV=1	1920	41710	49	32	14	9	10235	1	0	0	758.385	1514.76	2	1514.74	0.0142	0	10.5	8.7	K	IWHHTFYNELR	V			Cmpd 3013, +MS2(758.3853), 32.0-48.0eV, 17.6 min #3741
5	ACTB_HUMAN	Actin, cytoplasmic 1 OS=Homo sapiens GN=ACTB PE=1 SV=1	1920	41710	49	32	14	9	10236	1	0	0	505.928	1514.76	3	1514.74	0.0207	0	37.37	0.007	K	IWHHTFYNELR	V			Cmpd 2998, +MS2(505.9281), 20.1-30.1eV, 17.5 min #3726
5	ACTB_HUMAN	Actin, cytoplasmic 1 OS=Homo sapiens GN=ACTB PE=1 SV=1	1920	41710	49	32	14	9	10237	1	0	0	379.698	1514.76	4	1514.74	0.0207	0	18.28	0.57	K	IWHHTFYNELR	V			Cmpd 3057, +MS2(379.6979), 18.4-27.6eV, 17.7 min #3787
27	ACTC_HUMAN	Actin, alpha cardiac muscle 1 OS=Homo sapiens GN=ACTC1 PE=1 SV=1	756	41992	25	18	9	7	10235	1	0	0	758.385	1514.76	2	1514.74	0.0142	0	10.5	8.7	K	IWHHTFYNELR	V			Cmpd 3013, +MS2(758.3853), 32.0-48.0eV, 17.6 min #3741
27	ACTC_HUMAN	Actin, alpha cardiac muscle 1 OS=Homo sapiens GN=ACTC1 PE=1 SV=1	756	41992	25	18	9	7	10236	1	0	0	505.928	1514.76	3	1514.74	0.0207	0	37.37	0.007	K	IWHHTFYNELR	V			Cmpd 2998, +MS2(505.9281), 20.1-30.1eV, 17.5 min #3726
27	ACTC_HUMAN	Actin, alpha cardiac muscle 1 OS=Homo sapiens GN=ACTC1 PE=1 SV=1	756	41992	25	18	9	7	10237	1	0	0	379.698	1514.76	4	1514.74	0.0207	0	18.28	0.57	K	IWHHTFYNELR	V			Cmpd 3057, +MS2(379.6979), 18.4-27.6eV, 17.7 min #3787
42	POTEE_HUMAN	POTE ankyrin domain family member E OS=Homo sapiens GN=POTEE PE=2 SV=3	531	121286	15	10	6	3	10235	1	0	0	758.385	1514.76	2	1514.74	0.0142	0	10.5	8.7	K	IWHHTFYNELR	V			Cmpd 3013, +MS2(758.3853), 32.0-48.0eV, 17.6 min #3741
42	POTEE_HUMAN	POTE ankyrin domain family member E OS=Homo sapiens GN=POTEE PE=2 SV=3	531	121286	15	10	6	3	10236	1	0	0	505.928	1514.76	3	1514.74	0.0207	0	37.37	0.007	K	IWHHTFYNELR	V			Cmpd 2998, +MS2(505.9281), 20.1-30.1eV, 17.5 min #3726
42	POTEE_HUMAN	POTE ankyrin domain family member E OS=Homo sapiens GN=POTEE PE=2 SV=3	531	121286	15	10	6	3	10237	1	0	0	379.698	1514.76	4	1514.74	0.0207	0	18.28	0.57	K	IWHHTFYNELR	V			Cmpd 3057, +MS2(379.6979), 18.4-27.6eV, 17.7 min #3787
43	POTEF_HUMAN	POTE ankyrin domain family member F OS=Homo sapiens GN=POTEF PE=1 SV=2	531	121367	15	10	6	3	10235	1	0	0	758.385	1514.76	2	1514.74	0.0142	0	10.5	8.7	K	IWHHTFYNELR	V			Cmpd 3013, +MS2(758.3853), 32.0-48.0eV, 17.6 min #3741
43	POTEF_HUMAN	POTE ankyrin domain family member F OS=Homo sapiens GN=POTEF PE=1 SV=2	531	121367	15	10	6	3	10236	1	0	0	505.928	1514.76	3	1514.74	0.0207	0	37.37	0.007	K	IWHHTFYNELR	V			Cmpd 2998, +MS2(505.9281), 20.1-30.1eV, 17.5 min #3726
43	POTEF_HUMAN	POTE ankyrin domain family member F OS=Homo sapiens GN=POTEF PE=1 SV=2	531	121367	15	10	6	3	10237	1	0	0	379.698	1514.76	4	1514.74	0.0207	0	18.28	0.57	K	IWHHTFYNELR	V			Cmpd 3057, +MS2(379.6979), 18.4-27.6eV, 17.7 min #3787
50	ACTBM_HUMAN	Putative beta-actin-like protein 3 OS=Homo sapiens GN=POTEKP PE=5 SV=1	453	41989	10	7	3	2	10235	1	0	0	758.385	1514.76	2	1514.74	0.0142	0	10.5	8.7	K	IWHHTFYNELR	V			Cmpd 3013, +MS2(758.3853), 32.0-48.0eV, 17.6 min #3741
50	ACTBM_HUMAN	Putative beta-actin-like protein 3 OS=Homo sapiens GN=POTEKP PE=5 SV=1	453	41989	10	7	3	2	10236	1	0	0	505.928	1514.76	3	1514.74	0.0207	0	37.37	0.007	K	IWHHTFYNELR	V			Cmpd 2998, +MS2(505.9281), 20.1-30.1eV, 17.5 min #3726
50	ACTBM_HUMAN	Putative beta-actin-like protein 3 OS=Homo sapiens GN=POTEKP PE=5 SV=1	453	41989	10	7	3	2	10237	1	0	0	379.698	1514.76	4	1514.74	0.0207	0	18.28	0.57	K	IWHHTFYNELR	V			Cmpd 3057, +MS2(379.6979), 18.4-27.6eV, 17.7 min #3787
168	POTEI_HUMAN	POTE ankyrin domain family member I OS=Homo sapiens GN=POTEI PE=3 SV=1	114	121205	11	4	7	2	10235	1	0	0	758.385	1514.76	2	1514.74	0.0142	0	10.5	8.7	K	IWHHTFYNELR	V			Cmpd 3013, +MS2(758.3853), 32.0-48.0eV, 17.6 min #3741
168	POTEI_HUMAN	POTE ankyrin domain family member I OS=Homo sapiens GN=POTEI PE=3 SV=1	114	121205	11	4	7	2	10236	1	0	0	505.928	1514.76	3	1514.74	0.0207	0	37.37	0.007	K	IWHHTFYNELR	V			Cmpd 2998, +MS2(505.9281), 20.1-30.1eV, 17.5 min #3726
168	POTEI_HUMAN	POTE ankyrin domain family member I OS=Homo sapiens GN=POTEI PE=3 SV=1	114	121205	11	4	7	2	10237	1	0	0	379.698	1514.76	4	1514.74	0.0207	0	18.28	0.57	K	IWHHTFYNELR	V			Cmpd 3057, +MS2(379.6979), 18.4-27.6eV, 17.7 min #3787
454	POTEJ_HUMAN	POTE ankyrin domain family member J OS=Homo sapiens GN=POTEJ PE=3 SV=1	37	117315	8	1	6	1	10235	1	0	0	758.385	1514.76	2	1514.74	0.0142	0	10.5	8.7	K	IWHHTFYNELR	V			Cmpd 3013, +MS2(758.3853), 32.0-48.0eV, 17.6 min #3741
454	POTEJ_HUMAN	POTE ankyrin domain family member J OS=Homo sapiens GN=POTEJ PE=3 SV=1	37	117315	8	1	6	1	10236	1	0	0	505.928	1514.76	3	1514.74	0.0207	0	37.37	0.007	K	IWHHTFYNELR	V			Cmpd 2998, +MS2(505.9281), 20.1-30.1eV, 17.5 min #3726
454	POTEJ_HUMAN	POTE ankyrin domain family member J OS=Homo sapiens GN=POTEJ PE=3 SV=1	37	117315	8	1	6	1	10237	1	0	0	379.698	1514.76	4	1514.74	0.0207	0	18.28	0.57	K	IWHHTFYNELR	V			Cmpd 3057, +MS2(379.6979), 18.4-27.6eV, 17.7 min #3787
244	HYOU1_HUMAN	Hypoxia up-regulated protein 1 OS=Homo sapiens GN=HYOU1 PE=1 SV=1	77	111266	9	3	9	3	10237	2	0	1	379.698	1514.76	4	1514.79	-0.0249	1	7.8	6.3	K	TKEAGMQPQLQIR	G	Oxidation (M)	0.0000010000000.0	Cmpd 3057, +MS2(379.6979), 18.4-27.6eV, 17.7 min #3787
197	MVP_HUMAN	Major vault protein OS=Homo sapiens GN=MVP PE=1 SV=4	99	99266	16	4	11	4	10236	4	0	1	505.928	1514.76	3	1514.81	-0.0426	2	1.78	25	R	QKILDQSEAEKAR	K			Cmpd 2998, +MS2(505.9281), 20.1-30.1eV, 17.5 min #3726
479	RUVB2_HUMAN	RuvB-like 2 OS=Homo sapiens GN=RUVBL2 PE=1 SV=3	35	51125	4	1	3	1	10268	1	1	1	759.414	1516.81	2	1516.83	-0.0144	1	8.69	11	-	MATVTATTKVPEIR	D			Cmpd 17712, +MS2(759.4142), 27.8-41.7eV, 71.0 min #19461
35	1433E_HUMAN	14-3-3 protein epsilon OS=Homo sapiens GN=YWHAE PE=1 SV=1	584	29155	17	10	8	3	10291	1	1	1	759.453	1516.89	2	1516.87	0.0185	1	19.6	0.14	R	NLLSVAYKNVIGAR	R			Cmpd 5106, +MS2(759.4528), 32.1-48.2eV, 23.0 min #5933
35	1433E_HUMAN	14-3-3 protein epsilon OS=Homo sapiens GN=YWHAE PE=1 SV=1	584	29155	17	10	8	3	10292	2	1	1	506.64	1516.9	3	1516.87	0.0251	1	5.99	2.7	R	NLLSVAYKNVIGAR	R			Cmpd 5117, +MS2(506.6398), 20.1-30.2eV, 23.1 min #5945
91	HNRPK_HUMAN	Heterogeneous nuclear ribonucleoprotein K OS=Homo sapiens GN=HNRNPK PE=1 SV=1	232	50944	8	5	5	3	10296	1	1	1	506.992	1517.95	3	1517.93	0.025	0	66.83	3.7e-07	R	LLIHQSLAGGIIGVK	G			Cmpd 5369, +MS2(506.9921), 20.1-30.2eV, 23.7 min #6209
91	HNRPK_HUMAN	Heterogeneous nuclear ribonucleoprotein K OS=Homo sapiens GN=HNRNPK PE=1 SV=1	232	50944	8	5	5	3	10297	1	1	1	759.986	1517.96	2	1517.93	0.0281	0	54.9	5.7e-06	R	LLIHQSLAGGIIGVK	G			Cmpd 5370, +MS2(759.9860), 32.2-48.2eV, 23.7 min #6210
77	PSME1_HUMAN	Proteasome activator complex subunit 1 OS=Homo sapiens GN=PSME1 PE=1 SV=1	282	28705	17	11	7	5	10305	1	1	1	760.385	1518.76	2	1518.73	0.0241	0	36.55	0.023	R	IEDGNNFGVAVQEK	V			Cmpd 3651, +MS2(760.3850), 32.2-48.3eV, 19.3 min #4410
172	SBP1_HUMAN	Selenium-binding protein 1 OS=Homo sapiens GN=SELENBP1 PE=1 SV=2	110	52358	8	3	7	2	10309	6	1	1	507.269	1518.79	3	1518.76	0.0253	0	1.48	29	R	EGSVMLQVDVDTVK	G			Cmpd 3893, +MS2(507.2690), 20.1-30.2eV, 19.9 min #4664
258	GCN1_HUMAN	eIF-2-alpha kinase activator GCN1 OS=Homo sapiens GN=GCN1 PE=1 SV=6	72	292572	16	2	15	2	10309	2	0	1	507.269	1518.79	3	1518.84	-0.0553	0	3.52	18	R	VLAFLSSVAGDALTR	H			Cmpd 3893, +MS2(507.2690), 20.1-30.2eV, 19.9 min #4664
38	FIBA_HUMAN	Fibrinogen alpha chain OS=Homo sapiens GN=FGA PE=1 SV=2	550	94914	22	15	10	8	10318	1	1	1	760.883	1519.75	2	1519.73	0.0248	0	82.34	2.4e-07	K	GLIDEVNQDFTNR	I			Cmpd 6165, +MS2(760.8830), 32.2-48.4eV, 25.7 min #7041
423	PSMD2_HUMAN	26S proteasome non-ATPase regulatory subunit 2 OS=Homo sapiens GN=PSMD2 PE=1 SV=3	42	100136	10	2	10	2	10320	1	1	1	760.976	1519.94	2	1519.91	0.0278	0	32.78	0.0019	R	AVPLALALISVSNPR	L			Cmpd 9019, +MS2(760.9755), 32.3-48.4eV, 33.6 min #10043
258	GCN1_HUMAN	eIF-2-alpha kinase activator GCN1 OS=Homo sapiens GN=GCN1 PE=1 SV=6	72	292572	16	2	15	2	10329	1	1	1	761.403	1520.79	2	1520.75	0.0434	0	5.71	11	K	NPFLSLAACVMPSR	L	Oxidation (M)	0.00000000001000.0	Cmpd 19026, +MS2(761.4030), 28.0-42.0eV, 77.0 min #20891
93	MATR3_HUMAN	Matrin-3 OS=Homo sapiens GN=MATR3 PE=1 SV=2	229	94565	11	6	7	2	10340	2	1	1	761.419	1520.82	2	1520.77	0.0538	2	0.15	33	R	RRTEEGPTLSYGR	D			Cmpd 10205, +MS2(761.4189), 32.3-48.4eV, 37.7 min #11308
244	HYOU1_HUMAN	Hypoxia up-regulated protein 1 OS=Homo sapiens GN=HYOU1 PE=1 SV=1	77	111266	9	3	9	3	10346	1	1	1	761.429	1520.84	2	1520.82	0.019	0	19.53	0.33	R	DAVVYPILVEFTR	E			Cmpd 10241, +MS2(761.4287), 32.3-48.4eV, 37.9 min #11347
55	TLN1_HUMAN	Talin-1 OS=Homo sapiens GN=TLN1 PE=1 SV=3	395	269599	31	12	23	9	10350	1	1	1	761.44	1520.87	2	1520.85	0.0211	0	4.7	7.4	K	TLAESALQLLYTAK	E			Cmpd 8741, +MS2(761.4403), 28.3-42.4eV, 32.8 min #9747
202	PGBM_HUMAN	Basement membrane-specific heparan sulfate proteoglycan core protein OS=Homo sapiens GN=HSPG2 PE=1 SV=4	95	468532	11	3	9	3	10352	1	1	1	761.92	1521.83	2	1521.8	0.028	0	54.45	0.00012	R	LLSGPYFWSLPSR	F			Cmpd 8419, +MS2(761.9203), 32.4-48.6eV, 31.8 min #9406
239	GPDM_HUMAN	Glycerol-3-phosphate dehydrogenase, mitochondrial OS=Homo sapiens GN=GPD2 PE=1 SV=3	79	80802	7	2	6	1	10365	1	1	1	762.413	1522.81	2	1522.79	0.0187	0	7.67	5.5	R	LVSEFPYIEAEVK	Y			Cmpd 6886, +MS2(762.4126), 32.4-48.6eV, 27.5 min #7795
430	NUMA1_HUMAN	Nuclear mitotic apparatus protein 1 OS=Homo sapiens GN=NUMA1 PE=1 SV=2	40	238115	7	1	7	1	10386	1	1	1	509.277	1524.81	3	1524.79	0.0189	0	40.24	0.0033	K	VAGIESHSELQISR	Q			Cmpd 3056, +MS2(509.2768), 22.0-33.0eV, 17.7 min #3786
112	RL6_HUMAN	60S ribosomal protein L6 OS=Homo sapiens GN=RPL6 PE=1 SV=3	183	32708	6	4	4	2	10408	1	1	1	509.322	1524.94	3	1524.92	0.0191	0	47.96	7.6e-05	R	ASITPGTILIILTGR	H			Cmpd 10552, +MS2(509.3216), 20.1-30.2eV, 39.0 min #11679
112	RL6_HUMAN	60S ribosomal protein L6 OS=Homo sapiens GN=RPL6 PE=1 SV=3	183	32708	6	4	4	2	10409	1	1	1	763.482	1524.95	2	1524.92	0.0259	0	63.05	2e-06	R	ASITPGTILIILTGR	H			Cmpd 10492, +MS2(763.4822), 32.5-48.7eV, 38.8 min #11616
129	AHNK_HUMAN	Neuroblast differentiation-associated protein AHNAK OS=Homo sapiens GN=AHNAK PE=1 SV=2	158	628699	59	8	52	7	10421	1	1	1	509.948	1526.82	3	1526.8	0.0219	1	52.49	0.00019	K	MSLPDVDLDLKGPK	M			Cmpd 6074, +MS2(509.9484), 20.2-30.3eV, 25.4 min #6945
129	AHNK_HUMAN	Neuroblast differentiation-associated protein AHNAK OS=Homo sapiens GN=AHNAK PE=1 SV=2	158	628699	59	8	52	7	10422	1	1	1	509.949	1526.83	3	1526.8	0.0247	1	41.96	0.0021	K	MSLPDVDLDLKGPK	M			Cmpd 6080, +MS2(509.9493), 20.2-30.2eV, 25.5 min #6952
582	SYFA_HUMAN	Phenylalanine--tRNA ligase alpha subunit OS=Homo sapiens GN=FARSA PE=1 SV=3	23	57528	3	0	3	0	10423	1	1	1	764.434	1526.85	2	1526.83	0.0228	0	22.57	0.15	K	SLQALGEVIEAELR	S			Cmpd 8943, +MS2(764.4339), 32.6-48.9eV, 33.4 min #9962
86	PDIA6_HUMAN	Protein disulfide-isomerase A6 OS=Homo sapiens GN=PDIA6 PE=1 SV=1	248	48091	17	8	10	6	10425	1	1	1	764.44	1526.87	2	1526.84	0.0245	0	85.74	6.7e-08	K	LAAVDATVNQVLASR	Y			Cmpd 6189, +MS2(764.4403), 32.6-48.9eV, 25.7 min #7066
8	HBA_HUMAN	Hemoglobin subunit alpha OS=Homo sapiens GN=HBA1 PE=1 SV=2	1669	15248	77	41	9	7	10432	1	1	1	765.382	1528.75	2	1528.73	0.0221	0	9.61	3.8	K	VGAHAGEYGAEALER	M			Cmpd 3004, +MS2(765.3818), 28.4-42.6eV, 17.5 min #3732
8	HBA_HUMAN	Hemoglobin subunit alpha OS=Homo sapiens GN=HBA1 PE=1 SV=2	1669	15248	77	41	9	7	10433	1	1	1	510.591	1528.75	3	1528.73	0.0229	0	68.31	5.3e-06	K	VGAHAGEYGAEALER	M			Cmpd 2631, +MS2(510.5906), 22.2-33.3eV, 16.5 min #3339
8	HBA_HUMAN	Hemoglobin subunit alpha OS=Homo sapiens GN=HBA1 PE=1 SV=2	1669	15248	77	41	9	7	10434	1	1	1	510.591	1528.75	3	1528.73	0.0233	0	87.06	7.1e-08	K	VGAHAGEYGAEALER	M			Cmpd 2633, +MS2(510.5907), 20.2-30.3eV, 16.5 min #3342
8	HBA_HUMAN	Hemoglobin subunit alpha OS=Homo sapiens GN=HBA1 PE=1 SV=2	1669	15248	77	41	9	7	10435	1	1	1	510.591	1528.75	3	1528.73	0.0242	0	30.89	0.029	K	VGAHAGEYGAEALER	M			Cmpd 3011, +MS2(510.5910), 20.2-30.3eV, 17.6 min #3739
8	HBA_HUMAN	Hemoglobin subunit alpha OS=Homo sapiens GN=HBA1 PE=1 SV=2	1669	15248	77	41	9	7	10436	1	1	1	765.383	1528.75	2	1528.73	0.0248	0	60.67	3.1e-05	K	VGAHAGEYGAEALER	M			Cmpd 2634, +MS2(765.3832), 32.7-49.0eV, 16.5 min #3343
8	HBA_HUMAN	Hemoglobin subunit alpha OS=Homo sapiens GN=HBA1 PE=1 SV=2	1669	15248	77	41	9	7	10437	1	1	1	510.591	1528.75	3	1528.73	0.0249	0	31.16	0.028	K	VGAHAGEYGAEALER	M			Cmpd 2923, +MS2(510.5912), 20.2-30.3eV, 17.3 min #3647
101	ENPL_HUMAN	Endoplasmin OS=Homo sapiens GN=HSP90B1 PE=1 SV=1	211	92411	25	8	15	6	5820	4	1	1	383.21	1528.81	4	1528.77	0.0427	0	6.31	28	K	NLLHVTDTGVGMTR	E	Oxidation (M)	0.00000000000100.0	Cmpd 3224, +MS2(383.2096), 18.4-27.6eV, 18.1 min #3962
516	CDC37_HUMAN	Hsp90 co-chaperone Cdc37 OS=Homo sapiens GN=CDC37 PE=1 SV=1	31	44440	5	1	1	1	10433	2	0	1	510.591	1528.75	3	1528.77	-0.0234	1	20	0.36	K	ELEVAEGGKAELER	L			Cmpd 2631, +MS2(510.5906), 22.2-33.3eV, 16.5 min #3339
516	CDC37_HUMAN	Hsp90 co-chaperone Cdc37 OS=Homo sapiens GN=CDC37 PE=1 SV=1	31	44440	5	1	1	1	10434	2	0	1	510.591	1528.75	3	1528.77	-0.023	1	30.71	0.031	K	ELEVAEGGKAELER	L			Cmpd 2633, +MS2(510.5907), 20.2-30.3eV, 16.5 min #3342
516	CDC37_HUMAN	Hsp90 co-chaperone Cdc37 OS=Homo sapiens GN=CDC37 PE=1 SV=1	31	44440	5	1	1	1	10435	2	0	1	510.591	1528.75	3	1528.77	-0.0221	1	6.16	8.8	K	ELEVAEGGKAELER	L			Cmpd 3011, +MS2(510.5910), 20.2-30.3eV, 17.6 min #3739
516	CDC37_HUMAN	Hsp90 co-chaperone Cdc37 OS=Homo sapiens GN=CDC37 PE=1 SV=1	31	44440	5	1	1	1	10436	6	0	1	765.383	1528.75	2	1528.77	-0.0215	1	4.38	13	K	ELEVAEGGKAELER	L			Cmpd 2634, +MS2(765.3832), 32.7-49.0eV, 16.5 min #3343
516	CDC37_HUMAN	Hsp90 co-chaperone Cdc37 OS=Homo sapiens GN=CDC37 PE=1 SV=1	31	44440	5	1	1	1	10437	2	0	1	510.591	1528.75	3	1528.77	-0.0214	1	16.93	0.73	K	ELEVAEGGKAELER	L			Cmpd 2923, +MS2(510.5912), 20.2-30.3eV, 17.3 min #3647
66	CH10_HUMAN	10 kDa heat shock protein, mitochondrial OS=Homo sapiens GN=HSPE1 PE=1 SV=2	325	10925	7	6	3	2	10447	1	1	1	765.408	1528.8	2	1528.79	0.008	1	39.59	0.01	K	VVLDDKDYFLFR	D			Cmpd 6679, +MS2(765.4076), 28.4-42.6eV, 27.0 min #7578
66	CH10_HUMAN	10 kDa heat shock protein, mitochondrial OS=Homo sapiens GN=HSPE1 PE=1 SV=2	325	10925	7	6	3	2	10453	1	1	1	510.612	1528.82	3	1528.79	0.0228	1	68.67	5.4e-06	K	VVLDDKDYFLFR	D			Cmpd 6686, +MS2(510.6124), 20.2-30.3eV, 27.0 min #7586
66	CH10_HUMAN	10 kDa heat shock protein, mitochondrial OS=Homo sapiens GN=HSPE1 PE=1 SV=2	325	10925	7	6	3	2	10455	1	1	1	510.613	1528.82	3	1528.79	0.024	1	94.64	1.4e-08	K	VVLDDKDYFLFR	D			Cmpd 6725, +MS2(510.6128), 20.2-30.3eV, 27.1 min #7627
66	CH10_HUMAN	10 kDa heat shock protein, mitochondrial OS=Homo sapiens GN=HSPE1 PE=1 SV=2	325	10925	7	6	3	2	10456	1	1	1	765.416	1528.82	2	1528.79	0.0244	1	85.02	1.3e-07	K	VVLDDKDYFLFR	D			Cmpd 6704, +MS2(765.4158), 32.7-49.0eV, 27.1 min #7605
154	U520_HUMAN	U5 small nuclear ribonucleoprotein 200 kDa helicase OS=Homo sapiens GN=SNRNP200 PE=1 SV=2	129	244353	14	3	13	3	10441	1	1	1	765.395	1528.78	2	1528.82	-0.0419	0	10.63	8.9	R	DILCGAADEVLAVLK	N			Cmpd 4877, +MS2(765.3949), 28.4-42.6eV, 22.5 min #5694
172	SBP1_HUMAN	Selenium-binding protein 1 OS=Homo sapiens GN=SELENBP1 PE=1 SV=2	110	52358	8	3	7	2	10450	1	1	1	765.411	1528.81	2	1528.82	-0.0172	1	5.98	23	R	IYVVDVGSEPRAPK	L			Cmpd 17262, +MS2(765.4111), 28.4-42.6eV, 68.9 min #18968
430	NUMA1_HUMAN	Nuclear mitotic apparatus protein 1 OS=Homo sapiens GN=NUMA1 PE=1 SV=2	40	238115	7	1	7	1	10454	1	1	1	765.415	1528.82	2	1528.83	-0.0156	1	4.22	33	R	LRLLQAETASNSAR	A			Cmpd 15523, +MS2(765.4155), 28.4-42.6eV, 60.7 min #17069
138	TYPH_HUMAN	Thymidine phosphorylase OS=Homo sapiens GN=TYMP PE=1 SV=2	141	49924	12	4	9	3	10472	1	1	1	510.651	1528.93	3	1528.91	0.0216	0	36.88	0.0011	R	ALPLALVLHELGAGR	S			Cmpd 8829, +MS2(510.6508), 20.2-30.3eV, 33.1 min #9842
138	TYPH_HUMAN	Thymidine phosphorylase OS=Homo sapiens GN=TYMP PE=1 SV=2	141	49924	12	4	9	3	10473	1	1	1	765.473	1528.93	2	1528.91	0.0229	0	69.19	6.8e-07	R	ALPLALVLHELGAGR	S			Cmpd 8827, +MS2(765.4732), 32.7-49.0eV, 33.1 min #9840
147	CO6A2_HUMAN	Collagen alpha-2(VI) chain OS=Homo sapiens GN=COL6A2 PE=1 SV=4	135	108512	18	4	11	3	10477	1	1	1	765.864	1529.71	2	1529.68	0.0348	0	7.88	4.3	K	DYDSLAQPGFFDR	F			Cmpd 7311, +MS2(765.8640), 32.8-49.2eV, 28.6 min #8240
532	TAGL_HUMAN	Transgelin OS=Homo sapiens GN=TAGLN PE=1 SV=4	30	22596	4	1	3	1	10478	1	1	1	765.875	1529.73	2	1529.71	0.0274	0	11.46	2.3	K	TDMFQTVDLFEGK	D			Cmpd 8369, +MS2(765.8746), 28.7-43.1eV, 31.6 min #9353
532	TAGL_HUMAN	Transgelin OS=Homo sapiens GN=TAGLN PE=1 SV=4	30	22596	4	1	3	1	10479	1	1	1	765.875	1529.74	2	1529.71	0.0288	0	29.61	0.035	K	TDMFQTVDLFEGK	D			Cmpd 8322, +MS2(765.8753), 32.8-49.2eV, 31.5 min #9304
558	AATM_HUMAN	Aspartate aminotransferase, mitochondrial OS=Homo sapiens GN=GOT2 PE=1 SV=3	27	47487	3	1	3	1	10481	1	1	1	765.915	1529.82	2	1529.79	0.0225	0	18.57	0.54	K	ASAELALGENSEVLK	S			Cmpd 4738, +MS2(765.9153), 32.7-49.1eV, 22.1 min #5549
489	RL1D1_HUMAN	Ribosomal L1 domain-containing protein 1 OS=Homo sapiens GN=RSL1D1 PE=1 SV=3	34	54939	4	1	3	1	10486	1	1	1	766.406	1530.8	2	1530.77	0.026	0	34.21	0.016	R	LLSSFDFFLTDAR	I			Cmpd 9791, +MS2(766.4062), 28.5-42.8eV, 36.3 min #10866
489	RL1D1_HUMAN	Ribosomal L1 domain-containing protein 1 OS=Homo sapiens GN=RSL1D1 PE=1 SV=3	34	54939	4	1	3	1	10488	1	1	1	766.409	1530.8	2	1530.77	0.0314	0	15.72	1.1	R	LLSSFDFFLTDAR	I			Cmpd 9837, +MS2(766.4089), 28.4-42.6eV, 36.5 min #10915
121	PLEC_HUMAN	Plectin OS=Homo sapiens GN=PLEC PE=1 SV=3	168	531466	40	9	34	7	10495	1	1	1	766.456	1530.9	2	1530.88	0.0196	0	11.52	1	K	VLALPEPSPAAPTLR	S			Cmpd 6359, +MS2(766.4555), 32.8-49.2eV, 26.1 min #7243
295	FUBP2_HUMAN	Far upstream element-binding protein 2 OS=Homo sapiens GN=KHSRP PE=1 SV=4	64	73070	6	2	6	2	10532	1	1	1	767.415	1532.82	2	1532.79	0.0211	0	64.54	1.4e-05	K	AINQQTGAFVEISR	Q			Cmpd 4291, +MS2(767.4152), 32.9-49.3eV, 21.0 min #5082
28	FLNA_HUMAN	Filamin-A OS=Homo sapiens GN=FLNA PE=1 SV=4	730	280564	33	19	25	14	10535	1	1	1	767.424	1532.83	2	1532.81	0.0258	0	63.35	1.6e-05	K	SPFSVAVSPSLDLSK	I			Cmpd 7052, +MS2(767.4245), 32.9-49.3eV, 27.9 min #7969
449	CUTA_HUMAN	Protein CutA OS=Homo sapiens GN=CUTA PE=1 SV=2	38	19104	3	1	2	1	10536	1	1	1	767.427	1532.84	2	1532.82	0.0185	0	25.12	0.1	K	TQSSLVPALTDFVR	S			Cmpd 8081, +MS2(767.4264), 32.9-49.3eV, 30.8 min #9050
12	VIME_HUMAN	Vimentin OS=Homo sapiens GN=VIM PE=1 SV=4	1124	53619	53	28	15	13	10538	1	1	1	511.964	1532.87	3	1532.85	0.0253	1	40.6	0.0019	R	KVESLQEEIAFLK	K			Cmpd 5485, +MS2(511.9640), 20.2-30.3eV, 24.0 min #6330
12	VIME_HUMAN	Vimentin OS=Homo sapiens GN=VIM PE=1 SV=4	1124	53619	53	28	15	13	10539	1	1	1	767.444	1532.87	2	1532.85	0.0282	1	87.08	3.9e-08	R	KVESLQEEIAFLK	K			Cmpd 5464, +MS2(767.4439), 32.9-49.3eV, 23.9 min #6308
129	AHNK_HUMAN	Neuroblast differentiation-associated protein AHNAK OS=Homo sapiens GN=AHNAK PE=1 SV=2	158	628699	59	8	52	7	10534	10	1	1	767.422	1532.83	2	1532.85	-0.0175	2	2.14	46	K	HGKLKFGTFGGLGSK	S			Cmpd 15854, +MS2(767.4217), 28.6-42.9eV, 62.3 min #17431
103	PLSL_HUMAN	Plastin-2 OS=Homo sapiens GN=LCP1 PE=1 SV=6	205	70244	12	9	10	7	10542	1	1	1	767.921	1533.83	2	1533.8	0.0237	0	35.06	0.011	R	YTLNILEEIGGGQK	V			Cmpd 7760, +MS2(767.9210), 33.1-49.6eV, 29.8 min #8711
22	FIBB_HUMAN	Fibrinogen beta chain OS=Homo sapiens GN=FGB PE=1 SV=2	918	55892	30	21	11	9	10547	1	1	1	512.587	1534.74	3	1534.72	0.0231	0	1.71	24	K	AHYGGFTVQNEANK	Y			Cmpd 2595, +MS2(512.5871), 20.2-30.3eV, 16.4 min #3302
408	2B1F_HUMAN	HLA class II histocompatibility antigen, DRB1-15 beta chain OS=Homo sapiens GN=HLA-DRB1 PE=1 SV=2	43	29947	2	1	2	1	10550	1	1	1	768.395	1534.78	2	1534.75	0.0224	0	43.35	0.0019	R	HNYGVVESFTVQR	R			Cmpd 3684, +MS2(768.3949), 33.0-49.4eV, 19.4 min #4445
83	GRP78_HUMAN	78 kDa glucose-regulated protein OS=Homo sapiens GN=HSPA5 PE=1 SV=2	264	72288	17	10	11	7	10569	1	1	1	768.915	1535.82	2	1535.79	0.0257	0	44.21	0.0013	K	TFAPEEISAMVLTK	M			Cmpd 7876, +MS2(768.9154), 29.0-43.5eV, 30.2 min #8833
83	GRP78_HUMAN	78 kDa glucose-regulated protein OS=Homo sapiens GN=HSPA5 PE=1 SV=2	264	72288	17	10	11	7	10570	1	1	1	768.916	1535.82	2	1535.79	0.0274	0	53.2	0.00017	K	TFAPEEISAMVLTK	M			Cmpd 7836, +MS2(768.9162), 28.6-42.9eV, 30.0 min #8791
83	GRP78_HUMAN	78 kDa glucose-regulated protein OS=Homo sapiens GN=HSPA5 PE=1 SV=2	264	72288	17	10	11	7	10571	1	1	1	768.916	1535.82	2	1535.79	0.0274	0	34.52	0.013	K	TFAPEEISAMVLTK	M			Cmpd 7826, +MS2(768.9162), 33.0-49.5eV, 30.0 min #8781
144	PHB2_HUMAN	Prohibitin-2 OS=Homo sapiens GN=PHB2 PE=1 SV=2	136	33276	12	3	10	3	10572	3	1	1	512.949	1535.82	3	1535.8	0.0231	1	2.27	20	K	MLGEALSKNPGYIK	L	Oxidation (M)	0.10000000000000.0	Cmpd 6213, +MS2(512.9489), 20.2-30.3eV, 25.8 min #7091
144	PHB2_HUMAN	Prohibitin-2 OS=Homo sapiens GN=PHB2 PE=1 SV=2	136	33276	12	3	10	3	10573	3	1	1	768.923	1535.83	2	1535.8	0.0295	1	8.04	5	K	MLGEALSKNPGYIK	L	Oxidation (M)	0.10000000000000.0	Cmpd 6233, +MS2(768.9229), 33.0-49.5eV, 25.8 min #7112
151	MOES_HUMAN	Moesin OS=Homo sapiens GN=MSN PE=1 SV=3	129	67778	14	8	8	5	10572	1	0	1	512.949	1535.82	3	1535.8	0.0231	1	39.73	0.0035	R	GMLREDAVLEYLK	I			Cmpd 6213, +MS2(512.9489), 20.2-30.3eV, 25.8 min #7091
151	MOES_HUMAN	Moesin OS=Homo sapiens GN=MSN PE=1 SV=3	129	67778	14	8	8	5	10573	1	0	1	768.923	1535.83	2	1535.8	0.0295	1	59.25	3.8e-05	R	GMLREDAVLEYLK	I			Cmpd 6233, +MS2(768.9229), 33.0-49.5eV, 25.8 min #7112
458	PLSI_HUMAN	Plastin-1 OS=Homo sapiens GN=PLS1 PE=1 SV=2	37	70209	7	1	5	1	10577	3	1	1	769.401	1536.79	2	1536.77	0.0208	0	0.5	87	R	YTLNVLSDLGEGEK	V			Cmpd 6006, +MS2(769.4013), 28.8-43.2eV, 25.3 min #6874
12	VIME_HUMAN	Vimentin OS=Homo sapiens GN=VIM PE=1 SV=4	1124	53619	53	28	15	13	10628	1	1	1	513.984	1538.93	3	1538.9	0.0257	1	36.87	0.0016	K	ILLAELEQLKGQGK	S			Cmpd 5255, +MS2(513.9836), 22.4-33.5eV, 23.4 min #6089
12	VIME_HUMAN	Vimentin OS=Homo sapiens GN=VIM PE=1 SV=4	1124	53619	53	28	15	13	10629	1	1	1	513.984	1538.93	3	1538.9	0.0257	1	65.68	2.1e-06	K	ILLAELEQLKGQGK	S			Cmpd 5253, +MS2(513.9836), 20.2-30.3eV, 23.4 min #6087
12	VIME_HUMAN	Vimentin OS=Homo sapiens GN=VIM PE=1 SV=4	1124	53619	53	28	15	13	10630	1	1	1	770.473	1538.93	2	1538.9	0.0283	1	66.53	1.6e-06	K	ILLAELEQLKGQGK	S			Cmpd 5260, +MS2(770.4730), 33.2-49.7eV, 23.4 min #6094
19	ENOA_HUMAN	Alpha-enolase OS=Homo sapiens GN=ENO1 PE=1 SV=2	943	47139	36	20	14	10	10631	1	1	1	770.908	1539.8	2	1539.78	0.0257	0	34.42	0.013	K	VVIGMDVAASEFFR	S			Cmpd 9146, +MS2(770.9079), 28.8-43.2eV, 34.1 min #10178
19	ENOA_HUMAN	Alpha-enolase OS=Homo sapiens GN=ENO1 PE=1 SV=2	943	47139	36	20	14	10	10632	1	1	1	770.91	1539.81	2	1539.78	0.0295	0	23.87	0.15	K	VVIGMDVAASEFFR	S			Cmpd 10731, +MS2(770.9098), 29.0-43.5eV, 39.7 min #11872
19	ENOA_HUMAN	Alpha-enolase OS=Homo sapiens GN=ENO1 PE=1 SV=2	943	47139	36	20	14	10	10633	1	1	1	770.911	1539.81	2	1539.78	0.0314	0	8.44	5.2	K	VVIGMDVAASEFFR	S			Cmpd 8963, +MS2(770.9108), 33.4-50.0eV, 33.5 min #9983
19	ENOA_HUMAN	Alpha-enolase OS=Homo sapiens GN=ENO1 PE=1 SV=2	943	47139	36	20	14	10	10634	1	1	1	770.913	1539.81	2	1539.78	0.0355	0	16.88	0.72	K	VVIGMDVAASEFFR	S			Cmpd 9395, +MS2(770.9128), 28.9-43.4eV, 34.9 min #10442
19	ENOA_HUMAN	Alpha-enolase OS=Homo sapiens GN=ENO1 PE=1 SV=2	943	47139	36	20	14	10	10635	1	1	1	770.913	1539.81	2	1539.78	0.0355	0	9.05	4.4	K	VVIGMDVAASEFFR	S			Cmpd 9397, +MS2(770.9128), 33.4-50.0eV, 34.9 min #10444
129	AHNK_HUMAN	Neuroblast differentiation-associated protein AHNAK OS=Homo sapiens GN=AHNAK PE=1 SV=2	158	628699	59	8	52	7	10637	1	1	1	514.293	1539.86	3	1539.83	0.0243	1	47.74	0.00045	K	ISMPDIDLNLKGPK	V			Cmpd 5986, +MS2(514.2930), 20.2-30.3eV, 25.2 min #6854
190	CAND1_HUMAN	Cullin-associated NEDD8-dissociated protein 1 OS=Homo sapiens GN=CAND1 PE=1 SV=2	102	136289	10	3	10	3	10639	1	1	1	771.387	1540.76	2	1540.73	0.0337	0	22.2	0.21	R	FMATNDLMTELQK	D			Cmpd 6452, +MS2(771.3874), 33.3-50.0eV, 26.4 min #7340
48	ENOB_HUMAN	Beta-enolase OS=Homo sapiens GN=ENO3 PE=1 SV=5	481	46957	7	6	2	1	10655	1	1	1	771.412	1540.81	2	1540.76	0.0532	0	6.41	20	K	LAQSNGWGVMVSHR	S			Cmpd 15950, +MS2(771.4123), 33.3-49.9eV, 62.7 min #17536
531	TARB1_HUMAN	Probable methyltransferase TARBP1 OS=Homo sapiens GN=TARBP1 PE=1 SV=1	30	181559	6	1	5	1	10680	5	1	1	386.23	1540.89	4	1540.91	-0.0184	1	0.48	18	R	VEEKLLVLSALAEK	L			Cmpd 2836, +MS2(386.2296), 18.4-27.6eV, 17.0 min #3554
121	PLEC_HUMAN	Plectin OS=Homo sapiens GN=PLEC PE=1 SV=3	168	531466	40	9	34	7	10695	1	1	1	514.96	1541.86	3	1541.84	0.0216	0	25.75	0.078	R	LGFHLPLEVAYQR	G			Cmpd 6606, +MS2(514.9596), 20.2-30.4eV, 26.8 min #7502
97	ANXA2_HUMAN	Annexin A2 OS=Homo sapiens GN=ANXA2 PE=1 SV=2	217	38580	10	6	5	3	10696	1	1	1	771.938	1541.86	2	1541.84	0.0207	0	2.66	15	K	GVDEVTIVNILTNR	S			Cmpd 8876, +MS2(771.9383), 29.3-44.0eV, 33.2 min #9891
97	ANXA2_HUMAN	Annexin A2 OS=Homo sapiens GN=ANXA2 PE=1 SV=2	217	38580	10	6	5	3	10697	1	1	1	771.938	1541.86	2	1541.84	0.0207	0	14.46	1	K	GVDEVTIVNILTNR	S			Cmpd 8879, +MS2(771.9383), 29.0-43.5eV, 33.2 min #9894
97	ANXA2_HUMAN	Annexin A2 OS=Homo sapiens GN=ANXA2 PE=1 SV=2	217	38580	10	6	5	3	10698	1	1	1	771.939	1541.86	2	1541.84	0.023	0	45.8	0.00071	K	GVDEVTIVNILTNR	S			Cmpd 8800, +MS2(771.9394), 33.5-50.3eV, 33.0 min #9811
97	ANXA2_HUMAN	Annexin A2 OS=Homo sapiens GN=ANXA2 PE=1 SV=2	217	38580	10	6	5	3	10699	1	1	1	771.94	1541.87	2	1541.84	0.0245	0	82.58	1.5e-07	K	GVDEVTIVNILTNR	S			Cmpd 8743, +MS2(771.9402), 33.3-50.0eV, 32.8 min #9750
72	EFTU_HUMAN	Elongation factor Tu, mitochondrial OS=Homo sapiens GN=TUFM PE=1 SV=2	299	49510	14	7	11	5	10700	1	1	1	771.942	1541.87	2	1541.85	0.0251	0	68.71	3.5e-06	K	LLDAVDTYIPVPAR	D			Cmpd 8113, +MS2(771.9425), 33.4-50.0eV, 30.9 min #9084
190	CAND1_HUMAN	Cullin-associated NEDD8-dissociated protein 1 OS=Homo sapiens GN=CAND1 PE=1 SV=2	102	136289	10	3	10	3	10701	1	1	1	771.97	1541.93	2	1541.9	0.0229	0	43.13	0.00043	K	ITSEALLVTQQLVK	V			Cmpd 6841, +MS2(771.9701), 33.3-50.0eV, 27.4 min #7748
58	ANXA1_HUMAN	Annexin A1 OS=Homo sapiens GN=ANXA1 PE=1 SV=2	375	38690	13	9	7	5	10711	1	1	1	515.302	1542.88	3	1542.86	0.0222	1	59.29	2.6e-05	K	GVDEATIIDILTKR	N			Cmpd 8116, +MS2(515.3019), 20.2-30.4eV, 30.9 min #9087
58	ANXA1_HUMAN	Annexin A1 OS=Homo sapiens GN=ANXA1 PE=1 SV=2	375	38690	13	9	7	5	10712	1	1	1	515.302	1542.88	3	1542.86	0.023	1	32.27	0.013	K	GVDEATIIDILTKR	N			Cmpd 8085, +MS2(515.3022), 20.2-30.4eV, 30.8 min #9054
101	ENPL_HUMAN	Endoplasmin OS=Homo sapiens GN=HSP90B1 PE=1 SV=1	211	92411	25	8	15	6	10711	5	0	1	515.302	1542.88	3	1542.91	-0.0254	1	3.56	9.7	R	GNTLGRGTTITLVLK	E			Cmpd 8116, +MS2(515.3019), 20.2-30.4eV, 30.9 min #9087
101	ENPL_HUMAN	Endoplasmin OS=Homo sapiens GN=HSP90B1 PE=1 SV=1	211	92411	25	8	15	6	10712	4	0	1	515.302	1542.88	3	1542.91	-0.0246	1	7.13	4.1	R	GNTLGRGTTITLVLK	E			Cmpd 8085, +MS2(515.3022), 20.2-30.4eV, 30.8 min #9054
560	TCPA_HUMAN	T-complex protein 1 subunit alpha OS=Homo sapiens GN=TCP1 PE=1 SV=1	26	60306	6	1	4	1	10738	1	1	1	773.43	1544.84	2	1544.82	0.0251	1	7.44	12	R	DNKQAGVFEPTIVK	V			Cmpd 18971, +MS2(773.4297), 29.2-43.9eV, 76.7 min #20831
258	GCN1_HUMAN	eIF-2-alpha kinase activator GCN1 OS=Homo sapiens GN=GCN1 PE=1 SV=6	72	292572	16	2	15	2	10723	1	1	1	773.423	1544.83	2	1544.85	-0.0175	1	5.22	24	K	LEKLMPEIVATASK	V	Oxidation (M)	0.00001000000000.0	Cmpd 19120, +MS2(773.4227), 29.2-43.9eV, 77.4 min #20994
433	OXLA_HUMAN	L-amino-acid oxidase OS=Homo sapiens GN=IL4I1 PE=1 SV=1	40	62842	4	1	4	1	10741	1	1	1	515.971	1544.89	3	1544.87	0.0229	0	39.63	0.0021	R	LALDDVAALHGPVVR	Q			Cmpd 5920, +MS2(515.9707), 20.3-30.4eV, 25.1 min #6785
482	F16P1_HUMAN	Fructose-1,6-bisphosphatase 1 OS=Homo sapiens GN=FBP1 PE=1 SV=5	35	36819	3	1	2	1	10759	4	1	1	774.421	1546.83	2	1546.79	0.0374	2	2.57	46	R	KKFPPDNSAPYGAR	Y			Cmpd 17020, +MS2(774.4206), 29.3-44.0eV, 67.7 min #18703
58	ANXA1_HUMAN	Annexin A1 OS=Homo sapiens GN=ANXA1 PE=1 SV=2	375	38690	13	9	7	5	10794	1	1	1	775.942	1549.87	2	1549.81	0.0589	0	44.94	0.0008	K	GTDVNVFNTILTTR	S			Cmpd 7720, +MS2(775.9418), 33.7-50.5eV, 29.8 min #8670
413	TCPD_HUMAN	T-complex protein 1 subunit delta OS=Homo sapiens GN=CCT4 PE=1 SV=4	43	57888	5	1	3	1	10794	2	0	1	775.942	1549.87	2	1549.88	-0.0138	0	42.79	0.0013	R	ALIAGGGAPEIELALR	L			Cmpd 7720, +MS2(775.9418), 33.7-50.5eV, 29.8 min #8670
331	MZB1_HUMAN	Marginal zone B- and B1-cell-specific protein OS=Homo sapiens GN=MZB1 PE=1 SV=1	54	20681	1	1	1	1	10804	1	1	1	776.413	1550.81	2	1550.78	0.0279	0	53.72	0.00016	R	ELSELVYTDVLDR	S			Cmpd 7973, +MS2(776.4126), 33.7-50.6eV, 30.5 min #8936
254	RLA0_HUMAN	60S acidic ribosomal protein P0 OS=Homo sapiens GN=RPLP0 PE=1 SV=1	73	34252	7	3	6	3	10820	1	1	1	776.431	1550.85	2	1550.81	0.0379	2	2.49	36	R	GKAVVLMGKNTMMR	K	Oxidation (M)	0.00000010000000.0	Cmpd 15068, +MS2(776.4310), 29.5-44.3eV, 58.5 min #16572
186	PDIA1_HUMAN	Protein disulfide-isomerase OS=Homo sapiens GN=P4HB PE=1 SV=3	104	57081	16	5	9	4	7285	3	1	1	518.287	1551.84	3	1551.87	-0.0264	2	0.77	76	K	YQLDKDGVVLFKK	F			Cmpd 6612, +MS2(518.2872), 20.3-30.4eV, 26.8 min #7508
517	TM246_HUMAN	Transmembrane protein 246 OS=Homo sapiens GN=TMEM246 PE=1 SV=1	31	46558	2	1	2	1	10841	1	0	1	389.204	1552.79	4	1552.77	0.0179	1	30.6	0.033	-	MSTSTSPAAMLLRR	L	2 Oxidation (M)	0.10000000010000.0	Cmpd 4180, +MS2(389.2043), 18.4-27.6eV, 20.7 min #4965
62	UBA1_HUMAN	Ubiquitin-like modifier-activating enzyme 1 OS=Homo sapiens GN=UBA1 PE=1 SV=3	343	117774	17	10	11	8	10841	7	1	1	389.204	1552.79	4	1552.83	-0.0443	0	6.91	7.8	K	YFLVGAGAIGCELLK	N			Cmpd 4180, +MS2(389.2043), 18.4-27.6eV, 20.7 min #4965
88	GRP75_HUMAN	Stress-70 protein, mitochondrial OS=Homo sapiens GN=HSPA9 PE=1 SV=2	235	73635	10	6	8	4	10854	1	1	1	777.436	1552.86	2	1552.83	0.0256	0	55.78	7.4e-05	K	LYSPSQIGAFVLMK	M			Cmpd 8222, +MS2(777.4363), 33.8-50.8eV, 31.2 min #9199
60	CO6A1_HUMAN	Collagen alpha-1(VI) chain OS=Homo sapiens GN=COL6A1 PE=1 SV=3	349	108462	14	8	7	4	10858	1	1	1	777.901	1553.79	2	1553.76	0.0265	0	54.78	0.00012	K	ENYAELLEDAFLK	N			Cmpd 10078, +MS2(777.9012), 33.9-50.8eV, 37.3 min #11172
60	CO6A1_HUMAN	Collagen alpha-1(VI) chain OS=Homo sapiens GN=COL6A1 PE=1 SV=3	349	108462	14	8	7	4	10859	1	1	1	777.902	1553.79	2	1553.76	0.0271	0	24.52	0.13	K	ENYAELLEDAFLK	N			Cmpd 10111, +MS2(777.9015), 30.0-44.9eV, 37.4 min #11207
60	CO6A1_HUMAN	Collagen alpha-1(VI) chain OS=Homo sapiens GN=COL6A1 PE=1 SV=3	349	108462	14	8	7	4	10860	1	1	1	777.902	1553.79	2	1553.76	0.0271	0	38.24	0.0055	K	ENYAELLEDAFLK	N			Cmpd 10109, +MS2(777.9015), 33.7-50.6eV, 37.4 min #11205
561	SCRN1_HUMAN	Secernin-1 OS=Homo sapiens GN=SCRN1 PE=1 SV=2	26	46353	1	1	1	1	10863	1	1	1	518.964	1553.87	3	1553.85	0.0219	0	26.1	0.056	R	SIFKPFIFVDDVK	L			Cmpd 7506, +MS2(518.9644), 20.3-30.5eV, 29.1 min #8444
497	COPG1_HUMAN	Coatomer subunit gamma-1 OS=Homo sapiens GN=COPG1 PE=1 SV=1	33	97655	7	1	6	1	10864	1	1	1	777.946	1553.88	2	1553.86	0.0226	0	19.33	0.25	R	SLEELPVDIILASVG	-			Cmpd 13066, +MS2(777.9462), 33.9-50.9eV, 49.3 min #14392
199	IF4A1_HUMAN	Eukaryotic initiation factor 4A-I OS=Homo sapiens GN=EIF4A1 PE=1 SV=1	97	46125	8	4	6	3	10866	1	1	0	778.375	1554.73	2	1554.71	0.0289	0	47.39	0.00054	K	MFVLDEADEMLSR	G			Cmpd 8528, +MS2(778.3746), 33.9-50.9eV, 32.1 min #9521
222	IF4A2_HUMAN	Eukaryotic initiation factor 4A-II OS=Homo sapiens GN=EIF4A2 PE=1 SV=2	88	46373	6	3	5	2	10866	1	0	0	778.375	1554.73	2	1554.71	0.0289	0	47.39	0.00054	K	MFVLDEADEMLSR	G			Cmpd 8528, +MS2(778.3746), 33.9-50.9eV, 32.1 min #9521
19	ENOA_HUMAN	Alpha-enolase OS=Homo sapiens GN=ENO1 PE=1 SV=2	943	47139	36	20	14	10	10895	1	1	1	778.894	1555.77	2	1555.77	0.0035	0	26.23	0.091	K	VVIGMDVAASEFFR	S	Oxidation (M)	0.00001000000000.0	Cmpd 7099, +MS2(778.8943), 34.0-51.0eV, 28.1 min #8018
73	TERA_HUMAN	Transitional endoplasmic reticulum ATPase OS=Homo sapiens GN=VCP PE=1 SV=4	290	89266	21	11	14	7	10896	1	1	1	778.946	1555.88	2	1555.85	0.027	0	58.88	3.6e-05	R	LDQLIYIPLPDEK	S			Cmpd 8865, +MS2(778.9456), 34.0-51.0eV, 33.2 min #9880
140	LMNB1_HUMAN	Lamin-B1 OS=Homo sapiens GN=LMNB1 PE=1 SV=2	139	66368	9	3	6	2	10896	8	0	1	778.946	1555.88	2	1555.86	0.0198	1	5.99	7.1	K	DQIAQLEASLAAAKK	Q			Cmpd 8865, +MS2(778.9456), 34.0-51.0eV, 33.2 min #9880
434	H31_HUMAN	Histone H3.1 OS=Homo sapiens GN=HIST1H3A PE=1 SV=2	40	15394	6	1	6	1	10896	6	0	0	778.946	1555.88	2	1555.89	-0.0101	2	6.96	5.6	K	RVTIMPKDIQLAR	R	Oxidation (M)	0.0000100000000.0	Cmpd 8865, +MS2(778.9456), 34.0-51.0eV, 33.2 min #9880
435	H31T_HUMAN	Histone H3.1t OS=Homo sapiens GN=HIST3H3 PE=1 SV=3	40	15499	6	1	6	1	10896	6	0	0	778.946	1555.88	2	1555.89	-0.0101	2	6.96	5.6	K	RVTIMPKDIQLAR	R	Oxidation (M)	0.0000100000000.0	Cmpd 8865, +MS2(778.9456), 34.0-51.0eV, 33.2 min #9880
23	CH60_HUMAN	60 kDa heat shock protein, mitochondrial OS=Homo sapiens GN=HSPD1 PE=1 SV=2	850	61016	31	20	12	6	10897	1	1	1	519.649	1555.92	3	1555.9	0.0234	1	39.27	0.0014	R	GVMLAVDAVIAELKK	Q			Cmpd 8568, +MS2(519.6487), 20.3-30.5eV, 32.2 min #9563
23	CH60_HUMAN	60 kDa heat shock protein, mitochondrial OS=Homo sapiens GN=HSPD1 PE=1 SV=2	850	61016	31	20	12	6	10899	1	1	1	778.97	1555.93	2	1555.9	0.0245	1	35.4	0.0035	R	GVMLAVDAVIAELKK	Q			Cmpd 8723, +MS2(778.9699), 33.8-50.7eV, 32.7 min #9728
241	2AAA_HUMAN	Serine/threonine-protein phosphatase 2A 65 kDa regulatory subunit A alpha isoform OS=Homo sapiens GN=PPP2R1A PE=1 SV=4	78	65267	9	4	7	3	10898	1	1	1	778.969	1555.92	2	1555.9	0.0235	0	31.41	0.0088	K	SALASVIMGLSPILGK	D			Cmpd 10213, +MS2(778.9694), 34.0-51.0eV, 37.8 min #11317
241	2AAA_HUMAN	Serine/threonine-protein phosphatase 2A 65 kDa regulatory subunit A alpha isoform OS=Homo sapiens GN=PPP2R1A PE=1 SV=4	78	65267	9	4	7	3	10900	1	1	1	778.97	1555.93	2	1555.9	0.0253	0	30.06	0.012	K	SALASVIMGLSPILGK	D			Cmpd 10255, +MS2(778.9703), 34.0-51.0eV, 37.9 min #11362
412	DDX3X_HUMAN	ATP-dependent RNA helicase DDX3X OS=Homo sapiens GN=DDX3X PE=1 SV=3	43	73198	6	1	4	1	10904	1	1	0	779.422	1556.83	2	1556.79	0.0419	0	3.28	18	R	DFLDEYIFLAVGR	V			Cmpd 11865, +MS2(779.4220), 34.0-51.0eV, 44.2 min #13092
221	SPTB2_HUMAN	Spectrin beta chain, non-erythrocytic 1 OS=Homo sapiens GN=SPTBN1 PE=1 SV=2	88	274439	11	2	10	2	10902	1	1	1	779.416	1556.82	2	1556.79	0.0228	0	26.1	0.1	R	EQWANLEQLSAIR	K			Cmpd 6978, +MS2(779.4160), 29.9-44.8eV, 27.7 min #7891
378	SAHH_HUMAN	Adenosylhomocysteinase OS=Homo sapiens GN=AHCY PE=1 SV=4	46	47685	5	2	3	2	10915	1	1	1	780.399	1558.78	2	1558.75	0.0345	0	38.63	0.0057	K	ALDIAENEMPGLMR	M			Cmpd 6782, +MS2(780.3987), 34.1-51.2eV, 27.2 min #7686
52	MDHM_HUMAN	Malate dehydrogenase, mitochondrial OS=Homo sapiens GN=MDH2 PE=1 SV=3	426	35481	13	10	6	6	10929	1	1	1	780.917	1559.82	2	1559.79	0.0248	0	53.52	0.00018	K	VDFPQDQLTALTGR	I			Cmpd 7076, +MS2(780.9169), 34.2-51.3eV, 28.0 min #7994
52	MDHM_HUMAN	Malate dehydrogenase, mitochondrial OS=Homo sapiens GN=MDH2 PE=1 SV=3	426	35481	13	10	6	6	10930	1	1	1	780.917	1559.82	2	1559.79	0.0249	0	86.95	8.1e-08	K	VDFPQDQLTALTGR	I			Cmpd 7132, +MS2(780.9169), 34.2-51.3eV, 28.2 min #8053
568	ETFB_HUMAN	Electron transfer flavoprotein subunit beta OS=Homo sapiens GN=ETFB PE=1 SV=3	25	27826	8	0	6	0	10931	1	1	1	520.961	1559.86	3	1559.84	0.0195	1	25.23	0.091	R	TAGVKVETTEDLVAK	L			Cmpd 3041, +MS2(520.9606), 20.3-30.5eV, 17.6 min #3771
94	CO4A_HUMAN	Complement C4-A OS=Homo sapiens GN=C4A PE=1 SV=2	225	192664	18	6	15	4	10932	2	1	1	520.963	1559.87	3	1559.85	0.0223	0	1.81	18	R	GPEVQLVAHSPWLK	D			Cmpd 5211, +MS2(520.9634), 20.3-30.5eV, 23.3 min #6043
148	SYVC_HUMAN	Valine--tRNA ligase OS=Homo sapiens GN=VARS PE=1 SV=4	134	140387	7	5	5	3	10933	1	1	1	780.98	1559.94	2	1559.92	0.0258	0	22.67	0.028	R	GALINVPPPFLGLPR	F			Cmpd 9344, +MS2(780.9796), 34.2-51.3eV, 34.7 min #10388
84	NUCL_HUMAN	Nucleolin OS=Homo sapiens GN=NCL PE=1 SV=3	259	76568	9	7	6	6	10937	1	1	1	781.358	1560.7	2	1560.67	0.0276	0	38.65	0.0024	K	GFGFVDFNSEEDAK	A			Cmpd 6456, +MS2(781.3577), 34.2-51.3eV, 26.4 min #7344
219	ECHA_HUMAN	Trifunctional enzyme subunit alpha, mitochondrial OS=Homo sapiens GN=HADHA PE=1 SV=2	88	82947	13	4	11	2	10944	1	1	1	781.411	1560.81	2	1560.78	0.0255	0	47.13	0.00078	K	MVGVPAALDMMLTGR	S			Cmpd 9410, +MS2(781.4113), 34.2-51.3eV, 34.9 min #10458
59	TKT_HUMAN	Transketolase OS=Homo sapiens GN=TKT PE=1 SV=3	373	67835	16	9	8	5	10975	1	1	1	521.616	1561.83	3	1561.8	0.0232	1	72.57	2.1e-06	K	MFGIDRDAIAQAVR	G			Cmpd 5532, +MS2(521.6162), 20.3-30.5eV, 24.1 min #6379
59	TKT_HUMAN	Transketolase OS=Homo sapiens GN=TKT PE=1 SV=3	373	67835	16	9	8	5	10976	1	1	1	781.921	1561.83	2	1561.8	0.0233	1	24	0.15	K	MFGIDRDAIAQAVR	G			Cmpd 5563, +MS2(781.9207), 34.3-51.4eV, 24.1 min #6411
452	EIF3L_HUMAN	Eukaryotic translation initiation factor 3 subunit L OS=Homo sapiens GN=EIF3L PE=1 SV=1	37	66684	4	1	4	1	10980	2	0	1	782.396	1562.78	2	1562.76	0.0205	1	6.61	8.8	K	SEEEIDFLRSNPK	I			Cmpd 7827, +MS2(782.3964), 34.3-51.5eV, 30.0 min #8782
175	TCPE_HUMAN	T-complex protein 1 subunit epsilon OS=Homo sapiens GN=CCT5 PE=1 SV=1	109	59633	6	3	6	3	10980	5	1	1	782.396	1562.78	2	1562.79	-0.0127	2	3.06	20	K	DKMLVIEQCKNSR	A			Cmpd 7827, +MS2(782.3964), 34.3-51.5eV, 30.0 min #8782
486	3HIDH_HUMAN	3-hydroxyisobutyrate dehydrogenase, mitochondrial OS=Homo sapiens GN=HIBADH PE=1 SV=2	34	35306	5	1	4	1	11035	1	1	1	523.308	1566.9	3	1566.89	0.0134	0	22.27	0.11	K	SPILLGSLAHQIYR	M			Cmpd 5886, +MS2(523.3078), 20.4-30.6eV, 25.0 min #6749
486	3HIDH_HUMAN	3-hydroxyisobutyrate dehydrogenase, mitochondrial OS=Homo sapiens GN=HIBADH PE=1 SV=2	34	35306	5	1	4	1	11036	1	1	1	523.311	1566.91	3	1566.89	0.023	0	34.49	0.0055	K	SPILLGSLAHQIYR	M			Cmpd 5919, +MS2(523.3110), 20.4-30.6eV, 25.1 min #6784
555	IGM_HUMAN	Immunoglobulin mu heavy chain OS=Homo sapiens PE=1 SV=1	27	63446	9	1	7	1	11029	2	1	1	784.425	1566.84	2	1566.9	-0.0624	0	0.25	34	-	QVTLTESGPALVKPK	Q			Cmpd 10367, +MS2(784.4251), 30.4-45.6eV, 38.3 min #11482
565	OLA1_HUMAN	Obg-like ATPase 1 OS=Homo sapiens GN=OLA1 PE=1 SV=2	26	44715	3	1	2	1	11039	1	1	1	784.987	1567.96	2	1567.93	0.0253	0	25.64	0.018	K	IPAFLNVVDIAGLVK	G			Cmpd 10807, +MS2(784.9868), 30.3-45.4eV, 40.0 min #11953
565	OLA1_HUMAN	Obg-like ATPase 1 OS=Homo sapiens GN=OLA1 PE=1 SV=2	26	44715	3	1	2	1	11040	1	1	1	784.988	1567.96	2	1567.93	0.028	0	15.43	0.18	K	IPAFLNVVDIAGLVK	G			Cmpd 10828, +MS2(784.9882), 34.7-52.0eV, 40.1 min #11976
166	RS10_HUMAN	40S ribosomal protein S10 OS=Homo sapiens GN=RPS10 PE=1 SV=1	117	18886	8	4	5	4	11043	1	1	0	523.934	1568.78	3	1568.76	0.0231	1	48.9	0.00047	K	KAEAGAGSATEFQFR	G			Cmpd 2872, +MS2(523.9344), 20.4-30.6eV, 17.2 min #3593
166	RS10_HUMAN	40S ribosomal protein S10 OS=Homo sapiens GN=RPS10 PE=1 SV=1	117	18886	8	4	5	4	11044	1	1	0	785.399	1568.78	2	1568.76	0.0241	1	20.38	0.34	K	KAEAGAGSATEFQFR	G			Cmpd 2861, +MS2(785.3985), 34.6-51.9eV, 17.1 min #3581
217	RS10L_HUMAN	Putative 40S ribosomal protein S10-like OS=Homo sapiens GN=RPS10P5 PE=5 SV=1	89	20108	5	2	4	2	11043	1	0	0	523.934	1568.78	3	1568.76	0.0231	1	48.9	0.00047	K	KAEAGAGSATEFQFR	G			Cmpd 2872, +MS2(523.9344), 20.4-30.6eV, 17.2 min #3593
217	RS10L_HUMAN	Putative 40S ribosomal protein S10-like OS=Homo sapiens GN=RPS10P5 PE=5 SV=1	89	20108	5	2	4	2	11044	1	0	0	785.399	1568.78	2	1568.76	0.0241	1	20.38	0.34	K	KAEAGAGSATEFQFR	G			Cmpd 2861, +MS2(785.3985), 34.6-51.9eV, 17.1 min #3581
594	RN213_HUMAN	E3 ubiquitin-protein ligase RNF213 OS=Homo sapiens GN=RNF213 PE=1 SV=3	21	591030	19	0	16	0	11043	7	0	1	523.934	1568.78	3	1568.77	0.0123	0	0.3	34	R	VITEVLCASQGFMR	K	Oxidation (M)	0.00000000000010.0	Cmpd 2872, +MS2(523.9344), 20.4-30.6eV, 17.2 min #3593
492	CPSF6_HUMAN	Cleavage and polyadenylation specificity factor subunit 6 OS=Homo sapiens GN=CPSF6 PE=1 SV=2	34	59173	3	1	2	1	5941	1	0	1	393.214	1568.83	4	1568.78	0.0455	1	4.51	37	K	AGPPGGSSRAAFPQGGR	G			Cmpd 2936, +MS2(393.2138), 18.4-27.6eV, 17.4 min #3660
94	CO4A_HUMAN	Complement C4-A OS=Homo sapiens GN=C4A PE=1 SV=2	225	192664	18	6	15	4	5941	2	1	1	393.214	1568.83	4	1568.79	0.0316	2	2.29	62	R	EDSRAAFRLFETK	I			Cmpd 2936, +MS2(393.2138), 18.4-27.6eV, 17.4 min #3660
316	IQGA1_HUMAN	Ras GTPase-activating-like protein IQGAP1 OS=Homo sapiens GN=IQGAP1 PE=1 SV=1	57	189134	12	2	11	2	11074	1	1	1	785.429	1568.84	2	1568.82	0.0213	0	7.53	13	K	TLINAEDPPMVVVR	K	Oxidation (M)	0.00000000010000.0	Cmpd 15414, +MS2(785.4295), 30.5-45.7eV, 60.2 min #16950
436	RL7A_HUMAN	60S ribosomal protein L7a OS=Homo sapiens GN=RPL7A PE=1 SV=2	40	29977	1	1	1	1	11081	1	1	1	785.433	1568.85	2	1568.83	0.0198	0	39.54	0.0036	K	VPPAINQFTQALDR	Q			Cmpd 6538, +MS2(785.4327), 34.6-51.9eV, 26.6 min #7431
12	VIME_HUMAN	Vimentin OS=Homo sapiens GN=VIM PE=1 SV=4	1124	53619	53	28	15	13	7301	1	1	1	524.309	1569.91	3	1569.89	0.0189	0	70.84	4.5e-06	R	ISLPLPNFSSLNLR	E			Cmpd 9446, +MS2(524.3095), 20.4-30.6eV, 35.0 min #10496
12	VIME_HUMAN	Vimentin OS=Homo sapiens GN=VIM PE=1 SV=4	1124	53619	53	28	15	13	11099	1	1	1	785.964	1569.91	2	1569.89	0.026	0	65.98	4.2e-06	R	ISLPLPNFSSLNLR	E			Cmpd 9427, +MS2(785.9642), 34.7-52.0eV, 35.0 min #10476
12	VIME_HUMAN	Vimentin OS=Homo sapiens GN=VIM PE=1 SV=4	1124	53619	53	28	15	13	11100	1	1	1	785.964	1569.91	2	1569.89	0.0264	0	8.9	2.1	R	ISLPLPNFSSLNLR	E			Cmpd 9665, +MS2(785.9644), 34.8-52.2eV, 35.8 min #10731
12	VIME_HUMAN	Vimentin OS=Homo sapiens GN=VIM PE=1 SV=4	1124	53619	53	28	15	13	11102	1	1	1	785.965	1569.91	2	1569.89	0.0272	0	88.88	2.1e-08	R	ISLPLPNFSSLNLR	E			Cmpd 9455, +MS2(785.9648), 34.7-52.0eV, 35.1 min #10506
462	CAZA1_HUMAN	F-actin-capping protein subunit alpha-1 OS=Homo sapiens GN=CAPZA1 PE=1 SV=3	36	32902	3	2	3	2	11104	1	1	1	785.976	1569.94	2	1569.91	0.0253	0	23.29	0.044	K	FTITPPTAQVVGVLK	I			Cmpd 7723, +MS2(785.9765), 34.7-52.0eV, 29.8 min #8673
13	MYH9_HUMAN	Myosin-9 OS=Homo sapiens GN=MYH9 PE=1 SV=4	1105	226392	51	28	31	16	11130	1	1	1	786.441	1570.87	2	1570.85	0.021	0	70.98	2.6e-06	K	VSHLLGINVTDFTR	G			Cmpd 5989, +MS2(786.4411), 34.7-52.0eV, 25.2 min #6857
13	MYH9_HUMAN	Myosin-9 OS=Homo sapiens GN=MYH9 PE=1 SV=4	1105	226392	51	28	31	16	11131	1	1	1	524.631	1570.87	3	1570.85	0.0242	0	42.85	0.0016	K	VSHLLGINVTDFTR	G			Cmpd 5962, +MS2(524.6309), 20.4-30.6eV, 25.2 min #6829
303	RS3_HUMAN	40S ribosomal protein S3 OS=Homo sapiens GN=RPS3 PE=1 SV=2	62	26671	7	3	6	3	11140	1	1	1	786.897	1571.78	2	1571.75	0.0278	0	31.36	0.03	R	FGFPEGSVELYAEK	V			Cmpd 6779, +MS2(786.8966), 34.7-52.1eV, 27.2 min #7683
553	VWF_HUMAN	von Willebrand factor OS=Homo sapiens GN=VWF PE=1 SV=4	27	309058	9	1	8	1	11146	2	0	1	525.288	1572.84	3	1572.79	0.0542	0	2.34	22	R	EGGPSQIGDALGFAVR	Y			Cmpd 7286, +MS2(525.2886), 22.8-34.2eV, 28.6 min #8214
417	XRCC6_HUMAN	X-ray repair cross-complementing protein 6 OS=Homo sapiens GN=XRCC6 PE=1 SV=2	43	69799	11	1	10	1	11146	7	1	1	525.288	1572.84	3	1572.81	0.0291	0	0.47	35	K	NIYVLQELDNPGAK	R			Cmpd 7286, +MS2(525.2886), 22.8-34.2eV, 28.6 min #8214
39	ATPA_HUMAN	ATP synthase subunit alpha, mitochondrial OS=Homo sapiens GN=ATP5A1 PE=1 SV=1	549	59714	19	12	11	7	11156	1	1	1	788.411	1574.81	2	1574.78	0.0281	0	103.59	1.9e-09	R	ILGADTSVDLEETGR	V			Cmpd 4977, +MS2(788.4107), 34.9-52.3eV, 22.7 min #5799
39	ATPA_HUMAN	ATP synthase subunit alpha, mitochondrial OS=Homo sapiens GN=ATP5A1 PE=1 SV=1	549	59714	19	12	11	7	11157	1	1	1	788.412	1574.81	2	1574.78	0.0304	0	77.67	7.4e-07	R	ILGADTSVDLEETGR	V			Cmpd 4968, +MS2(788.4119), 34.9-52.3eV, 22.7 min #5789
39	ATPA_HUMAN	ATP synthase subunit alpha, mitochondrial OS=Homo sapiens GN=ATP5A1 PE=1 SV=1	549	59714	19	12	11	7	11159	1	1	1	788.416	1574.82	2	1574.78	0.0385	0	21.07	0.74	R	ILGADTSVDLEETGR	V			Cmpd 5449, +MS2(788.4159), 30.8-46.2eV, 23.9 min #6292
57	ACTN4_HUMAN	Alpha-actinin-4 OS=Homo sapiens GN=ACTN4 PE=1 SV=2	384	104788	16	10	10	6	11178	1	1	0	526.616	1576.83	3	1576.8	0.0266	1	13.17	1.8	K	GYEEWLLNEIRR	L			Cmpd 6981, +MS2(526.6161), 20.4-30.6eV, 27.7 min #7894
228	ACTN2_HUMAN	Alpha-actinin-2 OS=Homo sapiens GN=ACTN2 PE=1 SV=1	86	103788	7	2	6	2	11178	1	0	0	526.616	1576.83	3	1576.8	0.0266	1	13.17	1.8	K	GYEEWLLNEIRR	L			Cmpd 6981, +MS2(526.6161), 20.4-30.6eV, 27.7 min #7894
31	H4_HUMAN	Histone H4 OS=Homo sapiens GN=HIST1H4A PE=1 SV=2	627	11360	24	23	9	9	11195	1	1	1	789.458	1576.9	2	1576.88	0.0198	1	59.08	2.2e-05	R	ISGLIYEETRGVLK	V			Cmpd 4772, +MS2(789.4584), 35.0-52.5eV, 22.2 min #5584
31	H4_HUMAN	Histone H4 OS=Homo sapiens GN=HIST1H4A PE=1 SV=2	627	11360	24	23	9	9	11196	1	1	1	526.643	1576.91	3	1576.88	0.0239	1	47.93	0.00026	R	ISGLIYEETRGVLK	V			Cmpd 4754, +MS2(526.6427), 20.4-30.6eV, 22.2 min #5566
31	H4_HUMAN	Histone H4 OS=Homo sapiens GN=HIST1H4A PE=1 SV=2	627	11360	24	23	9	9	11197	1	1	1	789.462	1576.91	2	1576.88	0.0262	1	62.65	8.4e-06	R	ISGLIYEETRGVLK	V			Cmpd 4800, +MS2(789.4616), 35.0-52.5eV, 22.3 min #5614
304	CAH1_HUMAN	Carbonic anhydrase 1 OS=Homo sapiens GN=CA1 PE=1 SV=2	62	28852	6	1	5	1	11238	1	0	1	790.921	1579.83	2	1579.78	0.0425	0	27.86	0.06	K	ESISVSSEQLAQFR	S			Cmpd 5312, +MS2(790.9206), 35.2-52.8eV, 23.5 min #6149
60	CO6A1_HUMAN	Collagen alpha-1(VI) chain OS=Homo sapiens GN=COL6A1 PE=1 SV=3	349	108462	14	8	7	4	11238	2	1	1	790.921	1579.83	2	1579.84	-0.0092	0	27.63	0.063	K	VFSVAITPDHLEPR	L			Cmpd 5312, +MS2(790.9206), 35.2-52.8eV, 23.5 min #6149
500	LMNB2_HUMAN	Lamin-B2 OS=Homo sapiens GN=LMNB2 PE=1 SV=4	33	69906	4	1	3	1	11246	4	1	1	791.431	1580.85	2	1580.86	-0.009	1	2.9	36	R	RPRAAATMATPLPGR	A	Oxidation (M)	0.000000010000000.0	Cmpd 17169, +MS2(791.4312), 31.1-46.7eV, 68.4 min #18866
248	CH082_HUMAN	UPF0598 protein C8orf82 OS=Homo sapiens GN=C8orf82 PE=1 SV=2	75	23874	5	2	4	1	11271	1	1	1	791.486	1580.96	2	1580.93	0.0256	0	68.05	1.1e-06	R	LALTMDLAPLLLAAR	S			Cmpd 11028, +MS2(791.4863), 31.0-46.4eV, 40.9 min #12191
248	CH082_HUMAN	UPF0598 protein C8orf82 OS=Homo sapiens GN=C8orf82 PE=1 SV=2	75	23874	5	2	4	1	11272	1	1	1	791.487	1580.96	2	1580.93	0.0262	0	28.4	0.0098	R	LALTMDLAPLLLAAR	S			Cmpd 11017, +MS2(791.4866), 35.2-52.8eV, 40.8 min #12179
112	RL6_HUMAN	60S ribosomal protein L6 OS=Homo sapiens GN=RPL6 PE=1 SV=3	183	32708	6	4	4	2	5980	2	1	1	396.486	1581.91	4	1581.91	0.0039	2	0.88	15	R	KIDQKAVDSQILPK	I			Cmpd 5335, +MS2(396.4855), 18.4-27.6eV, 23.6 min #6173
260	KAD1_HUMAN	Adenylate kinase isoenzyme 1 OS=Homo sapiens GN=AK1 PE=1 SV=3	72	21621	3	1	2	1	11294	1	1	1	792.457	1582.9	2	1582.88	0.0234	0	0.23	24	K	GQLVPLETVLDMLR	D			Cmpd 11235, +MS2(792.4566), 35.3-52.9eV, 41.7 min #12413
260	KAD1_HUMAN	Adenylate kinase isoenzyme 1 OS=Homo sapiens GN=AK1 PE=1 SV=3	72	21621	3	1	2	1	11296	1	1	1	792.459	1582.9	2	1582.88	0.0278	0	72.23	1.4e-06	K	GQLVPLETVLDMLR	D			Cmpd 11276, +MS2(792.4588), 35.3-52.9eV, 41.8 min #12457
103	PLSL_HUMAN	Plastin-2 OS=Homo sapiens GN=LCP1 PE=1 SV=6	205	70244	12	9	10	7	11312	1	1	1	793.439	1584.86	2	1584.84	0.0243	0	60.14	3.2e-05	R	VYALPEDLVEVNPK	M			Cmpd 6928, +MS2(793.4394), 35.4-53.1eV, 27.6 min #7839
15	H2B1M_HUMAN	Histone H2B type 1-M OS=Homo sapiens GN=HIST1H2BM PE=1 SV=3	1063	13981	41	24	8	4	11314	4	1	0	529.297	1584.87	3	1584.85	0.0217	2	4.78	10	R	IAGEASRLAHYNKR	S			Cmpd 2562, +MS2(529.2973), 20.5-30.7eV, 16.3 min #3268
221	SPTB2_HUMAN	Spectrin beta chain, non-erythrocytic 1 OS=Homo sapiens GN=SPTBN1 PE=1 SV=2	88	274439	11	2	10	2	11312	3	0	1	793.439	1584.86	2	1584.88	-0.0193	2	0.4	30	K	RIGKVLDNAIETEK	M			Cmpd 6928, +MS2(793.4394), 35.4-53.1eV, 27.6 min #7839
416	STML2_HUMAN	Stomatin-like protein 2, mitochondrial OS=Homo sapiens GN=STOML2 PE=1 SV=1	43	38510	5	2	3	1	11317	1	1	1	793.454	1584.89	2	1584.92	-0.0309	2	5.78	12	-	MLARAARGTGALLLR	G	Oxidation (M)	0.100000000000000.0	Cmpd 5145, +MS2(793.4541), 35.4-53.1eV, 23.1 min #5974
422	TGM2_HUMAN	Protein-glutamine gamma-glutamyltransferase 2 OS=Homo sapiens GN=TGM2 PE=1 SV=2	42	77280	5	1	4	1	11329	1	1	1	794.419	1586.82	2	1586.8	0.025	0	15.78	1.1	R	GQPFWLTLHFEGR	N			Cmpd 7120, +MS2(794.4195), 35.5-53.2eV, 28.1 min #8040
422	TGM2_HUMAN	Protein-glutamine gamma-glutamyltransferase 2 OS=Homo sapiens GN=TGM2 PE=1 SV=2	42	77280	5	1	4	1	11330	1	1	1	794.42	1586.83	2	1586.8	0.0268	0	16.6	0.95	R	GQPFWLTLHFEGR	N			Cmpd 7104, +MS2(794.4204), 35.5-53.3eV, 28.1 min #8023
515	LC7L2_HUMAN	Putative RNA-binding protein Luc7-like 2 OS=Homo sapiens GN=LUC7L2 PE=1 SV=2	31	46486	2	1	2	1	11355	2	0	1	794.924	1587.83	2	1587.8	0.035	0	30.78	0.037	R	LAETQEEISAEVAAK	A			Cmpd 3792, +MS2(794.9243), 35.6-53.4eV, 19.7 min #4558
40	EF1A1_HUMAN	Elongation factor 1-alpha 1 OS=Homo sapiens GN=EEF1A1 PE=1 SV=1	546	50109	33	18	9	4	11355	1	1	1	794.924	1587.83	2	1587.87	-0.0392	0	37.74	0.0075	K	THINIVVIGHVDSGK	S			Cmpd 3792, +MS2(794.9243), 35.6-53.4eV, 19.7 min #4558
40	EF1A1_HUMAN	Elongation factor 1-alpha 1 OS=Homo sapiens GN=EEF1A1 PE=1 SV=1	546	50109	33	18	9	4	11357	2	1	1	794.946	1587.88	2	1587.87	0.0043	0	0.93	28	K	THINIVVIGHVDSGK	S			Cmpd 3936, +MS2(794.9461), 35.5-53.3eV, 20.0 min #4709
40	EF1A1_HUMAN	Elongation factor 1-alpha 1 OS=Homo sapiens GN=EEF1A1 PE=1 SV=1	546	50109	33	18	9	4	11358	1	1	1	794.948	1587.88	2	1587.87	0.0084	0	18.31	0.65	K	THINIVVIGHVDSGK	S			Cmpd 4362, +MS2(794.9481), 35.5-53.3eV, 21.2 min #5156
40	EF1A1_HUMAN	Elongation factor 1-alpha 1 OS=Homo sapiens GN=EEF1A1 PE=1 SV=1	546	50109	33	18	9	4	11359	1	1	1	530.304	1587.89	3	1587.87	0.0172	0	16.61	0.64	K	THINIVVIGHVDSGK	S			Cmpd 4886, +MS2(530.3041), 20.5-30.7eV, 22.5 min #5704
40	EF1A1_HUMAN	Elongation factor 1-alpha 1 OS=Homo sapiens GN=EEF1A1 PE=1 SV=1	546	50109	33	18	9	4	11360	1	1	1	530.304	1587.89	3	1587.87	0.0177	0	32.79	0.015	K	THINIVVIGHVDSGK	S			Cmpd 4903, +MS2(530.3043), 20.5-30.7eV, 22.6 min #5722
40	EF1A1_HUMAN	Elongation factor 1-alpha 1 OS=Homo sapiens GN=EEF1A1 PE=1 SV=1	546	50109	33	18	9	4	11361	1	1	1	530.305	1587.89	3	1587.87	0.0208	0	2.62	15	K	THINIVVIGHVDSGK	S			Cmpd 5738, +MS2(530.3053), 23.1-34.6eV, 24.6 min #6594
40	EF1A1_HUMAN	Elongation factor 1-alpha 1 OS=Homo sapiens GN=EEF1A1 PE=1 SV=1	546	50109	33	18	9	4	11362	1	1	1	530.306	1587.89	3	1587.87	0.0213	0	26.6	0.06	K	THINIVVIGHVDSGK	S			Cmpd 4502, +MS2(530.3055), 20.5-30.7eV, 21.5 min #5303
40	EF1A1_HUMAN	Elongation factor 1-alpha 1 OS=Homo sapiens GN=EEF1A1 PE=1 SV=1	546	50109	33	18	9	4	11363	1	1	1	530.306	1587.89	3	1587.87	0.0214	0	72.11	1.7e-06	K	THINIVVIGHVDSGK	S			Cmpd 3723, +MS2(530.3055), 20.5-30.7eV, 19.5 min #4486
40	EF1A1_HUMAN	Elongation factor 1-alpha 1 OS=Homo sapiens GN=EEF1A1 PE=1 SV=1	546	50109	33	18	9	4	11364	1	1	1	530.306	1587.9	3	1587.87	0.0222	0	96.23	6.6e-09	K	THINIVVIGHVDSGK	S			Cmpd 3433, +MS2(530.3058), 20.5-30.7eV, 18.7 min #4182
40	EF1A1_HUMAN	Elongation factor 1-alpha 1 OS=Homo sapiens GN=EEF1A1 PE=1 SV=1	546	50109	33	18	9	4	11365	1	1	1	530.306	1587.9	3	1587.87	0.0223	0	27.47	0.049	K	THINIVVIGHVDSGK	S			Cmpd 4487, +MS2(530.3058), 20.5-30.7eV, 21.5 min #5287
40	EF1A1_HUMAN	Elongation factor 1-alpha 1 OS=Homo sapiens GN=EEF1A1 PE=1 SV=1	546	50109	33	18	9	4	11366	1	1	1	530.306	1587.9	3	1587.87	0.0227	0	41.74	0.0018	K	THINIVVIGHVDSGK	S			Cmpd 3751, +MS2(530.3060), 20.5-30.8eV, 19.5 min #4515
40	EF1A1_HUMAN	Elongation factor 1-alpha 1 OS=Homo sapiens GN=EEF1A1 PE=1 SV=1	546	50109	33	18	9	4	11367	1	1	1	530.306	1587.9	3	1587.87	0.0233	0	54.53	9.5e-05	K	THINIVVIGHVDSGK	S			Cmpd 4103, +MS2(530.3061), 20.5-30.7eV, 20.5 min #4885
40	EF1A1_HUMAN	Elongation factor 1-alpha 1 OS=Homo sapiens GN=EEF1A1 PE=1 SV=1	546	50109	33	18	9	4	11368	1	1	1	530.306	1587.9	3	1587.87	0.0237	0	47.52	0.00048	K	THINIVVIGHVDSGK	S			Cmpd 4122, +MS2(530.3063), 20.5-30.8eV, 20.6 min #4905
40	EF1A1_HUMAN	Elongation factor 1-alpha 1 OS=Homo sapiens GN=EEF1A1 PE=1 SV=1	546	50109	33	18	9	4	11369	1	1	1	530.306	1587.9	3	1587.87	0.0237	0	54.64	9.3e-05	K	THINIVVIGHVDSGK	S			Cmpd 4118, +MS2(530.3063), 20.5-30.7eV, 20.6 min #4901
40	EF1A1_HUMAN	Elongation factor 1-alpha 1 OS=Homo sapiens GN=EEF1A1 PE=1 SV=1	546	50109	33	18	9	4	11370	3	1	1	530.307	1587.9	3	1587.87	0.026	0	2.46	15	K	THINIVVIGHVDSGK	S			Cmpd 6124, +MS2(530.3070), 20.5-30.7eV, 25.6 min #6998
40	EF1A1_HUMAN	Elongation factor 1-alpha 1 OS=Homo sapiens GN=EEF1A1 PE=1 SV=1	546	50109	33	18	9	4	11371	1	1	1	794.957	1587.9	2	1587.87	0.0263	0	22.84	0.14	K	THINIVVIGHVDSGK	S			Cmpd 3474, +MS2(794.9571), 31.3-47.0eV, 18.8 min #4224
463	CCAR2_HUMAN	Cell cycle and apoptosis regulator protein 2 OS=Homo sapiens GN=CCAR2 PE=1 SV=2	36	102838	4	1	3	1	11373	1	1	1	794.963	1587.91	2	1587.89	0.0241	0	10.15	2	K	VLLLSSPGLEELYR	C			Cmpd 8402, +MS2(794.9629), 35.6-53.3eV, 31.7 min #9388
325	RAB7A_HUMAN	Ras-related protein Rab-7a OS=Homo sapiens GN=RAB7A PE=1 SV=1	56	23475	3	1	3	1	11383	1	1	1	795.43	1588.85	2	1588.82	0.0245	0	52.44	0.00022	K	EAINVEQAFQTIAR	N			Cmpd 7374, +MS2(795.4300), 35.6-53.3eV, 28.8 min #8306
266	HCD2_HUMAN	3-hydroxyacyl-CoA dehydrogenase type-2 OS=Homo sapiens GN=HSD17B10 PE=1 SV=3	71	26906	7	2	4	2	11392	2	1	1	795.948	1589.88	2	1589.86	0.0213	0	4.47	9.5	R	VLDVNLMGTFNVIR	L			Cmpd 9347, +MS2(795.9479), 35.7-53.5eV, 34.7 min #10391
266	HCD2_HUMAN	3-hydroxyacyl-CoA dehydrogenase type-2 OS=Homo sapiens GN=HSD17B10 PE=1 SV=3	71	26906	7	2	4	2	11393	1	1	1	795.952	1589.89	2	1589.86	0.0289	0	21.82	0.17	R	VLDVNLMGTFNVIR	L			Cmpd 9298, +MS2(795.9517), 35.6-53.4eV, 34.6 min #10339
198	MYH11_HUMAN	Myosin-11 OS=Homo sapiens GN=MYH11 PE=1 SV=3	98	227199	12	2	11	2	11397	3	1	1	796.417	1590.82	2	1590.76	0.0572	0	2.34	56	R	ISDLTTNLAEEEEK	A			Cmpd 13106, +MS2(796.4171), 35.7-53.5eV, 49.5 min #14435
198	MYH11_HUMAN	Myosin-11 OS=Homo sapiens GN=MYH11 PE=1 SV=3	98	227199	12	2	11	2	11400	4	1	1	796.419	1590.82	2	1590.76	0.0617	0	2.6	22	R	ISDLTTNLAEEEEK	A			Cmpd 13140, +MS2(796.4193), 35.7-53.5eV, 49.6 min #14472
426	6PGD_HUMAN	6-phosphogluconate dehydrogenase, decarboxylating OS=Homo sapiens GN=PGD PE=1 SV=3	41	53106	2	1	2	1	11399	1	1	1	796.419	1590.82	2	1590.8	0.0236	0	40.85	0.0078	K	GILFVGSGVSGGEEGAR	Y			Cmpd 5338, +MS2(796.4192), 35.7-53.5eV, 23.6 min #6176
26	ATPB_HUMAN	ATP synthase subunit beta, mitochondrial OS=Homo sapiens GN=ATP5B PE=1 SV=3	791	56525	33	15	17	10	11394	1	1	1	796.394	1590.77	2	1590.8	-0.0302	1	2.46	20	R	TIAMDGTEGLVRGQK	V	Oxidation (M)	0.000100000000000.0	Cmpd 10105, +MS2(796.3939), 35.9-53.8eV, 37.4 min #11200
169	FRIL_HUMAN	Ferritin light chain OS=Homo sapiens GN=FTL PE=1 SV=2	114	20007	8	4	3	1	11410	1	1	1	531.309	1590.9	3	1590.88	0.0203	0	0.38	16	K	LNQALLDLHALGSAR	T			Cmpd 5581, +MS2(531.3088), 20.5-30.8eV, 24.2 min #6430
88	GRP75_HUMAN	Stress-70 protein, mitochondrial OS=Homo sapiens GN=HSPA9 PE=1 SV=2	235	73635	10	6	8	4	11417	1	1	1	796.992	1591.97	2	1591.94	0.0252	0	59.75	3.6e-06	K	LLGQFTLIGIPPAPR	G			Cmpd 9125, +MS2(796.9924), 35.7-53.6eV, 34.0 min #10156
88	GRP75_HUMAN	Stress-70 protein, mitochondrial OS=Homo sapiens GN=HSPA9 PE=1 SV=2	235	73635	10	6	8	4	11418	1	1	1	796.993	1591.97	2	1591.94	0.0272	0	54.64	1.2e-05	K	LLGQFTLIGIPPAPR	G			Cmpd 9153, +MS2(796.9934), 35.7-53.6eV, 34.1 min #10186
577	TSC2_HUMAN	Tuberin OS=Homo sapiens GN=TSC2 PE=1 SV=2	23	200481	12	1	10	1	11417	2	0	1	796.992	1591.97	2	1592.01	-0.0435	2	0.57	3	K	VLKLVLGRLPESLR	Y			Cmpd 9125, +MS2(796.9924), 35.7-53.6eV, 34.0 min #10156
123	GANAB_HUMAN	Neutral alpha-glucosidase AB OS=Homo sapiens GN=GANAB PE=1 SV=3	164	106807	8	6	6	4	11419	1	1	1	797.384	1592.75	2	1592.72	0.0309	0	11.82	2.2	R	WYQMGAYQPFFR	A			Cmpd 7437, +MS2(797.3844), 35.8-53.8eV, 28.9 min #8372
441	ABHEB_HUMAN	Protein ABHD14B OS=Homo sapiens GN=ABHD14B PE=1 SV=1	39	22332	5	1	5	1	11426	1	1	1	797.427	1592.84	2	1592.83	0.0089	0	4.22	34	R	EGTIQVQGQALFFR	E			Cmpd 6763, +MS2(797.4273), 35.8-53.6eV, 27.2 min #7666
365	ACADV_HUMAN	Very long-chain specific acyl-CoA dehydrogenase, mitochondrial OS=Homo sapiens GN=ACADVL PE=1 SV=1	48	70345	5	1	5	1	11429	4	1	1	797.428	1592.84	2	1592.87	-0.0256	1	1.61	28	R	IFRIFEGTNDILR	L			Cmpd 19298, +MS2(797.4282), 31.7-47.6eV, 78.3 min #21189
322	ILK_HUMAN	Integrin-linked protein kinase OS=Homo sapiens GN=ILK PE=1 SV=2	56	51386	1	1	1	1	11441	1	1	1	532.307	1593.9	3	1593.87	0.0274	0	56.44	5.1e-05	R	GMAFLHTLEPLIPR	H			Cmpd 7736, +MS2(532.3065), 20.5-30.8eV, 29.8 min #8686
31	H4_HUMAN	Histone H4 OS=Homo sapiens GN=HIST1H4A PE=1 SV=2	627	11360	24	23	9	9	11442	1	1	1	532.312	1593.91	3	1593.89	0.0213	2	73.84	7.4e-07	R	KTVTAMDVVYALKR	Q			Cmpd 4389, +MS2(532.3115), 20.5-30.8eV, 21.3 min #5185
366	H4G_HUMAN	Histone H4-like protein type G OS=Homo sapiens GN=HIST1H4G PE=1 SV=1	48	11002	10	1	4	1	11442	2	0	1	532.312	1593.91	3	1593.93	-0.0151	2	15.91	0.46	R	KTVTAMAVVYVLKR	Q	Oxidation (M)	0.00000100000000.0	Cmpd 4389, +MS2(532.3115), 20.5-30.8eV, 21.3 min #5185
588	STX8_HUMAN	Syntaxin-8 OS=Homo sapiens GN=STX8 PE=1 SV=2	22	26890	2	1	2	1	7327	1	1	1	532.348	1594.02	3	1594.02	0.0046	2	8.41	0.61	R	ALLQNLKEKIALLK	D			Cmpd 18816, +MS2(532.3482), 20.5-30.8eV, 76.0 min #20661
540	NUP85_HUMAN	Nuclear pore complex protein Nup85 OS=Homo sapiens GN=NUP85 PE=1 SV=1	29	74971	1	1	1	1	11450	1	1	1	798.442	1594.87	2	1594.84	0.03	0	28.94	0.035	R	FADAASLLLSLMTSR	I			Cmpd 11840, +MS2(798.4417), 35.9-53.8eV, 44.1 min #13065
224	RRBP1_HUMAN	Ribosome-binding protein 1 OS=Homo sapiens GN=RRBP1 PE=1 SV=4	88	152381	10	1	10	1	11472	1	1	1	798.452	1594.89	2	1594.84	0.0471	2	7.96	7.7	R	SPNQGKKGEGAPIQGK	K			Cmpd 15595, +MS2(798.4522), 31.8-47.8eV, 61.0 min #17148
154	U520_HUMAN	U5 small nuclear ribonucleoprotein 200 kDa helicase OS=Homo sapiens GN=SNRNP200 PE=1 SV=2	129	244353	14	3	13	3	11468	1	1	1	798.451	1594.89	2	1594.89	0.0009	1	5.85	13	R	RLDLVHTAALMLDK	N			Cmpd 15357, +MS2(798.4509), 31.8-47.8eV, 59.9 min #16888
470	SUCB2_HUMAN	Succinate--CoA ligase [GDP-forming] subunit beta, mitochondrial OS=Homo sapiens GN=SUCLG2 PE=1 SV=2	36	46481	3	1	3	1	11494	1	1	1	798.916	1595.82	2	1595.78	0.0347	0	35.85	0.0094	R	FFVADTANEALEAAK	R			Cmpd 6312, +MS2(798.9162), 31.9-47.9eV, 26.0 min #7194
451	VATB2_HUMAN	V-type proton ATPase subunit B, brain isoform OS=Homo sapiens GN=ATP6V1B2 PE=1 SV=3	38	56465	4	1	4	1	11497	1	1	1	798.97	1595.92	2	1595.9	0.0213	0	37.68	0.0024	R	QIYPPINVLPSLSR	L			Cmpd 8240, +MS2(798.9697), 35.9-53.9eV, 31.3 min #9218
129	AHNK_HUMAN	Neuroblast differentiation-associated protein AHNAK OS=Homo sapiens GN=AHNAK PE=1 SV=2	158	628699	59	8	52	7	11515	1	1	1	800.423	1598.83	2	1598.78	0.0518	1	1.39	29	K	ISMPDVDLHMKGPK	V	2 Oxidation (M)	0.00100000010000.0	Cmpd 8161, +MS2(800.4230), 32.0-48.1eV, 31.0 min #9134
481	CTND1_HUMAN	Catenin delta-1 OS=Homo sapiens GN=CTNND1 PE=1 SV=1	35	108103	6	1	6	1	11523	1	1	1	800.446	1598.88	2	1598.85	0.0275	0	37.22	0.0062	R	QPELPEVIAMLGFR	L			Cmpd 10633, +MS2(800.4455), 36.0-54.0eV, 39.3 min #11767
26	ATPB_HUMAN	ATP synthase subunit beta, mitochondrial OS=Homo sapiens GN=ATP5B PE=1 SV=3	791	56525	33	15	17	10	11532	2	0	1	801.428	1600.84	2	1600.8	0.038	0	14.39	1.5	K	VALVYGQMNEPPGAR	A			Cmpd 6626, +MS2(801.4279), 36.1-54.1eV, 26.8 min #7523
16	TBB4B_HUMAN	Tubulin beta-4B chain OS=Homo sapiens GN=TUBB4B PE=1 SV=1	1043	49799	38	26	17	11	11532	1	1	0	801.428	1600.84	2	1600.81	0.0281	0	69.78	4.4e-06	R	AVLVDLEPGTMDSVR	S			Cmpd 6626, +MS2(801.4279), 36.1-54.1eV, 26.8 min #7523
30	TBB4A_HUMAN	Tubulin beta-4A chain OS=Homo sapiens GN=TUBB4A PE=1 SV=2	686	49554	32	22	14	9	11532	1	0	0	801.428	1600.84	2	1600.81	0.0281	0	69.78	4.4e-06	R	AVLVDLEPGTMDSVR	S			Cmpd 6626, +MS2(801.4279), 36.1-54.1eV, 26.8 min #7523
67	TBB8_HUMAN	Tubulin beta-8 chain OS=Homo sapiens GN=TUBB8 PE=1 SV=2	321	49744	13	11	5	3	11532	1	0	0	801.428	1600.84	2	1600.81	0.0281	0	69.78	4.4e-06	R	AVLVDLEPGTMDSVR	S			Cmpd 6626, +MS2(801.4279), 36.1-54.1eV, 26.8 min #7523
334	CATD_HUMAN	Cathepsin D OS=Homo sapiens GN=CTSD PE=1 SV=1	53	44524	8	2	4	2	11536	1	1	1	801.433	1600.85	2	1600.82	0.0265	0	49.03	0.0005	K	LVDQNIFSFYLSR	D			Cmpd 9030, +MS2(801.4330), 36.1-54.1eV, 33.7 min #10055
396	LAMP1_HUMAN	Lysosome-associated membrane glycoprotein 1 OS=Homo sapiens GN=LAMP1 PE=1 SV=3	45	44854	3	1	3	1	11533	1	1	1	801.428	1600.84	2	1600.84	-0.0009	1	2.79	22	R	GHTLTLNFTRNATR	Y			Cmpd 9374, +MS2(801.4285), 36.0-54.0eV, 34.8 min #10419
152	TPIS_HUMAN	Triosephosphate isomerase OS=Homo sapiens GN=TPI1 PE=1 SV=3	129	30772	6	3	5	2	11550	1	1	1	801.961	1601.91	2	1601.88	0.0265	0	70.97	1.8e-06	K	VVLAYEPVWAIGTGK	T			Cmpd 7951, +MS2(801.9614), 36.1-54.1eV, 30.4 min #8913
571	SEPT2_HUMAN	Septin-2 OS=Homo sapiens GN=SEPT2 PE=1 SV=1	24	41461	4	0	4	0	11557	1	1	1	802.424	1602.83	2	1602.81	0.0231	0	24.34	0.15	R	TVQIEASTVEIEER	G			Cmpd 4516, +MS2(802.4239), 36.1-54.1eV, 21.6 min #5317
37	ENOG_HUMAN	Gamma-enolase OS=Homo sapiens GN=ENO2 PE=1 SV=3	566	47239	9	8	3	2	11562	4	1	1	535.295	1602.86	3	1602.82	0.0437	1	2.35	21	R	DAMRLGAEVYHTLK	G			Cmpd 7280, +MS2(535.2948), 20.6-30.8eV, 28.5 min #8208
203	DESP_HUMAN	Desmoplakin OS=Homo sapiens GN=DSP PE=1 SV=3	95	331569	15	3	12	2	11560	2	1	1	802.437	1602.86	2	1602.83	0.034	0	6.24	9	K	SVEEVASEIQPFLR	G			Cmpd 7922, +MS2(802.4369), 36.1-54.1eV, 30.3 min #8882
327	HCDH_HUMAN	Hydroxyacyl-coenzyme A dehydrogenase, mitochondrial OS=Homo sapiens GN=HADH PE=1 SV=3	56	34272	8	2	4	2	11562	1	0	1	535.295	1602.86	3	1602.84	0.0244	0	18.44	0.53	R	FAGLHFFNPVPVMK	L			Cmpd 7280, +MS2(535.2948), 20.6-30.8eV, 28.5 min #8208
327	HCDH_HUMAN	Hydroxyacyl-coenzyme A dehydrogenase, mitochondrial OS=Homo sapiens GN=HADH PE=1 SV=3	56	34272	8	2	4	2	11563	1	1	1	535.295	1602.86	3	1602.84	0.0261	0	22.91	0.19	R	FAGLHFFNPVPVMK	L			Cmpd 7274, +MS2(535.2954), 20.6-30.8eV, 28.5 min #8201
183	DHX9_HUMAN	ATP-dependent RNA helicase A OS=Homo sapiens GN=DHX9 PE=1 SV=4	105	140869	13	5	12	4	11568	1	1	1	535.354	1603.04	3	1602.98	0.0567	1	3.8	0.42	R	TPLHEIALSIKLLR	L			Cmpd 18629, +MS2(535.3535), 20.6-30.8eV, 75.1 min #20457
459	HNRPF_HUMAN	Heterogeneous nuclear ribonucleoprotein F OS=Homo sapiens GN=HNRNPF PE=1 SV=3	37	45643	6	1	4	1	11573	4	0	1	535.634	1603.88	3	1603.84	0.041	1	1.98	21	M	MLGPEGGEGFVVKLR	G	Oxidation (M)	0.100000000000000.0	Cmpd 3308, +MS2(535.6340), 20.6-30.9eV, 18.4 min #4051
83	GRP78_HUMAN	78 kDa glucose-regulated protein OS=Homo sapiens GN=HSPA5 PE=1 SV=2	264	72288	17	10	11	7	11573	1	1	1	535.634	1603.88	3	1603.86	0.0233	0	25.46	0.092	K	TKPYIQVDIGGGQTK	T			Cmpd 3308, +MS2(535.6340), 20.6-30.9eV, 18.4 min #4051
83	GRP78_HUMAN	78 kDa glucose-regulated protein OS=Homo sapiens GN=HSPA5 PE=1 SV=2	264	72288	17	10	11	7	11574	1	1	1	802.949	1603.88	2	1603.86	0.0268	0	53.9	0.00017	K	TKPYIQVDIGGGQTK	T			Cmpd 3317, +MS2(802.9492), 36.1-54.2eV, 18.4 min #4060
258	GCN1_HUMAN	eIF-2-alpha kinase activator GCN1 OS=Homo sapiens GN=GCN1 PE=1 SV=6	72	292572	16	2	15	2	11575	1	1	1	803.001	1603.99	2	1603.95	0.0318	0	27.19	0.0072	K	ILPEIIPILEEGLR	S			Cmpd 10782, +MS2(803.0006), 36.1-54.2eV, 39.9 min #11927
305	KVD39_HUMAN	Immunoglobulin kappa variable 1D-39 OS=Homo sapiens GN=IGKV1D-39 PE=3 SV=2	61	12729	2	1	2	1	11575	4	0	1	803.001	1603.99	2	1604.02	-0.0311	0	2.34	2.2	R	VPAQLLGLLLLWLR	G			Cmpd 10782, +MS2(803.0006), 36.1-54.2eV, 39.9 min #11927
199	IF4A1_HUMAN	Eukaryotic initiation factor 4A-I OS=Homo sapiens GN=EIF4A1 PE=1 SV=1	97	46125	8	4	6	3	11588	1	0	1	535.964	1604.87	3	1604.82	0.0522	2	6.41	7.5	R	KGVAINMVTEEDKR	T	Oxidation (M)	0.00000010000000.0	Cmpd 2856, +MS2(535.9644), 20.6-30.9eV, 17.1 min #3576
222	IF4A2_HUMAN	Eukaryotic initiation factor 4A-II OS=Homo sapiens GN=EIF4A2 PE=1 SV=2	88	46373	6	3	5	2	11588	3	0	1	535.964	1604.87	3	1604.85	0.0192	2	3.64	14	R	KGVAINFVTEEDKR	I			Cmpd 2856, +MS2(535.9644), 20.6-30.9eV, 17.1 min #3576
173	IMB1_HUMAN	Importin subunit beta-1 OS=Homo sapiens GN=KPNB1 PE=1 SV=2	109	97108	11	4	8	3	11619	1	1	1	803.457	1604.9	2	1604.88	0.0226	0	11.15	1.8	K	LAATNALLNSLEFTK	A			Cmpd 7830, +MS2(803.4573), 36.1-54.2eV, 30.0 min #8785
55	TLN1_HUMAN	Talin-1 OS=Homo sapiens GN=TLN1 PE=1 SV=3	395	269599	31	12	23	9	11588	2	1	1	535.964	1604.87	3	1604.88	-0.0093	1	3.93	13	R	TAKAIAVTVQEMVTK	S	Oxidation (M)	0.000000000001000.0	Cmpd 2856, +MS2(535.9644), 20.6-30.9eV, 17.1 min #3576
58	ANXA1_HUMAN	Annexin A1 OS=Homo sapiens GN=ANXA1 PE=1 SV=2	375	38690	13	9	7	5	11621	1	1	1	535.998	1604.97	3	1604.95	0.0228	0	25.57	0.011	K	ALTGHLEEVVLALLK	T			Cmpd 9863, +MS2(535.9983), 20.6-30.9eV, 36.6 min #10943
58	ANXA1_HUMAN	Annexin A1 OS=Homo sapiens GN=ANXA1 PE=1 SV=2	375	38690	13	9	7	5	11622	1	1	1	535.999	1604.98	3	1604.95	0.0252	0	12.34	0.22	K	ALTGHLEEVVLALLK	T			Cmpd 9836, +MS2(535.9990), 20.6-30.9eV, 36.5 min #10914
58	ANXA1_HUMAN	Annexin A1 OS=Homo sapiens GN=ANXA1 PE=1 SV=2	375	38690	13	9	7	5	11623	1	1	1	803.495	1604.98	2	1604.95	0.0254	0	70.48	3.3e-07	K	ALTGHLEEVVLALLK	T			Cmpd 9862, +MS2(803.4950), 36.1-54.2eV, 36.6 min #10942
429	DLDH_HUMAN	Dihydrolipoyl dehydrogenase, mitochondrial OS=Homo sapiens GN=DLD PE=1 SV=2	40	54143	3	1	2	1	11626	6	0	1	803.937	1605.86	2	1605.8	0.0555	1	0.49	32	K	TNADTDGMVKILGQK	S	Oxidation (M)	0.000000010000000.0	Cmpd 4600, +MS2(803.9366), 32.2-48.3eV, 21.8 min #5405
233	PHB_HUMAN	Prohibitin OS=Homo sapiens GN=PHB PE=1 SV=1	84	29786	5	2	4	2	11626	1	1	1	803.937	1605.86	2	1605.84	0.0225	1	41.7	0.0024	R	KLEAAEDIAYQLSR	S			Cmpd 4600, +MS2(803.9366), 32.2-48.3eV, 21.8 min #5405
284	CALR_HUMAN	Calreticulin OS=Homo sapiens GN=CALR PE=1 SV=1	67	48112	6	2	4	2	11629	1	0	1	804.41	1606.81	2	1606.77	0.0397	0	46.3	0.00094	R	FYALSASFEPFSNK	G			Cmpd 7542, +MS2(804.4105), 36.1-54.2eV, 29.2 min #8482
284	CALR_HUMAN	Calreticulin OS=Homo sapiens GN=CALR PE=1 SV=1	67	48112	6	2	4	2	11630	1	0	1	804.41	1606.81	2	1606.77	0.0397	0	26.5	0.09	R	FYALSASFEPFSNK	G			Cmpd 7538, +MS2(804.4105), 36.3-54.4eV, 29.2 min #8478
284	CALR_HUMAN	Calreticulin OS=Homo sapiens GN=CALR PE=1 SV=1	67	48112	6	2	4	2	11633	2	0	1	804.42	1606.83	2	1606.77	0.0584	0	17.38	0.75	R	FYALSASFEPFSNK	G			Cmpd 7499, +MS2(804.4199), 36.2-54.3eV, 29.1 min #8437
573	HSP74_HUMAN	Heat shock 70 kDa protein 4 OS=Homo sapiens GN=HSPA4 PE=1 SV=4	24	94271	4	1	4	1	11641	8	0	1	804.427	1606.84	2	1606.78	0.0582	0	0.75	33	R	SVMDATQIAGLNCLR	L	Oxidation (M)	0.001000000000000.0	Cmpd 6754, +MS2(804.4267), 36.2-54.3eV, 27.2 min #7657
63	H2AY_HUMAN	Core histone macro-H2A.1 OS=Homo sapiens GN=H2AFY PE=1 SV=4	341	39592	14	9	8	4	11640	1	1	1	804.426	1606.84	2	1606.79	0.0467	0	13.36	4.2	K	AISSYFVSTMSSSIK	T			Cmpd 6296, +MS2(804.4263), 36.2-54.3eV, 26.0 min #7177
169	FRIL_HUMAN	Ferritin light chain OS=Homo sapiens GN=FTL PE=1 SV=2	114	20007	8	4	3	1	11629	2	1	1	804.41	1606.81	2	1606.8	0.0073	0	29.85	0.042	R	LGGPEAGLGEYLFER	L			Cmpd 7542, +MS2(804.4105), 36.1-54.2eV, 29.2 min #8482
169	FRIL_HUMAN	Ferritin light chain OS=Homo sapiens GN=FTL PE=1 SV=2	114	20007	8	4	3	1	11630	2	1	1	804.41	1606.81	2	1606.8	0.0073	0	10.35	3.7	R	LGGPEAGLGEYLFER	L			Cmpd 7538, +MS2(804.4105), 36.3-54.4eV, 29.2 min #8478
169	FRIL_HUMAN	Ferritin light chain OS=Homo sapiens GN=FTL PE=1 SV=2	114	20007	8	4	3	1	11633	1	1	1	804.42	1606.83	2	1606.8	0.0261	0	91.14	3.2e-08	R	LGGPEAGLGEYLFER	L			Cmpd 7499, +MS2(804.4199), 36.2-54.3eV, 29.1 min #8437
169	FRIL_HUMAN	Ferritin light chain OS=Homo sapiens GN=FTL PE=1 SV=2	114	20007	8	4	3	1	11634	1	1	1	804.42	1606.83	2	1606.8	0.0264	0	12.16	2.5	R	LGGPEAGLGEYLFER	L			Cmpd 7475, +MS2(804.4201), 36.3-54.4eV, 29.0 min #8412
169	FRIL_HUMAN	Ferritin light chain OS=Homo sapiens GN=FTL PE=1 SV=2	114	20007	8	4	3	1	11636	1	1	1	804.42	1606.83	2	1606.8	0.0272	0	35.93	0.011	R	LGGPEAGLGEYLFER	L			Cmpd 7455, +MS2(804.4204), 36.2-54.3eV, 29.0 min #8391
169	FRIL_HUMAN	Ferritin light chain OS=Homo sapiens GN=FTL PE=1 SV=2	114	20007	8	4	3	1	11637	1	1	1	804.422	1606.83	2	1606.8	0.0312	0	41.08	0.0032	R	LGGPEAGLGEYLFER	L			Cmpd 7446, +MS2(804.4224), 32.2-48.3eV, 29.0 min #8381
205	AT1A1_HUMAN	Sodium/potassium-transporting ATPase subunit alpha-1 OS=Homo sapiens GN=ATP1A1 PE=1 SV=1	95	112824	5	1	5	1	11641	2	0	1	804.427	1606.84	2	1606.81	0.0252	0	10.61	3.4	K	NPNTSEPQHLLVMK	G			Cmpd 6754, +MS2(804.4267), 36.2-54.3eV, 27.2 min #7657
281	HNRL2_HUMAN	Heterogeneous nuclear ribonucleoprotein U-like protein 2 OS=Homo sapiens GN=HNRNPUL2 PE=1 SV=1	68	85052	3	1	2	1	11641	1	0	1	804.427	1606.84	2	1606.81	0.0252	0	70.7	3.4e-06	R	YNVLGAETVLNQMR	M			Cmpd 6754, +MS2(804.4267), 36.2-54.3eV, 27.2 min #7657
82	A1AT_HUMAN	Alpha-1-antitrypsin OS=Homo sapiens GN=SERPINA1 PE=1 SV=3	271	46707	15	9	7	5	11641	9	1	1	804.427	1606.84	2	1606.83	0.0074	2	0.28	37	K	KQINDYVEKGTQGK	I			Cmpd 6754, +MS2(804.4267), 36.2-54.3eV, 27.2 min #7657
504	RBMX_HUMAN	RNA-binding motif protein, X chromosome OS=Homo sapiens GN=RBMX PE=1 SV=3	32	42306	3	1	3	1	11641	10	0	0	804.427	1606.84	2	1606.89	-0.0476	2	0.03	39	K	YGRIVEVLLMKDR	E	Oxidation (M)	0.0000000001000.0	Cmpd 6754, +MS2(804.4267), 36.2-54.3eV, 27.2 min #7657
505	RMXL2_HUMAN	RNA-binding motif protein, X-linked-like-2 OS=Homo sapiens GN=RBMXL2 PE=1 SV=3	32	42788	3	1	3	1	11641	10	0	0	804.427	1606.84	2	1606.89	-0.0476	2	0.03	39	K	YGRIVEVLLMKDR	E	Oxidation (M)	0.0000000001000.0	Cmpd 6754, +MS2(804.4267), 36.2-54.3eV, 27.2 min #7657
38	FIBA_HUMAN	Fibrinogen alpha chain OS=Homo sapiens GN=FGA PE=1 SV=2	550	94914	22	15	10	8	7349	2	1	1	537.334	1608.98	3	1608.92	0.0592	1	1.58	18	K	QLEQVIAKDLLPSR	D			Cmpd 18656, +MS2(537.3336), 20.6-30.9eV, 75.2 min #20486
4	ACTG_HUMAN	Actin, cytoplasmic 2 OS=Homo sapiens GN=ACTG1 PE=1 SV=1	1920	41766	49	32	14	9	11676	1	1	0	537.631	1609.87	3	1609.84	0.0319	1	28.25	0.047	R	DLTDYLMKILTER	G			Cmpd 11200, +MS2(537.6308), 20.6-30.9eV, 41.5 min #12375
5	ACTB_HUMAN	Actin, cytoplasmic 1 OS=Homo sapiens GN=ACTB PE=1 SV=1	1920	41710	49	32	14	9	11676	1	0	0	537.631	1609.87	3	1609.84	0.0319	1	28.25	0.047	R	DLTDYLMKILTER	G			Cmpd 11200, +MS2(537.6308), 20.6-30.9eV, 41.5 min #12375
27	ACTC_HUMAN	Actin, alpha cardiac muscle 1 OS=Homo sapiens GN=ACTC1 PE=1 SV=1	756	41992	25	18	9	7	11676	1	0	0	537.631	1609.87	3	1609.84	0.0319	1	28.25	0.047	R	DLTDYLMKILTER	G			Cmpd 11200, +MS2(537.6308), 20.6-30.9eV, 41.5 min #12375
36	ACTBL_HUMAN	Beta-actin-like protein 2 OS=Homo sapiens GN=ACTBL2 PE=1 SV=2	572	41976	21	14	8	5	11676	1	0	0	537.631	1609.87	3	1609.84	0.0319	1	28.25	0.047	R	DLTDYLMKILTER	G			Cmpd 11200, +MS2(537.6308), 20.6-30.9eV, 41.5 min #12375
546	FAT2_HUMAN	Protocadherin Fat 2 OS=Homo sapiens GN=FAT2 PE=1 SV=2	28	479018	12	1	11	1	11676	7	0	1	537.631	1609.87	3	1609.87	-0.0018	2	2.02	20	K	HELQVLAVDRMRK	I	Oxidation (M)	0.0000000000100.0	Cmpd 11200, +MS2(537.6308), 20.6-30.9eV, 41.5 min #12375
121	PLEC_HUMAN	Plectin OS=Homo sapiens GN=PLEC PE=1 SV=3	168	531466	40	9	34	7	11708	2	1	1	807.446	1612.88	2	1612.87	0.0109	0	15.86	0.87	R	LLDAQLSTGGIVDPSK	S			Cmpd 6191, +MS2(807.4463), 36.3-54.5eV, 25.7 min #7068
371	UCRIL_HUMAN	Putative cytochrome b-c1 complex subunit Rieske-like protein 1 OS=Homo sapiens GN=UQCRFS1P1 PE=5 SV=1	47	30796	5	1	3	1	11708	1	0	1	807.446	1612.88	2	1612.88	-0.0003	1	46.94	0.00068	K	EIKQEAAVELSQLR	D			Cmpd 6191, +MS2(807.4463), 36.3-54.5eV, 25.7 min #7068
20	G3P_HUMAN	Glyceraldehyde-3-phosphate dehydrogenase OS=Homo sapiens GN=GAPDH PE=1 SV=3	937	36030	37	25	12	11	11705	1	1	1	807.44	1612.86	2	1612.89	-0.0289	0	46.97	0.0007	K	LVINGNPITIFQER	D			Cmpd 8560, +MS2(807.4397), 36.3-54.5eV, 32.2 min #9555
20	G3P_HUMAN	Glyceraldehyde-3-phosphate dehydrogenase OS=Homo sapiens GN=GAPDH PE=1 SV=3	937	36030	37	25	12	11	11713	1	1	1	807.467	1612.92	2	1612.89	0.026	0	65.33	6.3e-06	K	LVINGNPITIFQER	D			Cmpd 7954, +MS2(807.4671), 36.3-54.4eV, 30.4 min #8916
87	ANXA5_HUMAN	Annexin A5 OS=Homo sapiens GN=ANXA5 PE=1 SV=2	239	35914	11	5	5	3	11714	1	1	1	807.471	1612.93	2	1612.9	0.0235	0	69.07	2.5e-06	R	ETSGNLEQLLLAVVK	S			Cmpd 10313, +MS2(807.4708), 36.3-54.4eV, 38.1 min #11424
430	NUMA1_HUMAN	Nuclear mitotic apparatus protein 1 OS=Homo sapiens GN=NUMA1 PE=1 SV=2	40	238115	7	1	7	1	11708	4	0	1	807.446	1612.88	2	1612.91	-0.0367	2	4.52	12	K	ELEELRQTVKQLK	E			Cmpd 6191, +MS2(807.4463), 36.3-54.5eV, 25.7 min #7068
280	S10A9_HUMAN	Protein S100-A9 OS=Homo sapiens GN=S100A9 PE=1 SV=1	68	13234	5	2	3	2	11716	1	1	1	807.921	1613.83	2	1613.79	0.0325	0	1.56	27	K	QLSFEEFIMLMAR	L			Cmpd 11429, +MS2(807.9208), 36.3-54.5eV, 42.4 min #12622
156	HS71A_HUMAN	Heat shock 70 kDa protein 1A OS=Homo sapiens GN=HSPA1A PE=1 SV=1	127	70009	6	4	5	4	11718	1	1	0	807.922	1613.83	2	1613.8	0.0286	0	38.91	0.0051	K	AFYPEEISSMVLTK	M			Cmpd 7803, +MS2(807.9221), 36.3-54.5eV, 30.0 min #8757
223	HS71L_HUMAN	Heat shock 70 kDa protein 1-like OS=Homo sapiens GN=HSPA1L PE=1 SV=2	88	70331	9	3	7	3	11718	1	0	0	807.922	1613.83	2	1613.8	0.0286	0	38.91	0.0051	K	AFYPEEISSMVLTK	L			Cmpd 7803, +MS2(807.9221), 36.3-54.5eV, 30.0 min #8757
13	MYH9_HUMAN	Myosin-9 OS=Homo sapiens GN=MYH9 PE=1 SV=4	1105	226392	51	28	31	16	11722	1	1	1	539.011	1614.01	3	1613.99	0.0253	1	30.28	0.0022	R	VISGVLQLGNIVFKK	E			Cmpd 7256, +MS2(539.0113), 20.6-30.9eV, 28.5 min #8183
13	MYH9_HUMAN	Myosin-9 OS=Homo sapiens GN=MYH9 PE=1 SV=4	1105	226392	51	28	31	16	11732	2	0	1	808.432	1614.85	2	1614.81	0.0392	0	7.97	6.8	R	IMGIPEEEQMGLLR	V			Cmpd 7328, +MS2(808.4323), 36.4-54.6eV, 28.7 min #8258
11	TBB5_HUMAN	Tubulin beta chain OS=Homo sapiens GN=TUBB PE=1 SV=2	1142	49639	48	32	18	13	11731	1	1	0	539.29	1614.85	3	1614.83	0.0202	0	41.07	0.0034	R	AILVDLEPGTMDSVR	S			Cmpd 7221, +MS2(539.2903), 20.6-30.9eV, 28.4 min #8146
11	TBB5_HUMAN	Tubulin beta chain OS=Homo sapiens GN=TUBB PE=1 SV=2	1142	49639	48	32	18	13	11732	1	1	0	808.432	1614.85	2	1614.83	0.0214	0	31.77	0.028	R	AILVDLEPGTMDSVR	S			Cmpd 7328, +MS2(808.4323), 36.4-54.6eV, 28.7 min #8258
11	TBB5_HUMAN	Tubulin beta chain OS=Homo sapiens GN=TUBB PE=1 SV=2	1142	49639	48	32	18	13	11734	1	1	0	808.435	1614.85	2	1614.83	0.0261	0	70.25	3.9e-06	R	AILVDLEPGTMDSVR	S			Cmpd 7153, +MS2(808.4347), 36.3-54.5eV, 28.2 min #8075
18	TBB2A_HUMAN	Tubulin beta-2A chain OS=Homo sapiens GN=TUBB2A PE=1 SV=1	987	49875	33	24	13	9	11731	1	0	0	539.29	1614.85	3	1614.83	0.0202	0	41.07	0.0034	R	AILVDLEPGTMDSVR	S			Cmpd 7221, +MS2(539.2903), 20.6-30.9eV, 28.4 min #8146
18	TBB2A_HUMAN	Tubulin beta-2A chain OS=Homo sapiens GN=TUBB2A PE=1 SV=1	987	49875	33	24	13	9	11732	1	0	0	808.432	1614.85	2	1614.83	0.0214	0	31.77	0.028	R	AILVDLEPGTMDSVR	S			Cmpd 7328, +MS2(808.4323), 36.4-54.6eV, 28.7 min #8258
18	TBB2A_HUMAN	Tubulin beta-2A chain OS=Homo sapiens GN=TUBB2A PE=1 SV=1	987	49875	33	24	13	9	11734	1	0	0	808.435	1614.85	2	1614.83	0.0261	0	70.25	3.9e-06	R	AILVDLEPGTMDSVR	S			Cmpd 7153, +MS2(808.4347), 36.3-54.5eV, 28.2 min #8075
34	TBB3_HUMAN	Tubulin beta-3 chain OS=Homo sapiens GN=TUBB3 PE=1 SV=2	615	50400	25	13	10	7	11731	1	0	0	539.29	1614.85	3	1614.83	0.0202	0	41.07	0.0034	R	AILVDLEPGTMDSVR	S			Cmpd 7221, +MS2(539.2903), 20.6-30.9eV, 28.4 min #8146
34	TBB3_HUMAN	Tubulin beta-3 chain OS=Homo sapiens GN=TUBB3 PE=1 SV=2	615	50400	25	13	10	7	11732	1	0	0	808.432	1614.85	2	1614.83	0.0214	0	31.77	0.028	R	AILVDLEPGTMDSVR	S			Cmpd 7328, +MS2(808.4323), 36.4-54.6eV, 28.7 min #8258
34	TBB3_HUMAN	Tubulin beta-3 chain OS=Homo sapiens GN=TUBB3 PE=1 SV=2	615	50400	25	13	10	7	11734	1	0	0	808.435	1614.85	2	1614.83	0.0261	0	70.25	3.9e-06	R	AILVDLEPGTMDSVR	S			Cmpd 7153, +MS2(808.4347), 36.3-54.5eV, 28.2 min #8075
202	PGBM_HUMAN	Basement membrane-specific heparan sulfate proteoglycan core protein OS=Homo sapiens GN=HSPG2 PE=1 SV=4	95	468532	11	3	9	3	11742	3	1	1	808.444	1614.87	2	1614.84	0.0334	1	1.08	58	K	VGKAVTLECVSAGEPR	S			Cmpd 15121, +MS2(808.4439), 32.3-48.5eV, 58.8 min #16630
224	RRBP1_HUMAN	Ribosome-binding protein 1 OS=Homo sapiens GN=RRBP1 PE=1 SV=4	88	152381	10	1	10	1	11750	5	1	1	539.309	1614.91	3	1614.85	0.0592	1	1.51	19	K	EKLLATEQEDAAVAK	S			Cmpd 8638, +MS2(539.3091), 20.6-30.9eV, 32.4 min #9637
601	TCRG1_HUMAN	Transcription elongation regulator 1 OS=Homo sapiens GN=TCERG1 PE=1 SV=2	20	123823	7	0	7	0	11742	2	0	1	808.444	1614.87	2	1614.86	0.0143	2	1.14	57	R	RGPPPPPTASEPTRR	S			Cmpd 15121, +MS2(808.4439), 32.3-48.5eV, 58.8 min #16630
487	MPPA_HUMAN	Mitochondrial-processing peptidase subunit alpha OS=Homo sapiens GN=PMPCA PE=1 SV=2	34	58216	4	1	4	1	11732	3	0	1	808.432	1614.85	2	1614.87	-0.0188	1	0.15	41	K	VTTLDNGLRVASQNK	F			Cmpd 7328, +MS2(808.4323), 36.4-54.6eV, 28.7 min #8258
13	MYH9_HUMAN	Myosin-9 OS=Homo sapiens GN=MYH9 PE=1 SV=4	1105	226392	51	28	31	16	11731	2	0	1	539.29	1614.85	3	1614.9	-0.0499	2	3.1	21	K	RQQQLTAMKVLQR	N	Oxidation (M)	0.0000000100000.0	Cmpd 7221, +MS2(539.2903), 20.6-30.9eV, 28.4 min #8146
198	MYH11_HUMAN	Myosin-11 OS=Homo sapiens GN=MYH11 PE=1 SV=3	98	227199	12	2	11	2	11731	2	0	1	539.29	1614.85	3	1614.9	-0.0499	2	3.1	21	K	RQQQLTAMKVIQR	N	Oxidation (M)	0.0000000100000.0	Cmpd 7221, +MS2(539.2903), 20.6-30.9eV, 28.4 min #8146
214	DYHC1_HUMAN	Cytoplasmic dynein 1 heavy chain 1 OS=Homo sapiens GN=DYNC1H1 PE=1 SV=5	90	532072	14	3	14	3	6111	1	1	1	404.743	1614.94	4	1614.92	0.0209	1	48.56	0.00046	R	KLEHLITELVHQR	D			Cmpd 3900, +MS2(404.7426), 18.5-27.7eV, 19.9 min #4671
120	HSP7C_HUMAN	Heat shock cognate 71 kDa protein OS=Homo sapiens GN=HSPA8 PE=1 SV=1	169	70854	18	4	15	3	11753	1	1	1	808.913	1615.81	2	1615.78	0.0305	0	56.57	8.5e-05	K	SFYPEEVSSMVLTK	M			Cmpd 6950, +MS2(808.9127), 36.4-54.5eV, 27.7 min #7862
120	HSP7C_HUMAN	Heat shock cognate 71 kDa protein OS=Homo sapiens GN=HSPA8 PE=1 SV=1	169	70854	18	4	15	3	11754	1	1	1	808.913	1615.81	2	1615.78	0.0305	0	47.12	0.00075	K	SFYPEEVSSMVLTK	M			Cmpd 6964, +MS2(808.9127), 36.5-54.7eV, 27.7 min #7876
547	ARFG2_HUMAN	ADP-ribosylation factor GTPase-activating protein 2 OS=Homo sapiens GN=ARFGAP2 PE=1 SV=1	28	56685	4	1	3	1	11790	1	1	1	809.451	1616.89	2	1616.84	0.0461	2	4.57	11	K	REQAERLGMGLVSR	S	Oxidation (M)	0.00000000100000.0	Cmpd 8814, +MS2(809.4511), 36.4-54.6eV, 33.0 min #9826
55	TLN1_HUMAN	Talin-1 OS=Homo sapiens GN=TLN1 PE=1 SV=3	395	269599	31	12	23	9	11779	2	1	1	809.443	1616.87	2	1616.84	0.028	0	2.95	19	R	VAGSVTELIQAAEAMK	G			Cmpd 8343, +MS2(809.4434), 36.4-54.6eV, 31.5 min #9326
475	MYO1C_HUMAN	Unconventional myosin-Ic OS=Homo sapiens GN=MYO1C PE=1 SV=4	35	121606	5	1	5	1	11783	1	1	1	809.445	1616.88	2	1616.89	-0.0124	1	8.92	9.3	K	QQLQQKAVASEIFK	G			Cmpd 17324, +MS2(809.4454), 36.4-54.6eV, 69.2 min #19036
9	CO6A3_HUMAN	Collagen alpha-3(VI) chain OS=Homo sapiens GN=COL6A3 PE=1 SV=5	1354	343457	78	40	43	23	11795	1	1	1	539.997	1616.97	3	1616.94	0.0257	0	41.97	0.00044	R	AAPLQGMLPGLLAPLR	T			Cmpd 9709, +MS2(539.9970), 20.6-31.0eV, 36.0 min #10778
9	CO6A3_HUMAN	Collagen alpha-3(VI) chain OS=Homo sapiens GN=COL6A3 PE=1 SV=5	1354	343457	78	40	43	23	11796	1	1	1	809.492	1616.97	2	1616.94	0.0266	0	58.01	1.1e-05	R	AAPLQGMLPGLLAPLR	T			Cmpd 9652, +MS2(809.4924), 36.4-54.6eV, 35.8 min #10718
9	CO6A3_HUMAN	Collagen alpha-3(VI) chain OS=Homo sapiens GN=COL6A3 PE=1 SV=5	1354	343457	78	40	43	23	11797	1	1	1	809.492	1616.97	2	1616.94	0.0266	0	10.5	0.62	R	AAPLQGMLPGLLAPLR	T			Cmpd 9661, +MS2(809.4924), 36.5-54.7eV, 35.8 min #10727
430	NUMA1_HUMAN	Nuclear mitotic apparatus protein 1 OS=Homo sapiens GN=NUMA1 PE=1 SV=2	40	238115	7	1	7	1	11834	3	0	1	810.897	1619.78	2	1619.72	0.058	0	2.98	18	R	AALMESQGQQQEER	G	Oxidation (M)	0.00010000000000.0	Cmpd 5905, +MS2(810.8967), 36.5-54.7eV, 25.0 min #6769
157	RS6_HUMAN	40S ribosomal protein S6 OS=Homo sapiens GN=RPS6 PE=1 SV=1	125	28663	3	2	3	2	11834	1	1	1	810.897	1619.78	2	1619.75	0.0288	0	64.9	1.1e-05	R	MATEVAADALGEEWK	G			Cmpd 5905, +MS2(810.8967), 36.5-54.7eV, 25.0 min #6769
11	TBB5_HUMAN	Tubulin beta chain OS=Homo sapiens GN=TUBB PE=1 SV=2	1142	49639	48	32	18	13	11836	1	1	0	540.958	1619.85	3	1619.83	0.0238	0	44.99	0.0012	R	LHFFMPGFAPLTSR	G			Cmpd 7722, +MS2(540.9580), 20.7-31.0eV, 29.8 min #8672
11	TBB5_HUMAN	Tubulin beta chain OS=Homo sapiens GN=TUBB PE=1 SV=2	1142	49639	48	32	18	13	11837	1	1	0	540.958	1619.85	3	1619.83	0.0255	0	63.73	1.7e-05	R	LHFFMPGFAPLTSR	G			Cmpd 7743, +MS2(540.9585), 20.7-31.0eV, 29.8 min #8694
11	TBB5_HUMAN	Tubulin beta chain OS=Homo sapiens GN=TUBB PE=1 SV=2	1142	49639	48	32	18	13	11838	1	1	0	810.935	1619.86	2	1619.83	0.0269	0	67.1	7.5e-06	R	LHFFMPGFAPLTSR	G			Cmpd 7765, +MS2(810.9349), 36.4-54.7eV, 29.9 min #8717
11	TBB5_HUMAN	Tubulin beta chain OS=Homo sapiens GN=TUBB PE=1 SV=2	1142	49639	48	32	18	13	11839	1	1	0	810.935	1619.86	2	1619.83	0.0269	0	61.91	2.5e-05	R	LHFFMPGFAPLTSR	G			Cmpd 7770, +MS2(810.9349), 36.5-54.8eV, 29.9 min #8722
11	TBB5_HUMAN	Tubulin beta chain OS=Homo sapiens GN=TUBB PE=1 SV=2	1142	49639	48	32	18	13	11840	1	1	0	810.935	1619.86	2	1619.83	0.027	0	40.88	0.0031	R	LHFFMPGFAPLTSR	G			Cmpd 7721, +MS2(810.9349), 36.5-54.7eV, 29.8 min #8671
11	TBB5_HUMAN	Tubulin beta chain OS=Homo sapiens GN=TUBB PE=1 SV=2	1142	49639	48	32	18	13	11841	1	1	0	810.936	1619.86	2	1619.83	0.029	0	57.65	6.6e-05	R	LHFFMPGFAPLTSR	G			Cmpd 7761, +MS2(810.9359), 32.4-48.6eV, 29.8 min #8712
16	TBB4B_HUMAN	Tubulin beta-4B chain OS=Homo sapiens GN=TUBB4B PE=1 SV=1	1043	49799	38	26	17	11	11836	1	0	0	540.958	1619.85	3	1619.83	0.0238	0	44.99	0.0012	R	LHFFMPGFAPLTSR	G			Cmpd 7722, +MS2(540.9580), 20.7-31.0eV, 29.8 min #8672
16	TBB4B_HUMAN	Tubulin beta-4B chain OS=Homo sapiens GN=TUBB4B PE=1 SV=1	1043	49799	38	26	17	11	11837	1	0	0	540.958	1619.85	3	1619.83	0.0255	0	63.73	1.7e-05	R	LHFFMPGFAPLTSR	G			Cmpd 7743, +MS2(540.9585), 20.7-31.0eV, 29.8 min #8694
16	TBB4B_HUMAN	Tubulin beta-4B chain OS=Homo sapiens GN=TUBB4B PE=1 SV=1	1043	49799	38	26	17	11	11838	1	0	0	810.935	1619.86	2	1619.83	0.0269	0	67.1	7.5e-06	R	LHFFMPGFAPLTSR	G			Cmpd 7765, +MS2(810.9349), 36.4-54.7eV, 29.9 min #8717
16	TBB4B_HUMAN	Tubulin beta-4B chain OS=Homo sapiens GN=TUBB4B PE=1 SV=1	1043	49799	38	26	17	11	11839	1	0	0	810.935	1619.86	2	1619.83	0.0269	0	61.91	2.5e-05	R	LHFFMPGFAPLTSR	G			Cmpd 7770, +MS2(810.9349), 36.5-54.8eV, 29.9 min #8722
16	TBB4B_HUMAN	Tubulin beta-4B chain OS=Homo sapiens GN=TUBB4B PE=1 SV=1	1043	49799	38	26	17	11	11840	1	0	0	810.935	1619.86	2	1619.83	0.027	0	40.88	0.0031	R	LHFFMPGFAPLTSR	G			Cmpd 7721, +MS2(810.9349), 36.5-54.7eV, 29.8 min #8671
16	TBB4B_HUMAN	Tubulin beta-4B chain OS=Homo sapiens GN=TUBB4B PE=1 SV=1	1043	49799	38	26	17	11	11841	1	0	0	810.936	1619.86	2	1619.83	0.029	0	57.65	6.6e-05	R	LHFFMPGFAPLTSR	G			Cmpd 7761, +MS2(810.9359), 32.4-48.6eV, 29.8 min #8712
18	TBB2A_HUMAN	Tubulin beta-2A chain OS=Homo sapiens GN=TUBB2A PE=1 SV=1	987	49875	33	24	13	9	11836	1	0	0	540.958	1619.85	3	1619.83	0.0238	0	44.99	0.0012	R	LHFFMPGFAPLTSR	G			Cmpd 7722, +MS2(540.9580), 20.7-31.0eV, 29.8 min #8672
18	TBB2A_HUMAN	Tubulin beta-2A chain OS=Homo sapiens GN=TUBB2A PE=1 SV=1	987	49875	33	24	13	9	11837	1	0	0	540.958	1619.85	3	1619.83	0.0255	0	63.73	1.7e-05	R	LHFFMPGFAPLTSR	G			Cmpd 7743, +MS2(540.9585), 20.7-31.0eV, 29.8 min #8694
18	TBB2A_HUMAN	Tubulin beta-2A chain OS=Homo sapiens GN=TUBB2A PE=1 SV=1	987	49875	33	24	13	9	11838	1	0	0	810.935	1619.86	2	1619.83	0.0269	0	67.1	7.5e-06	R	LHFFMPGFAPLTSR	G			Cmpd 7765, +MS2(810.9349), 36.4-54.7eV, 29.9 min #8717
18	TBB2A_HUMAN	Tubulin beta-2A chain OS=Homo sapiens GN=TUBB2A PE=1 SV=1	987	49875	33	24	13	9	11839	1	0	0	810.935	1619.86	2	1619.83	0.0269	0	61.91	2.5e-05	R	LHFFMPGFAPLTSR	G			Cmpd 7770, +MS2(810.9349), 36.5-54.8eV, 29.9 min #8722
18	TBB2A_HUMAN	Tubulin beta-2A chain OS=Homo sapiens GN=TUBB2A PE=1 SV=1	987	49875	33	24	13	9	11840	1	0	0	810.935	1619.86	2	1619.83	0.027	0	40.88	0.0031	R	LHFFMPGFAPLTSR	G			Cmpd 7721, +MS2(810.9349), 36.5-54.7eV, 29.8 min #8671
18	TBB2A_HUMAN	Tubulin beta-2A chain OS=Homo sapiens GN=TUBB2A PE=1 SV=1	987	49875	33	24	13	9	11841	1	0	0	810.936	1619.86	2	1619.83	0.029	0	57.65	6.6e-05	R	LHFFMPGFAPLTSR	G			Cmpd 7761, +MS2(810.9359), 32.4-48.6eV, 29.8 min #8712
30	TBB4A_HUMAN	Tubulin beta-4A chain OS=Homo sapiens GN=TUBB4A PE=1 SV=2	686	49554	32	22	14	9	11836	1	0	0	540.958	1619.85	3	1619.83	0.0238	0	44.99	0.0012	R	LHFFMPGFAPLTSR	G			Cmpd 7722, +MS2(540.9580), 20.7-31.0eV, 29.8 min #8672
30	TBB4A_HUMAN	Tubulin beta-4A chain OS=Homo sapiens GN=TUBB4A PE=1 SV=2	686	49554	32	22	14	9	11837	1	0	0	540.958	1619.85	3	1619.83	0.0255	0	63.73	1.7e-05	R	LHFFMPGFAPLTSR	G			Cmpd 7743, +MS2(540.9585), 20.7-31.0eV, 29.8 min #8694
30	TBB4A_HUMAN	Tubulin beta-4A chain OS=Homo sapiens GN=TUBB4A PE=1 SV=2	686	49554	32	22	14	9	11838	1	0	0	810.935	1619.86	2	1619.83	0.0269	0	67.1	7.5e-06	R	LHFFMPGFAPLTSR	G			Cmpd 7765, +MS2(810.9349), 36.4-54.7eV, 29.9 min #8717
30	TBB4A_HUMAN	Tubulin beta-4A chain OS=Homo sapiens GN=TUBB4A PE=1 SV=2	686	49554	32	22	14	9	11839	1	0	0	810.935	1619.86	2	1619.83	0.0269	0	61.91	2.5e-05	R	LHFFMPGFAPLTSR	G			Cmpd 7770, +MS2(810.9349), 36.5-54.8eV, 29.9 min #8722
30	TBB4A_HUMAN	Tubulin beta-4A chain OS=Homo sapiens GN=TUBB4A PE=1 SV=2	686	49554	32	22	14	9	11840	1	0	0	810.935	1619.86	2	1619.83	0.027	0	40.88	0.0031	R	LHFFMPGFAPLTSR	G			Cmpd 7721, +MS2(810.9349), 36.5-54.7eV, 29.8 min #8671
30	TBB4A_HUMAN	Tubulin beta-4A chain OS=Homo sapiens GN=TUBB4A PE=1 SV=2	686	49554	32	22	14	9	11841	1	0	0	810.936	1619.86	2	1619.83	0.029	0	57.65	6.6e-05	R	LHFFMPGFAPLTSR	G			Cmpd 7761, +MS2(810.9359), 32.4-48.6eV, 29.8 min #8712
34	TBB3_HUMAN	Tubulin beta-3 chain OS=Homo sapiens GN=TUBB3 PE=1 SV=2	615	50400	25	13	10	7	11836	8	0	1	540.958	1619.85	3	1619.83	0.0238	0	0.81	33	R	LHFFMPGFAPLTAR	G	Oxidation (M)	0.00001000000000.0	Cmpd 7722, +MS2(540.9580), 20.7-31.0eV, 29.8 min #8672
34	TBB3_HUMAN	Tubulin beta-3 chain OS=Homo sapiens GN=TUBB3 PE=1 SV=2	615	50400	25	13	10	7	11838	2	0	1	810.935	1619.86	2	1619.83	0.0269	0	19.5	0.43	R	LHFFMPGFAPLTAR	G	Oxidation (M)	0.00001000000000.0	Cmpd 7765, +MS2(810.9349), 36.4-54.7eV, 29.9 min #8717
34	TBB3_HUMAN	Tubulin beta-3 chain OS=Homo sapiens GN=TUBB3 PE=1 SV=2	615	50400	25	13	10	7	11839	2	0	1	810.935	1619.86	2	1619.83	0.0269	0	10.95	3.1	R	LHFFMPGFAPLTAR	G	Oxidation (M)	0.00001000000000.0	Cmpd 7770, +MS2(810.9349), 36.5-54.8eV, 29.9 min #8722
34	TBB3_HUMAN	Tubulin beta-3 chain OS=Homo sapiens GN=TUBB3 PE=1 SV=2	615	50400	25	13	10	7	11840	2	0	1	810.935	1619.86	2	1619.83	0.027	0	7.18	7.3	R	LHFFMPGFAPLTAR	G	Oxidation (M)	0.00001000000000.0	Cmpd 7721, +MS2(810.9349), 36.5-54.7eV, 29.8 min #8671
34	TBB3_HUMAN	Tubulin beta-3 chain OS=Homo sapiens GN=TUBB3 PE=1 SV=2	615	50400	25	13	10	7	11841	2	0	1	810.936	1619.86	2	1619.83	0.029	0	17.82	0.63	R	LHFFMPGFAPLTAR	G	Oxidation (M)	0.00001000000000.0	Cmpd 7761, +MS2(810.9359), 32.4-48.6eV, 29.8 min #8712
49	TBB6_HUMAN	Tubulin beta-6 chain OS=Homo sapiens GN=TUBB6 PE=1 SV=1	455	49825	16	14	5	4	11836	1	0	0	540.958	1619.85	3	1619.83	0.0238	0	44.99	0.0012	R	LHFFMPGFAPLTSR	G			Cmpd 7722, +MS2(540.9580), 20.7-31.0eV, 29.8 min #8672
49	TBB6_HUMAN	Tubulin beta-6 chain OS=Homo sapiens GN=TUBB6 PE=1 SV=1	455	49825	16	14	5	4	11837	1	0	0	540.958	1619.85	3	1619.83	0.0255	0	63.73	1.7e-05	R	LHFFMPGFAPLTSR	G			Cmpd 7743, +MS2(540.9585), 20.7-31.0eV, 29.8 min #8694
49	TBB6_HUMAN	Tubulin beta-6 chain OS=Homo sapiens GN=TUBB6 PE=1 SV=1	455	49825	16	14	5	4	11838	1	0	0	810.935	1619.86	2	1619.83	0.0269	0	67.1	7.5e-06	R	LHFFMPGFAPLTSR	G			Cmpd 7765, +MS2(810.9349), 36.4-54.7eV, 29.9 min #8717
49	TBB6_HUMAN	Tubulin beta-6 chain OS=Homo sapiens GN=TUBB6 PE=1 SV=1	455	49825	16	14	5	4	11839	1	0	0	810.935	1619.86	2	1619.83	0.0269	0	61.91	2.5e-05	R	LHFFMPGFAPLTSR	G			Cmpd 7770, +MS2(810.9349), 36.5-54.8eV, 29.9 min #8722
49	TBB6_HUMAN	Tubulin beta-6 chain OS=Homo sapiens GN=TUBB6 PE=1 SV=1	455	49825	16	14	5	4	11840	1	0	0	810.935	1619.86	2	1619.83	0.027	0	40.88	0.0031	R	LHFFMPGFAPLTSR	G			Cmpd 7721, +MS2(810.9349), 36.5-54.7eV, 29.8 min #8671
49	TBB6_HUMAN	Tubulin beta-6 chain OS=Homo sapiens GN=TUBB6 PE=1 SV=1	455	49825	16	14	5	4	11841	1	0	0	810.936	1619.86	2	1619.83	0.029	0	57.65	6.6e-05	R	LHFFMPGFAPLTSR	G			Cmpd 7761, +MS2(810.9359), 32.4-48.6eV, 29.8 min #8712
67	TBB8_HUMAN	Tubulin beta-8 chain OS=Homo sapiens GN=TUBB8 PE=1 SV=2	321	49744	13	11	5	3	11836	1	0	0	540.958	1619.85	3	1619.83	0.0238	0	44.99	0.0012	R	LHFFMPGFAPLTSR	G			Cmpd 7722, +MS2(540.9580), 20.7-31.0eV, 29.8 min #8672
67	TBB8_HUMAN	Tubulin beta-8 chain OS=Homo sapiens GN=TUBB8 PE=1 SV=2	321	49744	13	11	5	3	11837	1	0	0	540.958	1619.85	3	1619.83	0.0255	0	63.73	1.7e-05	R	LHFFMPGFAPLTSR	G			Cmpd 7743, +MS2(540.9585), 20.7-31.0eV, 29.8 min #8694
67	TBB8_HUMAN	Tubulin beta-8 chain OS=Homo sapiens GN=TUBB8 PE=1 SV=2	321	49744	13	11	5	3	11838	1	0	0	810.935	1619.86	2	1619.83	0.0269	0	67.1	7.5e-06	R	LHFFMPGFAPLTSR	G			Cmpd 7765, +MS2(810.9349), 36.4-54.7eV, 29.9 min #8717
67	TBB8_HUMAN	Tubulin beta-8 chain OS=Homo sapiens GN=TUBB8 PE=1 SV=2	321	49744	13	11	5	3	11839	1	0	0	810.935	1619.86	2	1619.83	0.0269	0	61.91	2.5e-05	R	LHFFMPGFAPLTSR	G			Cmpd 7770, +MS2(810.9349), 36.5-54.8eV, 29.9 min #8722
67	TBB8_HUMAN	Tubulin beta-8 chain OS=Homo sapiens GN=TUBB8 PE=1 SV=2	321	49744	13	11	5	3	11840	1	0	0	810.935	1619.86	2	1619.83	0.027	0	40.88	0.0031	R	LHFFMPGFAPLTSR	G			Cmpd 7721, +MS2(810.9349), 36.5-54.7eV, 29.8 min #8671
67	TBB8_HUMAN	Tubulin beta-8 chain OS=Homo sapiens GN=TUBB8 PE=1 SV=2	321	49744	13	11	5	3	11841	1	0	0	810.936	1619.86	2	1619.83	0.029	0	57.65	6.6e-05	R	LHFFMPGFAPLTSR	G			Cmpd 7761, +MS2(810.9359), 32.4-48.6eV, 29.8 min #8712
78	TBB8L_HUMAN	Tubulin beta-8 chain-like protein LOC260334 OS=Homo sapiens PE=1 SV=1	280	49541	12	10	4	2	11836	1	0	0	540.958	1619.85	3	1619.83	0.0238	0	44.99	0.0012	R	LHFFMPGFAPLTSR	G			Cmpd 7722, +MS2(540.9580), 20.7-31.0eV, 29.8 min #8672
78	TBB8L_HUMAN	Tubulin beta-8 chain-like protein LOC260334 OS=Homo sapiens PE=1 SV=1	280	49541	12	10	4	2	11837	1	0	0	540.958	1619.85	3	1619.83	0.0255	0	63.73	1.7e-05	R	LHFFMPGFAPLTSR	G			Cmpd 7743, +MS2(540.9585), 20.7-31.0eV, 29.8 min #8694
78	TBB8L_HUMAN	Tubulin beta-8 chain-like protein LOC260334 OS=Homo sapiens PE=1 SV=1	280	49541	12	10	4	2	11838	1	0	0	810.935	1619.86	2	1619.83	0.0269	0	67.1	7.5e-06	R	LHFFMPGFAPLTSR	G			Cmpd 7765, +MS2(810.9349), 36.4-54.7eV, 29.9 min #8717
78	TBB8L_HUMAN	Tubulin beta-8 chain-like protein LOC260334 OS=Homo sapiens PE=1 SV=1	280	49541	12	10	4	2	11839	1	0	0	810.935	1619.86	2	1619.83	0.0269	0	61.91	2.5e-05	R	LHFFMPGFAPLTSR	G			Cmpd 7770, +MS2(810.9349), 36.5-54.8eV, 29.9 min #8722
78	TBB8L_HUMAN	Tubulin beta-8 chain-like protein LOC260334 OS=Homo sapiens PE=1 SV=1	280	49541	12	10	4	2	11840	1	0	0	810.935	1619.86	2	1619.83	0.027	0	40.88	0.0031	R	LHFFMPGFAPLTSR	G			Cmpd 7721, +MS2(810.9349), 36.5-54.7eV, 29.8 min #8671
78	TBB8L_HUMAN	Tubulin beta-8 chain-like protein LOC260334 OS=Homo sapiens PE=1 SV=1	280	49541	12	10	4	2	11841	1	0	0	810.936	1619.86	2	1619.83	0.029	0	57.65	6.6e-05	R	LHFFMPGFAPLTSR	G			Cmpd 7761, +MS2(810.9359), 32.4-48.6eV, 29.8 min #8712
474	HV349_HUMAN	Immunoglobulin heavy variable 3-49 OS=Homo sapiens GN=IGHV3-49 PE=3 SV=1	36	13048	4	1	4	1	7371	1	1	0	541.327	1620.96	3	1620.93	0.0304	0	8.79	3.6	M	EFGLSWVFLVAILK	G			Cmpd 18534, +MS2(541.3267), 20.7-31.0eV, 74.6 min #20353
244	HYOU1_HUMAN	Hypoxia up-regulated protein 1 OS=Homo sapiens GN=HYOU1 PE=1 SV=1	77	111266	9	3	9	3	11855	6	0	1	541.628	1621.86	3	1621.85	0.0118	2	1.88	23	K	RVLFSRMGPYPQR	K	Oxidation (M)	0.0000001000000.0	Cmpd 10908, +MS2(541.6283), 20.7-31.0eV, 40.4 min #12062
154	U520_HUMAN	U5 small nuclear ribonucleoprotein 200 kDa helicase OS=Homo sapiens GN=SNRNP200 PE=1 SV=2	129	244353	14	3	13	3	11855	6	1	1	541.628	1621.86	3	1621.89	-0.0297	1	1.88	23	R	VPIPVKESIEEPSAK	I			Cmpd 10908, +MS2(541.6283), 20.7-31.0eV, 40.4 min #12062
46	ALBU_HUMAN	Serum albumin OS=Homo sapiens GN=ALB PE=1 SV=2	504	69321	41	20	16	10	11860	1	1	1	812.412	1622.81	2	1622.78	0.0287	0	8.5	5.2	K	DVFLGMFLYEYAR	R			Cmpd 12525, +MS2(812.4118), 36.5-54.7eV, 46.9 min #13805
46	ALBU_HUMAN	Serum albumin OS=Homo sapiens GN=ALB PE=1 SV=2	504	69321	41	20	16	10	11861	1	1	1	812.412	1622.81	2	1622.78	0.0294	0	46.63	0.00082	K	DVFLGMFLYEYAR	R			Cmpd 12029, +MS2(812.4121), 36.5-54.7eV, 44.9 min #13269
46	ALBU_HUMAN	Serum albumin OS=Homo sapiens GN=ALB PE=1 SV=2	504	69321	41	20	16	10	11862	1	1	1	812.413	1622.81	2	1622.78	0.0304	0	12.6	2.1	K	DVFLGMFLYEYAR	R			Cmpd 11559, +MS2(812.4126), 36.5-54.7eV, 43.0 min #12762
46	ALBU_HUMAN	Serum albumin OS=Homo sapiens GN=ALB PE=1 SV=2	504	69321	41	20	16	10	11864	1	1	1	812.413	1622.81	2	1622.78	0.0315	0	10.28	8.9	K	DVFLGMFLYEYAR	R			Cmpd 13486, +MS2(812.4132), 36.5-54.7eV, 51.2 min #14848
46	ALBU_HUMAN	Serum albumin OS=Homo sapiens GN=ALB PE=1 SV=2	504	69321	41	20	16	10	11870	1	1	1	812.415	1622.82	2	1622.78	0.0356	0	23.77	0.16	K	DVFLGMFLYEYAR	R			Cmpd 12276, +MS2(812.4152), 36.5-54.7eV, 45.9 min #13536
46	ALBU_HUMAN	Serum albumin OS=Homo sapiens GN=ALB PE=1 SV=2	504	69321	41	20	16	10	11873	1	1	1	812.415	1622.82	2	1622.78	0.0361	0	5.6	26	K	DVFLGMFLYEYAR	R			Cmpd 14287, +MS2(812.4155), 36.5-54.7eV, 54.9 min #15720
46	ALBU_HUMAN	Serum albumin OS=Homo sapiens GN=ALB PE=1 SV=2	504	69321	41	20	16	10	11875	1	1	1	812.416	1622.82	2	1622.78	0.0372	0	9.16	4.7	K	DVFLGMFLYEYAR	R			Cmpd 17789, +MS2(812.4160), 36.5-54.7eV, 71.4 min #19545
46	ALBU_HUMAN	Serum albumin OS=Homo sapiens GN=ALB PE=1 SV=2	504	69321	41	20	16	10	11880	1	1	1	812.418	1622.82	2	1622.78	0.0405	0	6.68	8.3	K	DVFLGMFLYEYAR	R			Cmpd 12860, +MS2(812.4177), 36.5-54.8eV, 48.4 min #14168
46	ALBU_HUMAN	Serum albumin OS=Homo sapiens GN=ALB PE=1 SV=2	504	69321	41	20	16	10	11882	1	1	1	812.418	1622.82	2	1622.78	0.0414	0	8.28	14	K	DVFLGMFLYEYAR	R			Cmpd 15377, +MS2(812.4181), 36.5-54.7eV, 60.0 min #16910
46	ALBU_HUMAN	Serum albumin OS=Homo sapiens GN=ALB PE=1 SV=2	504	69321	41	20	16	10	11885	1	1	1	812.418	1622.82	2	1622.78	0.0418	0	2.62	21	K	DVFLGMFLYEYAR	R			Cmpd 12778, +MS2(812.4183), 36.5-54.7eV, 48.0 min #14079
46	ALBU_HUMAN	Serum albumin OS=Homo sapiens GN=ALB PE=1 SV=2	504	69321	41	20	16	10	11888	1	1	1	812.42	1622.83	2	1622.78	0.0452	0	3.55	17	K	DVFLGMFLYEYAR	R			Cmpd 12680, +MS2(812.4200), 36.5-54.8eV, 47.6 min #13973
46	ALBU_HUMAN	Serum albumin OS=Homo sapiens GN=ALB PE=1 SV=2	504	69321	41	20	16	10	11889	3	1	1	812.42	1622.83	2	1622.78	0.0453	0	2.96	48	K	DVFLGMFLYEYAR	R			Cmpd 14730, +MS2(812.4201), 36.5-54.7eV, 56.9 min #16203
46	ALBU_HUMAN	Serum albumin OS=Homo sapiens GN=ALB PE=1 SV=2	504	69321	41	20	16	10	11891	4	1	1	812.422	1622.83	2	1622.78	0.0497	0	0.23	88	K	DVFLGMFLYEYAR	R			Cmpd 14037, +MS2(812.4223), 36.5-54.7eV, 53.7 min #15448
122	HNRPM_HUMAN	Heterogeneous nuclear ribonucleoprotein M OS=Homo sapiens GN=HNRNPM PE=1 SV=3	167	77464	11	5	9	4	11891	3	0	1	812.422	1622.83	2	1622.8	0.0293	2	1.17	71	K	MEESMKKAAEVLNK	H	Oxidation (M)	0.10000000000000.0	Cmpd 14037, +MS2(812.4223), 36.5-54.7eV, 53.7 min #15448
4	ACTG_HUMAN	Actin, cytoplasmic 2 OS=Homo sapiens GN=ACTG1 PE=1 SV=1	1920	41766	49	32	14	9	11901	3	1	0	541.962	1622.86	3	1622.83	0.0301	1	3.25	16	R	LDLAGRDLTDYLMK	I			Cmpd 7373, +MS2(541.9619), 20.7-31.0eV, 28.8 min #8305
5	ACTB_HUMAN	Actin, cytoplasmic 1 OS=Homo sapiens GN=ACTB PE=1 SV=1	1920	41710	49	32	14	9	11901	3	0	0	541.962	1622.86	3	1622.83	0.0301	1	3.25	16	R	LDLAGRDLTDYLMK	I			Cmpd 7373, +MS2(541.9619), 20.7-31.0eV, 28.8 min #8305
27	ACTC_HUMAN	Actin, alpha cardiac muscle 1 OS=Homo sapiens GN=ACTC1 PE=1 SV=1	756	41992	25	18	9	7	11901	3	0	0	541.962	1622.86	3	1622.83	0.0301	1	3.25	16	R	LDLAGRDLTDYLMK	I			Cmpd 7373, +MS2(541.9619), 20.7-31.0eV, 28.8 min #8305
36	ACTBL_HUMAN	Beta-actin-like protein 2 OS=Homo sapiens GN=ACTBL2 PE=1 SV=2	572	41976	21	14	8	5	11901	3	0	0	541.962	1622.86	3	1622.83	0.0301	1	3.25	16	R	LDLAGRDLTDYLMK	I			Cmpd 7373, +MS2(541.9619), 20.7-31.0eV, 28.8 min #8305
76	BCAM_HUMAN	Basal cell adhesion molecule OS=Homo sapiens GN=BCAM PE=1 SV=2	282	67363	8	5	6	4	11904	1	1	1	812.464	1622.91	2	1622.89	0.0263	0	7.25	3.8	R	EASGLLSLTSTLYLR	L			Cmpd 9379, +MS2(812.4644), 36.5-54.8eV, 34.8 min #10425
62	UBA1_HUMAN	Ubiquitin-like modifier-activating enzyme 1 OS=Homo sapiens GN=UBA1 PE=1 SV=3	343	117774	17	10	11	8	11901	1	0	1	541.962	1622.86	3	1622.9	-0.0353	0	20.08	0.32	R	LAGTQPLEVLEAVQR	S			Cmpd 7373, +MS2(541.9619), 20.7-31.0eV, 28.8 min #8305
62	UBA1_HUMAN	Ubiquitin-like modifier-activating enzyme 1 OS=Homo sapiens GN=UBA1 PE=1 SV=3	343	117774	17	10	11	8	11907	1	1	1	812.467	1622.92	2	1622.9	0.0198	0	46.46	0.00044	R	LAGTQPLEVLEAVQR	S			Cmpd 7393, +MS2(812.4668), 36.5-54.7eV, 28.8 min #8326
62	UBA1_HUMAN	Ubiquitin-like modifier-activating enzyme 1 OS=Homo sapiens GN=UBA1 PE=1 SV=3	343	117774	17	10	11	8	11908	1	1	1	812.473	1622.93	2	1622.9	0.0328	0	28.72	0.022	R	LAGTQPLEVLEAVQR	S			Cmpd 7350, +MS2(812.4732), 36.5-54.7eV, 28.7 min #8281
50	ACTBM_HUMAN	Putative beta-actin-like protein 3 OS=Homo sapiens GN=POTEKP PE=5 SV=1	453	41989	10	7	3	2	11912	4	1	0	542.3	1623.88	3	1623.85	0.0251	1	5.71	8.7	R	ELTDYLMKILTER	G			Cmpd 11225, +MS2(542.3004), 20.7-31.0eV, 41.6 min #12402
168	POTEI_HUMAN	POTE ankyrin domain family member I OS=Homo sapiens GN=POTEI PE=3 SV=1	114	121205	11	4	7	2	11912	4	0	0	542.3	1623.88	3	1623.85	0.0251	1	5.71	8.7	R	ELTDYLMKILTER	G			Cmpd 11225, +MS2(542.3004), 20.7-31.0eV, 41.6 min #12402
[truncated: 3,445 more rows]
