# Supplementary material for: Identification of Proteins Associated with Ovarian Cancer Chemotherapy Resistance Using MALDI-MSI
Source: Int J Mol Sci. 2025 Jun 19;26(12):5893. doi: 10.3390/ijms26125893 (PMC12193203; doi:10.3390/ijms26125893)
Supplement: Supplementary file 1 [file ijms-26-05893-s001.zip › Supp Material 11062025/Supp Table 4.xlsx]

## Sheet: Supp Table 4
Supplementary Table S4: Possible nano-LC MS/MS peptide matches to the m/z values from pooled relapse tissues.
prot_hit_num	prot_acc	prot_desc	prot_score	prot_mass	prot_matches	prot_matches_sig	prot_sequences	prot_sequences_sig	pep_query	pep_rank	pep_isbold	pep_isunique	pep_exp_mz	pep_exp_mr	pep_exp_z	pep_calc_mr	pep_delta	pep_miss	pep_score	pep_expect	pep_res_before	pep_seq	pep_res_after	pep_var_mod	pep_var_mod_pos	pep_scan_title
472	RS3A_HUMAN	40S ribosomal protein S3a OS=Homo sapiens GN=RPS3A PE=1 SV=2	34	29926	4	1	4	1	4811	1	1	1	521.286	520.278	1	520.268	0.0104	0	4.91	9.9	-	MAVGK	N	Oxidation (M)	0.10000.0	Cmpd 6045, +MS2(521.2856), 22.6-33.9eV, 24.1 min #6559
255	SCMC1_HUMAN	Calcium-binding mitochondrial carrier protein SCaMC-1 OS=Homo sapiens GN=SLC25A24 PE=1 SV=2	62	53320	4	1	4	1	4853	2	1	1	531.287	530.28	1	530.281	-0.0016	0	0.46	54	K	EGGIR	S			Cmpd 6556, +MS2(531.2869), 20.5-30.8eV, 25.4 min #7093
2	HBA_HUMAN	Hemoglobin subunit alpha OS=Homo sapiens GN=HBA1 PE=1 SV=2	3575	15248	204	101	13	10	4857	1	1	1	532.295	531.288	1	531.28	0.0071	0	3.63	20	K	AAWGK	V			Cmpd 3196, +MS2(532.2948), 23.2-34.7eV, 15.1 min #3540
378	HNRDL_HUMAN	Heterogeneous nuclear ribonucleoprotein D-like OS=Homo sapiens GN=HNRNPDL PE=1 SV=3	42	46409	5	2	4	1	4858	1	0	1	532.298	531.29	1	531.302	-0.0113	0	8.25	6.8	K	INASK	N			Cmpd 3123, +MS2(532.2976), 20.5-30.8eV, 14.8 min #3460
20	MYH9_HUMAN	Myosin-9 OS=Homo sapiens GN=MYH9 PE=1 SV=4	830	226392	38	27	25	16	4858	1	1	0	532.298	531.29	1	531.302	-0.0114	0	8.25	6.8	R	IGQSK	V			Cmpd 3123, +MS2(532.2976), 20.5-30.8eV, 14.8 min #3460
155	MYH10_HUMAN	Myosin-10 OS=Homo sapiens GN=MYH10 PE=1 SV=3	107	228858	12	5	11	4	4858	1	0	0	532.298	531.29	1	531.302	-0.0114	0	8.25	6.8	R	IGQSK	I			Cmpd 3123, +MS2(532.2976), 20.5-30.8eV, 14.8 min #3460
160	MYH11_HUMAN	Myosin-11 OS=Homo sapiens GN=MYH11 PE=1 SV=3	104	227199	14	3	14	3	4858	1	0	0	532.298	531.29	1	531.302	-0.0114	0	8.25	6.8	R	IGQSK	I			Cmpd 3123, +MS2(532.2976), 20.5-30.8eV, 14.8 min #3460
284	ADT3_HUMAN	ADP/ATP translocase 3 OS=Homo sapiens GN=SLC25A6 PE=1 SV=4	56	32845	6	2	5	2	5027	3	1	0	547.299	546.292	1	546.276	0.0159	0	2.85	42	K	SDGIR	G			Cmpd 6549, +MS2(547.2993), 20.8-31.1eV, 25.4 min #7086
349	ADT1_HUMAN	ADP/ATP translocase 1 OS=Homo sapiens GN=SLC25A4 PE=1 SV=4	46	33043	4	1	3	1	5027	3	0	0	547.299	546.292	1	546.276	0.0159	0	2.85	42	K	SDGLR	G			Cmpd 6549, +MS2(547.2993), 20.8-31.1eV, 25.4 min #7086
543	SSRP1_HUMAN	FACT complex subunit SSRP1 OS=Homo sapiens GN=SSRP1 PE=1 SV=1	26	81024	6	0	4	0	5027	7	0	0	547.299	546.292	1	546.276	0.0159	0	1.84	52	K	STPSR	G			Cmpd 6549, +MS2(547.2993), 20.8-31.1eV, 25.4 min #7086
223	IF4G1_HUMAN	Eukaryotic translation initiation factor 4 gamma 1 OS=Homo sapiens GN=EIF4G1 PE=1 SV=4	69	175382	6	1	5	1	5037	3	1	0	549.296	548.289	1	548.292	-0.003	0	4.01	19	R	SSLSR	E			Cmpd 5588, +MS2(549.2961), 20.8-31.2eV, 23.0 min #6082
351	ECHA_HUMAN	Trifunctional enzyme subunit alpha, mitochondrial OS=Homo sapiens GN=HADHA PE=1 SV=2	46	82947	9	1	9	1	5126	3	1	0	560.308	559.3	1	559.308	-0.0075	1	1.88	40	R	ADRAK	K			Cmpd 7246, +MS2(560.3076), 24.5-36.7eV, 27.1 min #7815
529	SPTA1_HUMAN	Spectrin alpha chain, erythrocytic 1 OS=Homo sapiens GN=SPTA1 PE=1 SV=5	27	279842	8	1	8	1	5138	1	1	1	563.302	562.295	1	562.279	0.0161	0	1.32	33	K	ELCAK	A			Cmpd 5749, +MS2(563.3019), 21.0-31.5eV, 23.4 min #6250
528	PREP_HUMAN	Presequence protease, mitochondrial OS=Homo sapiens GN=PITRM1 PE=1 SV=3	27	117338	5	1	4	1	5137	1	1	0	563.301	562.293	1	562.315	-0.0214	0	3.85	20	R	LMTAK	F			Cmpd 5289, +MS2(563.3007), 21.0-31.6eV, 22.3 min #5770
103	POSTN_HUMAN	Periostin OS=Homo sapiens GN=POSTN PE=1 SV=2	151	93255	9	4	9	4	5176	4	1	1	573.323	572.315	1	572.328	-0.0129	0	8.97	3.8	R	GVLER	I			Cmpd 7279, +MS2(573.3226), 25.1-37.7eV, 27.2 min #7850
124	NUCL_HUMAN	Nucleolin OS=Homo sapiens GN=NCL PE=1 SV=3	127	76568	13	3	10	3	5326	1	1	1	593.316	592.309	1	592.3	0.0087	0	10.17	2.7	R	IGMTR	K	Oxidation (M)	0.00100.0	Cmpd 5273, +MS2(593.3163), 21.5-32.2eV, 22.2 min #5753
189	COCA1_HUMAN	Collagen alpha-1(XII) chain OS=Homo sapiens GN=COL12A1 PE=1 SV=2	83	332941	17	3	16	3	5389	1	0	1	600.336	599.329	1	599.328	0.0011	0	2.66	8.5	R	GLPGEK	G			Cmpd 7627, +MS2(600.3362), 26.4-39.6eV, 28.2 min #8216
73	CO4A_HUMAN	Complement C4-A OS=Homo sapiens GN=C4A PE=1 SV=2	260	192664	22	7	19	7	5389	4	1	0	600.336	599.329	1	599.339	-0.0101	1	0.49	14	R	REAPK	V			Cmpd 7627, +MS2(600.3362), 26.4-39.6eV, 28.2 min #8216
517	RAB7A_HUMAN	Ras-related protein Rab-7a OS=Homo sapiens GN=RAB7A PE=1 SV=1	28	23475	4	0	4	0	5403	2	0	1	603.333	602.325	1	602.314	0.0117	1	4.45	23	K	NDRAK	A			Cmpd 5825, +MS2(603.3326), 21.6-32.4eV, 23.6 min #6330
505	CTND1_HUMAN	Catenin delta-1 OS=Homo sapiens GN=CTNND1 PE=1 SV=1	30	108103	4	1	4	1	5403	2	1	1	603.333	602.325	1	602.339	-0.0134	1	4.45	23	R	NDKVK	T			Cmpd 5825, +MS2(603.3326), 21.6-32.4eV, 23.6 min #6330
36	KPYM_HUMAN	Pyruvate kinase PKM OS=Homo sapiens GN=PKM PE=1 SV=4	525	57900	25	16	13	9	5432	3	1	0	607.324	606.317	1	606.298	0.0186	0	6.13	6.8	K	MMIGR	C			Cmpd 7494, +MS2(607.3240), 21.6-32.4eV, 27.9 min #8077
361	FKB1A_HUMAN	Peptidyl-prolyl cis-trans isomerase FKBP1A OS=Homo sapiens GN=FKBP1A PE=1 SV=2	45	11943	3	1	2	1	5462	1	1	0	611.336	610.328	1	610.315	0.0133	0	0.51	13	K	FMLGK	Q	Oxidation (M)	0.01000.0	Cmpd 8653, +MS2(611.3355), 21.6-32.4eV, 30.9 min #9294
370	ASSY_HUMAN	Argininosuccinate synthase OS=Homo sapiens GN=ASS1 PE=1 SV=2	44	46501	3	1	3	1	5462	1	0	1	611.336	610.328	1	610.315	0.0133	0	0.51	13	R	FIGMK	S	Oxidation (M)	0.00010.0	Cmpd 8653, +MS2(611.3355), 21.6-32.4eV, 30.9 min #9294
547	COEA1_HUMAN	Collagen alpha-1(XIV) chain OS=Homo sapiens GN=COL14A1 PE=1 SV=3	26	193394	8	1	8	1	5480	1	1	0	612.326	611.318	1	611.339	-0.0206	0	14.55	0.43	K	DPKPR	V			Cmpd 8991, +MS2(612.3258), 21.6-32.4eV, 31.9 min #9649
606	MKL2_HUMAN	MKL/myocardin-like protein 2 OS=Homo sapiens GN=MKL2 PE=1 SV=3	15	118054	4	0	4	0	5480	1	0	0	612.326	611.318	1	611.339	-0.0206	0	14.55	0.43	K	DPKPR	V			Cmpd 8991, +MS2(612.3258), 21.6-32.4eV, 31.9 min #9649
252	HNRL2_HUMAN	Heterogeneous nuclear ribonucleoprotein U-like protein 2 OS=Homo sapiens GN=HNRNPUL2 PE=1 SV=1	62	85052	4	1	3	1	5521	1	1	0	617.338	616.331	1	616.354	-0.0233	0	1.22	59	K	VTELR	S			Cmpd 6519, +MS2(617.3384), 26.4-39.6eV, 25.3 min #7055
585	TARB1_HUMAN	Probable methyltransferase TARBP1 OS=Homo sapiens GN=TARBP1 PE=1 SV=1	20	181559	7	1	7	1	5521	1	0	0	617.338	616.331	1	616.354	-0.0233	0	1.22	59	R	VETLR	F			Cmpd 6519, +MS2(617.3384), 26.4-39.6eV, 25.3 min #7055
88	TLN1_HUMAN	Talin-1 OS=Homo sapiens GN=TLN1 PE=1 SV=3	184	269599	22	6	22	6	5539	1	1	0	619.345	618.338	1	618.338	0.0004	0	4.37	15	K	DFLPK	E			Cmpd 8516, +MS2(619.3454), 21.6-32.4eV, 30.5 min #9150
453	RS15A_HUMAN	40S ribosomal protein S15a OS=Homo sapiens GN=RPS15A PE=1 SV=2	35	14830	4	1	4	1	5606	4	1	1	627.371	626.364	1	626.35	0.0137	1	0.07	19	R	KHTGGK	I			Cmpd 17331, +MS2(627.3710), 26.4-39.6eV, 66.4 min #18680
483	MYL6_HUMAN	Myosin light polypeptide 6 OS=Homo sapiens GN=MYL6 PE=1 SV=2	32	16919	5	1	3	1	5642	3	1	0	627.374	626.366	1	626.375	-0.0087	0	7.57	3	K	VLGNPK	S			Cmpd 16771, +MS2(627.3737), 26.4-39.6eV, 63.8 min #18066
365	PUR6_HUMAN	Multifunctional protein ADE2 OS=Homo sapiens GN=PAICS PE=1 SV=3	44	47049	7	1	5	1	5776	1	1	1	642.349	641.342	1	641.35	-0.008	0	0.2	17	R	VTSAHK	G			Cmpd 7102, +MS2(642.3490), 21.6-32.4eV, 26.7 min #7665
409	H2B1A_HUMAN	Histone H2B type 1-A OS=Homo sapiens GN=HIST1H2BA PE=1 SV=3	39	14159	5	1	5	1	5806	1	1	1	646.355	645.348	1	645.333	0.0147	0	3.99	27	M	PEVSSK	G			Cmpd 7103, +MS2(646.3553), 21.6-32.4eV, 26.7 min #7666
365	PUR6_HUMAN	Multifunctional protein ADE2 OS=Homo sapiens GN=PAICS PE=1 SV=3	44	47049	7	1	5	1	5846	1	1	1	651.357	650.35	1	650.343	0.0072	0	0.93	24	K	FYPPK	V			Cmpd 5054, +MS2(651.3573), 26.4-39.6eV, 21.7 min #5524
62	K1C18_HUMAN	Keratin, type I cytoskeletal 18 OS=Homo sapiens GN=KRT18 PE=1 SV=2	281	48029	15	8	9	5	5873	1	1	1	655.341	654.333	1	654.334	-0.0001	0	6.33	3.1	R	EHLEK	K			Cmpd 8207, +MS2(655.3408), 21.6-32.4eV, 29.7 min #8825
353	PYGB_HUMAN	Glycogen phosphorylase, brain form OS=Homo sapiens GN=PYGB PE=1 SV=5	46	96635	8	1	8	1	5881	1	1	0	657.342	656.335	1	656.361	-0.0259	0	3.92	6.8	R	NVATPR	D			Cmpd 3824, +MS2(657.3419), 21.6-32.4eV, 17.2 min #4209
388	ACTN2_HUMAN	Alpha-actinin-2 OS=Homo sapiens GN=ACTN2 PE=1 SV=1	42	103788	5	1	5	1	5894	2	1	0	658.37	657.362	1	657.381	-0.0187	0	0.93	28	K	IANVNK	A			Cmpd 9218, +MS2(658.3695), 21.6-32.4eV, 32.6 min #9889
489	GSTK1_HUMAN	Glutathione S-transferase kappa 1 OS=Homo sapiens GN=GSTK1 PE=1 SV=3	31	25480	6	1	6	1	5996	1	1	1	670.35	669.342	1	669.363	-0.0207	0	5.07	5.6	-	MGPLPR	T			Cmpd 5962, +MS2(670.3497), 26.4-39.6eV, 23.9 min #6473
284	ADT3_HUMAN	ADP/ATP translocase 3 OS=Homo sapiens GN=SLC25A6 PE=1 SV=4	56	32845	6	2	5	2	6017	3	1	0	673.38	672.373	1	672.381	-0.0075	0	2.59	34	R	LAADVGK	S			Cmpd 5106, +MS2(673.3805), 21.6-32.4eV, 21.8 min #5579
285	ADT2_HUMAN	ADP/ATP translocase 2 OS=Homo sapiens GN=SLC25A5 PE=1 SV=7	56	32831	5	2	4	2	6017	3	0	0	673.38	672.373	1	672.381	-0.0075	0	2.59	34	R	LAADVGK	A			Cmpd 5106, +MS2(673.3805), 21.6-32.4eV, 21.8 min #5579
349	ADT1_HUMAN	ADP/ATP translocase 1 OS=Homo sapiens GN=SLC25A4 PE=1 SV=4	46	33043	4	1	3	1	6017	3	0	0	673.38	672.373	1	672.381	-0.0075	0	2.59	34	R	LAADVGK	G			Cmpd 5106, +MS2(673.3805), 21.6-32.4eV, 21.8 min #5579
189	COCA1_HUMAN	Collagen alpha-1(XII) chain OS=Homo sapiens GN=COL12A1 PE=1 SV=2	83	332941	17	3	16	3	6021	1	1	1	674.374	673.367	1	673.38	-0.013	0	4.34	23	K	AYVPPK	D			Cmpd 9324, +MS2(674.3741), 21.6-32.4eV, 32.9 min #10001
88	TLN1_HUMAN	Talin-1 OS=Homo sapiens GN=TLN1 PE=1 SV=3	184	269599	22	6	22	6	6143	2	1	1	687.373	686.365	1	686.371	-0.0059	0	0.11	33	R	DVAGGLR	S			Cmpd 8921, +MS2(687.3725), 26.4-39.6eV, 31.7 min #9575
177	EFTU_HUMAN	Elongation factor Tu, mitochondrial OS=Homo sapiens GN=TUFM PE=1 SV=2	90	49510	5	2	4	1	6304	7	1	1	358.23	714.446	2	714.439	0.0068	0	0.93	43	M	AAATLLR	A			Cmpd 15532, +MS2(358.2301), 18.4-27.6eV, 58.3 min #16704
328	1B08_HUMAN	HLA class I histocompatibility antigen, B-8 alpha chain OS=Homo sapiens GN=HLA-B PE=1 SV=1	49	40306	3	1	3	1	6314	1	1	1	717.356	716.349	1	716.345	0.0035	0	6.63	6.5	R	VAEQDR	A			Cmpd 3700, +MS2(717.3561), 23.5-35.3eV, 16.8 min #4078
538	SEPT6_HUMAN	Septin-6 OS=Homo sapiens GN=SEPT6 PE=1 SV=4	26	49685	3	1	2	1	6316	1	1	1	717.366	716.358	1	716.382	-0.0233	0	14.96	1.3	M	AATDIAR	Q			Cmpd 6386, +MS2(717.3656), 28.1-42.1eV, 25.0 min #6916
579	NOLC1_HUMAN	Nucleolar and coiled-body phosphoprotein 1 OS=Homo sapiens GN=NOLC1 PE=1 SV=2	21	73560	5	0	4	0	6316	2	0	1	717.366	716.358	1	716.382	-0.0233	0	4.27	15	K	AATTPTR	K			Cmpd 6386, +MS2(717.3656), 28.1-42.1eV, 25.0 min #6916
2	HBA_HUMAN	Hemoglobin subunit alpha OS=Homo sapiens GN=HBA1 PE=1 SV=2	3575	15248	204	101	13	10	6390	1	1	1	365.215	728.415	2	728.407	0.008	0	16.17	0.91	M	VLSPADK	T			Cmpd 3477, +MS2(365.2147), 18.4-27.6eV, 16.1 min #3842
2	HBA_HUMAN	Hemoglobin subunit alpha OS=Homo sapiens GN=HBA1 PE=1 SV=2	3575	15248	204	101	13	10	6391	1	1	1	365.216	728.417	2	728.407	0.0103	0	35.46	0.011	M	VLSPADK	T			Cmpd 3511, +MS2(365.2159), 18.4-27.6eV, 16.3 min #3880
73	CO4A_HUMAN	Complement C4-A OS=Homo sapiens GN=C4A PE=1 SV=2	260	192664	22	7	19	7	6390	4	0	1	365.215	728.415	2	728.443	-0.0284	0	2.88	19	K	VLQIEK	E			Cmpd 3477, +MS2(365.2147), 18.4-27.6eV, 16.1 min #3842
73	CO4A_HUMAN	Complement C4-A OS=Homo sapiens GN=C4A PE=1 SV=2	260	192664	22	7	19	7	6391	5	0	1	365.216	728.417	2	728.443	-0.026	0	7.34	6.9	K	VLQIEK	E			Cmpd 3511, +MS2(365.2159), 18.4-27.6eV, 16.3 min #3880
205	CO1A2_HUMAN	Collagen alpha-2(I) chain OS=Homo sapiens GN=COL1A2 PE=1 SV=7	74	129235	7	1	7	1	6460	1	1	1	742.371	741.363	1	741.377	-0.0135	0	1.72	13	R	GLPGADGR	A			Cmpd 3564, +MS2(742.3707), 25.9-38.9eV, 16.4 min #3935
160	MYH11_HUMAN	Myosin-11 OS=Homo sapiens GN=MYH11 PE=1 SV=3	104	227199	14	3	14	3	6473	10	1	1	372.247	742.48	2	742.47	0.0102	1	5.49	8.3	R	ALAAAAKK	K			Cmpd 15589, +MS2(372.2474), 18.4-27.6eV, 58.6 min #16767
447	HP1B3_HUMAN	Heterochromatin protein 1-binding protein 3 OS=Homo sapiens GN=HP1BP3 PE=1 SV=1	35	61169	6	1	6	1	6473	1	0	1	372.247	742.48	2	742.47	0.0102	2	15.03	0.92	K	AKTPAKK	T			Cmpd 15589, +MS2(372.2474), 18.4-27.6eV, 58.6 min #16767
383	BZW2_HUMAN	Basic leucine zipper and W2 domain-containing protein 2 OS=Homo sapiens GN=BZW2 PE=1 SV=1	42	48132	5	1	4	1	6499	1	1	0	373.768	745.521	2	745.51	0.0113	0	42.22	6e-05	K	LLLFLK	A			Cmpd 7017, +MS2(373.7680), 18.4-27.6eV, 26.5 min #7575
384	BZW1_HUMAN	Basic leucine zipper and W2 domain-containing protein 1 OS=Homo sapiens GN=BZW1 PE=1 SV=1	42	48013	2	1	2	1	6499	1	0	0	373.768	745.521	2	745.51	0.0113	0	42.22	6e-05	K	LLLFLK	G			Cmpd 7017, +MS2(373.7680), 18.4-27.6eV, 26.5 min #7575
194	DHX9_HUMAN	ATP-dependent RNA helicase A OS=Homo sapiens GN=DHX9 PE=1 SV=4	81	140869	12	3	11	3	6670	3	1	1	758.402	757.395	1	757.419	-0.0246	1	2.05	17	R	AVGNKNR	Q			Cmpd 6827, +MS2(758.4022), 27.7-41.5eV, 26.0 min #7377
53	APOA1_HUMAN	Apolipoprotein A-I OS=Homo sapiens GN=APOA1 PE=1 SV=1	338	30759	12	7	8	6	6826	2	1	1	781.416	780.409	1	780.424	-0.0154	0	0.39	26	R	AHVDALR	T			Cmpd 9472, +MS2(781.4161), 34.5-51.8eV, 33.3 min #10156
53	APOA1_HUMAN	Apolipoprotein A-I OS=Homo sapiens GN=APOA1 PE=1 SV=1	338	30759	12	7	8	6	6831	1	1	1	391.226	780.437	2	780.424	0.0126	0	6.55	4.7	R	AHVDALR	T			Cmpd 6975, +MS2(391.2257), 18.4-27.6eV, 26.4 min #7531
10	ACTB_HUMAN	Actin, cytoplasmic 1 OS=Homo sapiens GN=ACTB PE=1 SV=1	1546	41710	38	30	12	9	6948	1	1	0	398.245	794.475	2	794.465	0.0101	0	42.56	0.00064	K	IIAPPER	K			Cmpd 3601, +MS2(398.2448), 18.4-27.6eV, 16.5 min #3974
31	ACTC_HUMAN	Actin, alpha cardiac muscle 1 OS=Homo sapiens GN=ACTC1 PE=1 SV=1	544	41992	20	13	8	5	6948	1	0	0	398.245	794.475	2	794.465	0.0101	0	42.56	0.00064	K	IIAPPER	K			Cmpd 3601, +MS2(398.2448), 18.4-27.6eV, 16.5 min #3974
32	ACTS_HUMAN	Actin, alpha skeletal muscle OS=Homo sapiens GN=ACTA1 PE=1 SV=1	544	42024	21	13	8	5	6948	1	0	0	398.245	794.475	2	794.465	0.0101	0	42.56	0.00064	K	IIAPPER	K			Cmpd 3601, +MS2(398.2448), 18.4-27.6eV, 16.5 min #3974
45	ACTBL_HUMAN	Beta-actin-like protein 2 OS=Homo sapiens GN=ACTBL2 PE=1 SV=2	413	41976	21	14	8	5	6948	1	0	0	398.245	794.475	2	794.465	0.0101	0	42.56	0.00064	K	IIAPPER	K			Cmpd 3601, +MS2(398.2448), 18.4-27.6eV, 16.5 min #3974
561	K1614_HUMAN	Uncharacterized protein KIAA1614 OS=Homo sapiens GN=KIAA1614 PE=2 SV=3	24	126527	12	1	11	1	6948	2	0	1	398.245	794.475	2	794.465	0.0101	0	23.8	0.048	R	LLPAEPR	L			Cmpd 3601, +MS2(398.2448), 18.4-27.6eV, 16.5 min #3974
559	SYDC_HUMAN	Aspartate--tRNA ligase, cytoplasmic OS=Homo sapiens GN=DARS PE=1 SV=2	24	57100	2	0	2	0	7006	1	1	1	803.432	802.425	1	802.43	-0.0046	1	4.06	22	M	PSASASRK	S			Cmpd 10905, +MS2(803.4323), 36.1-54.2eV, 38.0 min #11678
72	NPM_HUMAN	Nucleophosmin OS=Homo sapiens GN=NPM1 PE=1 SV=2	264	32555	11	8	5	3	7081	4	1	1	408.725	815.436	2	815.425	0.0108	1	3.63	38	K	RSAPGGGSK	V			Cmpd 6773, +MS2(408.7251), 18.7-28.0eV, 25.9 min #7320
474	GLYC_HUMAN	Serine hydroxymethyltransferase, cytosolic OS=Homo sapiens GN=SHMT1 PE=1 SV=1	33	53049	5	1	5	1	7081	2	0	1	408.725	815.436	2	815.457	-0.0217	0	9.86	8.9	K	MLAQPLK	D	Oxidation (M)	0.1000000.0	Cmpd 6773, +MS2(408.7251), 18.7-28.0eV, 25.9 min #7320
2	HBA_HUMAN	Hemoglobin subunit alpha OS=Homo sapiens GN=HBA1 PE=1 SV=2	3575	15248	204	101	13	10	7096	1	1	1	409.73	817.446	2	817.433	0.0126	0	25.62	0.14	R	VDPVNFK	L			Cmpd 3846, +MS2(409.7303), 18.7-28.1eV, 17.3 min #4233
2	HBA_HUMAN	Hemoglobin subunit alpha OS=Homo sapiens GN=HBA1 PE=1 SV=2	3575	15248	204	101	13	10	7097	1	1	1	409.731	817.447	2	817.433	0.0132	0	30.49	0.046	R	VDPVNFK	L			Cmpd 3859, +MS2(409.7306), 18.7-28.1eV, 17.3 min #4247
473	ODPB_HUMAN	Pyruvate dehydrogenase E1 component subunit beta, mitochondrial OS=Homo sapiens GN=PDHB PE=1 SV=3	33	39208	4	1	4	1	7103	1	1	1	410.258	818.502	2	818.49	0.0115	0	18.75	0.17	K	DIIFAIK	K			Cmpd 6899, +MS2(410.2581), 18.7-28.1eV, 26.2 min #7452
4	FIBB_HUMAN	Fibrinogen beta chain OS=Homo sapiens GN=FGB PE=1 SV=2	3170	55892	81	65	21	17	7217	1	1	1	418.727	835.44	2	835.423	0.017	1	5.83	10	R	KWDPYK	Q			Cmpd 3527, +MS2(418.7272), 19.0-28.5eV, 16.3 min #3896
124	NUCL_HUMAN	Nucleolin OS=Homo sapiens GN=NCL PE=1 SV=3	127	76568	13	3	10	3	7244	1	1	1	842.458	841.451	1	841.466	-0.0149	1	1.23	19	K	QKAAPEAK	K			Cmpd 11282, +MS2(842.4581), 37.7-56.5eV, 39.4 min #12081
189	COCA1_HUMAN	Collagen alpha-1(XII) chain OS=Homo sapiens GN=COL12A1 PE=1 SV=2	83	332941	17	3	16	3	7254	3	1	1	845.451	844.443	1	844.465	-0.0222	1	1.41	40	K	AADAKELK	Q			Cmpd 9820, +MS2(845.4505), 33.8-50.7eV, 34.4 min #10524
16	FIBA_HUMAN	Fibrinogen alpha chain OS=Homo sapiens GN=FGA PE=1 SV=2	1001	94914	41	26	16	11	7280	1	1	1	424.779	847.543	2	847.528	0.0149	0	23.18	0.026	R	QHLPLIK	M			Cmpd 3617, +MS2(424.7787), 19.2-28.8eV, 16.6 min #3991
218	PFKAL_HUMAN	ATP-dependent 6-phosphofructokinase, liver type OS=Homo sapiens GN=PFKL PE=1 SV=6	70	84964	8	1	8	1	7297	1	1	1	850.435	849.428	1	849.438	-0.0101	1	1.89	27	R	RTLSMDK	G			Cmpd 10335, +MS2(850.4350), 38.0-57.0eV, 36.1 min #11071
5	H2A2A_HUMAN	Histone H2A type 2-A OS=Homo sapiens GN=HIST2H2AA3 PE=1 SV=3	1829	14087	37	32	5	3	7302	1	1	0	425.773	849.532	2	849.518	0.0133	0	18.65	0.093	R	HLQLAIR	N			Cmpd 3707, +MS2(425.7731), 19.2-28.8eV, 16.9 min #4086
8	H2A1D_HUMAN	Histone H2A type 1-D OS=Homo sapiens GN=HIST1H2AD PE=1 SV=2	1700	14099	32	28	5	3	7302	1	0	0	425.773	849.532	2	849.518	0.0133	0	18.65	0.093	R	HLQLAIR	N			Cmpd 3707, +MS2(425.7731), 19.2-28.8eV, 16.9 min #4086
9	H2A1B_HUMAN	Histone H2A type 1-B/E OS=Homo sapiens GN=HIST1H2AB PE=1 SV=2	1695	14127	30	27	5	2	7302	1	0	0	425.773	849.532	2	849.518	0.0133	0	18.65	0.093	R	HLQLAIR	N			Cmpd 3707, +MS2(425.7731), 19.2-28.8eV, 16.9 min #4086
11	H2AX_HUMAN	Histone H2AX OS=Homo sapiens GN=H2AFX PE=1 SV=2	1469	15135	28	23	5	2	7302	1	0	0	425.773	849.532	2	849.518	0.0133	0	18.65	0.093	R	HLQLAIR	N			Cmpd 3707, +MS2(425.7731), 19.2-28.8eV, 16.9 min #4086
153	H2AV_HUMAN	Histone H2A.V OS=Homo sapiens GN=H2AFV PE=1 SV=3	108	13501	3	2	2	1	7302	1	0	0	425.773	849.532	2	849.518	0.0133	0	18.65	0.093	R	HLQLAIR	G			Cmpd 3707, +MS2(425.7731), 19.2-28.8eV, 16.9 min #4086
576	CREB5_HUMAN	Cyclic AMP-responsive element-binding protein 5 OS=Homo sapiens GN=CREB5 PE=1 SV=3	22	56882	2	1	2	1	7309	1	1	1	426.776	851.538	2	851.523	0.0146	0	21.97	0.026	K	QLLLTHK	D			Cmpd 7899, +MS2(426.7760), 19.3-28.9eV, 28.9 min #8500
591	CMYA5_HUMAN	Cardiomyopathy-associated protein 5 OS=Homo sapiens GN=CMYA5 PE=1 SV=3	19	448935	13	1	12	1	7309	2	0	1	426.776	851.538	2	851.523	0.0146	1	19.01	0.051	K	IKLPPER	F			Cmpd 7899, +MS2(426.7760), 19.3-28.9eV, 28.9 min #8500
441	SRSF3_HUMAN	Serine/arginine-rich splicing factor 3 OS=Homo sapiens GN=SRSF3 PE=1 SV=1	36	19318	2	1	2	1	7316	1	1	1	427.23	852.446	2	852.424	0.0219	0	2.06	16	R	GPPPSWGR	R			Cmpd 3482, +MS2(427.2303), 19.3-28.9eV, 16.2 min #3848
248	RL15_HUMAN	60S ribosomal protein L15 OS=Homo sapiens GN=RPL15 PE=1 SV=2	63	24131	6	2	4	1	7369	1	1	1	863.461	862.454	1	862.433	0.0208	1	1.16	32	K	KQSDVMR	F			Cmpd 11400, +MS2(863.4611), 38.5-57.8eV, 39.9 min #12208
88	TLN1_HUMAN	Talin-1 OS=Homo sapiens GN=TLN1 PE=1 SV=3	184	269599	22	6	22	6	7374	1	1	1	864.468	863.461	1	863.49	-0.029	1	0.04	39	K	KLITSMR	D	Oxidation (M)	0.0000010.0	Cmpd 11347, +MS2(864.4681), 38.6-57.9eV, 39.7 min #12151
523	ATLA3_HUMAN	Atlastin-3 OS=Homo sapiens GN=ATL3 PE=1 SV=1	28	60503	2	0	2	0	7402	1	1	1	435.248	868.48	2	868.469	0.011	0	27.97	0.13	R	GLLEYFK	A			Cmpd 6199, +MS2(435.2475), 19.5-29.3eV, 24.4 min #6719
379	AP2M1_HUMAN	AP-2 complex subunit mu OS=Homo sapiens GN=AP2M1 PE=1 SV=2	42	49623	3	1	3	1	7420	1	0	1	437.268	872.521	2	872.512	0.0095	0	42.33	0.0025	K	DIILPFR	V			Cmpd 7874, +MS2(437.2680), 19.6-29.4eV, 28.8 min #8474
263	PARP1_HUMAN	Poly [ADP-ribose] polymerase 1 OS=Homo sapiens GN=PARP1 PE=1 SV=4	60	113012	6	1	6	1	7420	3	1	0	437.268	872.521	2	872.515	0.0061	1	11.97	2.7	K	MPLGKLSK	R			Cmpd 7874, +MS2(437.2680), 19.6-29.4eV, 28.8 min #8474
372	RRBP1_HUMAN	Ribosome-binding protein 1 OS=Homo sapiens GN=RRBP1 PE=1 SV=4	44	152381	7	1	6	1	7421	2	1	1	874.456	873.449	1	873.467	-0.0182	1	0.19	52	K	RLDEVSR	E			Cmpd 9501, +MS2(874.4559), 34.9-52.4eV, 33.4 min #10187
122	PPIB_HUMAN	Peptidyl-prolyl cis-trans isomerase B OS=Homo sapiens GN=PPIB PE=1 SV=2	129	23728	7	4	4	2	7449	1	1	1	440.774	879.534	2	879.522	0.0118	0	68.41	2.1e-06	R	VIFGLFGK	T			Cmpd 7273, +MS2(440.7741), 19.7-29.6eV, 27.2 min #7843
122	PPIB_HUMAN	Peptidyl-prolyl cis-trans isomerase B OS=Homo sapiens GN=PPIB PE=1 SV=2	129	23728	7	4	4	2	7450	1	1	1	440.775	879.535	2	879.522	0.0136	0	44.81	0.00033	R	VIFGLFGK	T			Cmpd 7307, +MS2(440.7750), 19.7-29.6eV, 27.3 min #7880
122	PPIB_HUMAN	Peptidyl-prolyl cis-trans isomerase B OS=Homo sapiens GN=PPIB PE=1 SV=2	129	23728	7	4	4	2	7451	1	1	1	440.776	879.536	2	879.522	0.0146	0	48.55	0.00014	R	VIFGLFGK	T			Cmpd 7277, +MS2(440.7755), 19.7-29.6eV, 27.2 min #7848
438	RSMN_HUMAN	Small nuclear ribonucleoprotein-associated protein N OS=Homo sapiens GN=SNRPN PE=1 SV=1	36	24598	3	1	3	1	7459	1	1	1	441.817	881.62	2	881.606	0.0137	0	35.82	0.00026	R	VLGLVLLR	G			Cmpd 7492, +MS2(441.8172), 19.7-29.6eV, 27.9 min #8075
115	1433E_HUMAN	14-3-3 protein epsilon OS=Homo sapiens GN=YWHAE PE=1 SV=1	139	29155	10	5	7	4	7460	5	1	1	442.235	882.456	2	882.438	0.0174	1	3.15	48	K	MIREYR	Q	Oxidation (M)	0.100000.0	Cmpd 7766, +MS2(442.2351), 19.8-29.6eV, 28.5 min #8361
434	NPL4_HUMAN	Nuclear protein localization protein 4 homolog OS=Homo sapiens GN=NPLOC4 PE=1 SV=3	36	68077	2	1	2	1	7460	1	0	1	442.235	882.456	2	882.439	0.0167	0	36.19	0.024	R	FLDFWR	K			Cmpd 7766, +MS2(442.2351), 19.8-29.6eV, 28.5 min #8361
449	RUVB2_HUMAN	RuvB-like 2 OS=Homo sapiens GN=RUVBL2 PE=1 SV=3	35	51125	6	1	5	1	7486	9	0	1	445.765	889.515	2	889.488	0.0273	0	5.53	8.3	R	IGAHSHIR	G			Cmpd 6478, +MS2(445.7650), 19.9-29.8eV, 25.2 min #7013
435	PUR9_HUMAN	Bifunctional purine biosynthesis protein PURH OS=Homo sapiens GN=ATIC PE=1 SV=3	36	64575	5	1	5	1	7486	1	1	1	445.765	889.515	2	889.502	0.0134	0	36.05	0.0073	R	LDFNLIR	V			Cmpd 6478, +MS2(445.7650), 19.9-29.8eV, 25.2 min #7013
198	PLAK_HUMAN	Junction plakoglobin OS=Homo sapiens GN=JUP PE=1 SV=3	78	81693	8	4	7	3	7488	1	1	0	445.778	889.541	2	889.527	0.0135	0	25.63	0.046	R	EGLLAIFK	S			Cmpd 7486, +MS2(445.7777), 19.9-29.8eV, 27.9 min #8069
323	CTNB1_HUMAN	Catenin beta-1 OS=Homo sapiens GN=CTNNB1 PE=1 SV=1	51	85442	6	2	4	2	7488	1	0	0	445.778	889.541	2	889.527	0.0135	0	25.63	0.046	R	EGLLAIFK	S			Cmpd 7486, +MS2(445.7777), 19.9-29.8eV, 27.9 min #8069
429	FYN_HUMAN	Tyrosine-protein kinase Fyn OS=Homo sapiens GN=FYN PE=1 SV=3	36	60723	5	1	5	1	7494	1	1	0	446.767	891.519	2	891.507	0.0129	0	36.35	0.0048	K	GSLLDFLK	D			Cmpd 8632, +MS2(446.7670), 19.9-29.8eV, 30.9 min #9272
430	SRC_HUMAN	Proto-oncogene tyrosine-protein kinase Src OS=Homo sapiens GN=SRC PE=1 SV=3	36	59797	3	1	3	1	7494	1	0	0	446.767	891.519	2	891.507	0.0129	0	36.35	0.0048	K	GSLLDFLK	G			Cmpd 8632, +MS2(446.7670), 19.9-29.8eV, 30.9 min #9272
431	YES_HUMAN	Tyrosine-protein kinase Yes OS=Homo sapiens GN=YES1 PE=1 SV=3	36	60763	2	1	2	1	7494	1	0	0	446.767	891.519	2	891.507	0.0129	0	36.35	0.0048	K	GSLLDFLK	E			Cmpd 8632, +MS2(446.7670), 19.9-29.8eV, 30.9 min #9272
432	HCK_HUMAN	Tyrosine-protein kinase HCK OS=Homo sapiens GN=HCK PE=1 SV=5	36	59562	3	1	2	1	7494	1	0	0	446.767	891.519	2	891.507	0.0129	0	36.35	0.0048	K	GSLLDFLK	S			Cmpd 8632, +MS2(446.7670), 19.9-29.8eV, 30.9 min #9272
85	MOES_HUMAN	Moesin OS=Homo sapiens GN=MSN PE=1 SV=3	190	67778	16	8	11	5	7507	1	1	0	447.782	893.55	2	893.538	0.0123	0	16.18	0.23	R	LFFLQVK	E			Cmpd 6841, +MS2(447.7821), 19.9-29.9eV, 26.1 min #7392
85	MOES_HUMAN	Moesin OS=Homo sapiens GN=MSN PE=1 SV=3	190	67778	16	8	11	5	7508	1	1	0	447.783	893.551	2	893.538	0.0136	0	28.27	0.014	R	LFFLQVK	E			Cmpd 6882, +MS2(447.7828), 19.9-29.9eV, 26.2 min #7435
108	EZRI_HUMAN	Ezrin OS=Homo sapiens GN=EZR PE=1 SV=4	143	69370	10	6	7	5	7507	1	0	0	447.782	893.55	2	893.538	0.0123	0	16.18	0.23	K	LFFLQVK	E			Cmpd 6841, +MS2(447.7821), 19.9-29.9eV, 26.1 min #7392
108	EZRI_HUMAN	Ezrin OS=Homo sapiens GN=EZR PE=1 SV=4	143	69370	10	6	7	5	7508	1	0	0	447.783	893.551	2	893.538	0.0136	0	28.27	0.014	K	LFFLQVK	E			Cmpd 6882, +MS2(447.7828), 19.9-29.9eV, 26.2 min #7435
313	RADI_HUMAN	Radixin OS=Homo sapiens GN=RDX PE=1 SV=1	52	68521	9	4	7	3	7507	1	0	0	447.782	893.55	2	893.538	0.0123	0	16.18	0.23	R	LFFLQVK	E			Cmpd 6841, +MS2(447.7821), 19.9-29.9eV, 26.1 min #7392
313	RADI_HUMAN	Radixin OS=Homo sapiens GN=RDX PE=1 SV=1	52	68521	9	4	7	3	7508	1	0	0	447.783	893.551	2	893.538	0.0136	0	28.27	0.014	R	LFFLQVK	E			Cmpd 6882, +MS2(447.7828), 19.9-29.9eV, 26.2 min #7435
447	HP1B3_HUMAN	Heterochromatin protein 1-binding protein 3 OS=Homo sapiens GN=HP1BP3 PE=1 SV=1	35	61169	6	1	6	1	5371	7	1	1	300.204	897.59	3	897.565	0.0248	2	0.13	19	R	KEVKLPGK	G			Cmpd 15801, +MS2(300.2038), 18.4-27.6eV, 59.5 min #16999
560	NDUA6_HUMAN	NADH dehydrogenase [ubiquinone] 1 alpha subcomplex subunit 6 OS=Homo sapiens GN=NDUFA6 PE=1 SV=3	24	17859	1	1	1	1	7527	1	1	1	449.809	897.604	2	897.59	0.014	0	23.89	0.025	R	VVDLLVIK	G			Cmpd 6490, +MS2(449.8092), 20.0-30.0eV, 25.2 min #7025
473	ODPB_HUMAN	Pyruvate dehydrogenase E1 component subunit beta, mitochondrial OS=Homo sapiens GN=PDHB PE=1 SV=3	33	39208	4	1	4	1	7542	1	1	1	451.778	901.541	2	901.527	0.0137	0	33.26	0.014	K	DFLIPIGK	A			Cmpd 7956, +MS2(451.7777), 20.1-30.1eV, 29.0 min #8560
332	RAB2B_HUMAN	Ras-related protein Rab-2B OS=Homo sapiens GN=RAB2B PE=1 SV=1	49	24199	2	1	2	1	7550	1	1	1	453.253	904.491	2	904.469	0.0218	0	0.48	36	M	TYAYLFK	Y			Cmpd 9861, +MS2(453.2529), 20.1-30.2eV, 34.5 min #10567
187	CH10_HUMAN	10 kDa heat shock protein, mitochondrial OS=Homo sapiens GN=HSPE1 PE=1 SV=2	84	10925	7	4	4	2	7564	1	1	1	454.263	906.511	2	906.496	0.0145	0	46.47	0.0007	K	FLPLFDR	V			Cmpd 7005, +MS2(454.2627), 20.1-30.2eV, 26.5 min #7563
181	RPN1_HUMAN	Dolichyl-diphosphooligosaccharide--protein glycosyltransferase subunit 1 OS=Homo sapiens GN=RPN1 PE=1 SV=1	88	68527	8	5	7	5	7570	1	1	1	455.263	908.512	2	908.497	0.0151	0	46.08	0.00058	K	IDHILDAL	-			Cmpd 6504, +MS2(455.2632), 20.2-30.3eV, 25.3 min #7040
181	RPN1_HUMAN	Dolichyl-diphosphooligosaccharide--protein glycosyltransferase subunit 1 OS=Homo sapiens GN=RPN1 PE=1 SV=1	88	68527	8	5	7	5	7571	1	1	1	455.263	908.512	2	908.497	0.0152	0	15.25	1.9	K	IDHILDAL	-			Cmpd 6463, +MS2(455.2633), 20.2-30.3eV, 25.2 min #6997
212	TCPZ_HUMAN	T-complex protein 1 subunit zeta OS=Homo sapiens GN=CCT6A PE=1 SV=3	73	57988	3	1	3	1	7591	1	1	1	457.292	912.569	2	912.551	0.0188	1	16.38	0.47	K	EGIVALRR	A			Cmpd 7027, +MS2(457.2919), 20.2-30.4eV, 26.5 min #7586
519	NU205_HUMAN	Nuclear pore complex protein Nup205 OS=Homo sapiens GN=NUP205 PE=1 SV=3	28	227776	12	1	11	1	7592	1	0	1	457.292	912.57	2	912.554	0.0153	0	28.15	0.042	R	LAWALALR	G			Cmpd 6924, +MS2(457.2922), 20.2-30.4eV, 26.3 min #7478
83	LDHA_HUMAN	L-lactate dehydrogenase A chain OS=Homo sapiens GN=LDHA PE=1 SV=2	215	36665	16	8	9	5	7592	4	1	1	457.292	912.57	2	912.576	-0.0058	0	12.92	1.4	K	LVIITAGAR	Q			Cmpd 6924, +MS2(457.2922), 20.2-30.4eV, 26.3 min #7478
179	HNRPD_HUMAN	Heterogeneous nuclear ribonucleoprotein D0 OS=Homo sapiens GN=HNRNPD PE=1 SV=1	88	38410	4	3	3	2	7594	1	1	0	457.767	913.52	2	913.506	0.0136	0	32.08	0.02	R	GFGFVLFK	E			Cmpd 7978, +MS2(457.7672), 20.2-30.4eV, 29.1 min #8583
179	HNRPD_HUMAN	Heterogeneous nuclear ribonucleoprotein D0 OS=Homo sapiens GN=HNRNPD PE=1 SV=1	88	38410	4	3	3	2	7595	1	1	0	457.768	913.521	2	913.506	0.0148	0	38.26	0.0049	R	GFGFVLFK	E			Cmpd 7994, +MS2(457.7678), 20.2-30.4eV, 29.1 min #8600
378	HNRDL_HUMAN	Heterogeneous nuclear ribonucleoprotein D-like OS=Homo sapiens GN=HNRNPDL PE=1 SV=3	42	46409	5	2	4	1	7594	1	0	0	457.767	913.52	2	913.506	0.0136	0	32.08	0.02	R	GFGFVLFK	D			Cmpd 7978, +MS2(457.7672), 20.2-30.4eV, 29.1 min #8583
378	HNRDL_HUMAN	Heterogeneous nuclear ribonucleoprotein D-like OS=Homo sapiens GN=HNRNPDL PE=1 SV=3	42	46409	5	2	4	1	7595	1	0	0	457.768	913.521	2	913.506	0.0148	0	38.26	0.0049	R	GFGFVLFK	D			Cmpd 7994, +MS2(457.7678), 20.2-30.4eV, 29.1 min #8600
56	EF1A1_HUMAN	Elongation factor 1-alpha 1 OS=Homo sapiens GN=EEF1A1 PE=1 SV=1	302	50109	9	6	5	3	7597	1	1	1	457.795	913.575	2	913.56	0.0153	0	0.12	20	R	QTVAVGVIK	A			Cmpd 3985, +MS2(457.7948), 20.2-30.4eV, 17.7 min #4380
394	IDHC_HUMAN	Isocitrate dehydrogenase [NADP] cytoplasmic OS=Homo sapiens GN=IDH1 PE=1 SV=2	41	46630	6	2	6	2	7598	1	1	1	457.796	913.577	2	913.564	0.0134	0	26.23	0.048	R	IIWELIK	E			Cmpd 7359, +MS2(457.7958), 20.2-30.4eV, 27.4 min #7934
122	PPIB_HUMAN	Peptidyl-prolyl cis-trans isomerase B OS=Homo sapiens GN=PPIB PE=1 SV=2	129	23728	7	4	4	2	7618	4	1	1	460.765	919.516	2	919.491	0.0247	1	3.84	14	-	MLRLSER	N	Oxidation (M)	0.1000000.0	Cmpd 6646, +MS2(460.7651), 20.3-30.5eV, 25.6 min #7187
314	RS3_HUMAN	40S ribosomal protein S3 OS=Homo sapiens GN=RPS3 PE=1 SV=2	52	26671	8	2	6	2	7616	4	1	1	460.763	919.511	2	919.516	-0.0049	1	7.49	6.1	-	MAVQISKK	R	Oxidation (M)	0.10000000.0	Cmpd 8407, +MS2(460.7629), 20.3-30.5eV, 30.2 min #9035
222	GELS_HUMAN	Gelsolin OS=Homo sapiens GN=GSN PE=1 SV=1	69	85644	6	2	5	2	7620	2	1	1	461.26	920.505	2	920.483	0.0225	1	3.35	16	K	AAYRTSPR	L			Cmpd 17926, +MS2(461.2599), 19.4-29.1eV, 69.3 min #19334
222	GELS_HUMAN	Gelsolin OS=Homo sapiens GN=GSN PE=1 SV=1	69	85644	6	2	5	2	7621	1	1	1	461.26	920.505	2	920.483	0.0227	1	17.66	1.6	K	AAYRTSPR	L			Cmpd 17406, +MS2(461.2600), 19.4-29.1eV, 66.8 min #18763
381	STT3A_HUMAN	Dolichyl-diphosphooligosaccharide--protein glycosyltransferase subunit STT3A OS=Homo sapiens GN=STT3A PE=1 SV=2	42	80477	3	1	3	1	7639	1	1	1	463.25	924.486	2	924.471	0.0157	0	42.3	0.0017	R	IIFDDFR	E			Cmpd 6245, +MS2(463.2504), 20.4-30.7eV, 24.6 min #6768
519	NU205_HUMAN	Nuclear pore complex protein Nup205 OS=Homo sapiens GN=NUP205 PE=1 SV=3	28	227776	12	1	11	1	7639	4	0	1	463.25	924.486	2	924.521	-0.0353	0	1.44	20	K	LLQCLHAK	R			Cmpd 6245, +MS2(463.2504), 20.4-30.7eV, 24.6 min #6768
344	ROAA_HUMAN	Heterogeneous nuclear ribonucleoprotein A/B OS=Homo sapiens GN=HNRNPAB PE=1 SV=2	47	36202	2	1	1	1	7654	1	1	1	464.775	927.536	2	927.522	0.014	0	27.25	0.067	R	GFGFILFK	D			Cmpd 8548, +MS2(464.7752), 20.5-30.7eV, 30.6 min #9184
344	ROAA_HUMAN	Heterogeneous nuclear ribonucleoprotein A/B OS=Homo sapiens GN=HNRNPAB PE=1 SV=2	47	36202	2	1	1	1	7655	1	1	1	464.775	927.536	2	927.522	0.0145	0	46.84	0.00073	R	GFGFILFK	D			Cmpd 8585, +MS2(464.7754), 20.5-30.7eV, 30.8 min #9223
16	FIBA_HUMAN	Fibrinogen alpha chain OS=Homo sapiens GN=FGA PE=1 SV=2	1001	94914	41	26	16	11	7656	1	1	1	464.784	927.554	2	927.539	0.0147	0	34.93	0.011	K	QLEQVIAK	D			Cmpd 3690, +MS2(464.7841), 20.5-30.7eV, 16.8 min #4068
142	OLA1_HUMAN	Obg-like ATPase 1 OS=Homo sapiens GN=OLA1 PE=1 SV=2	112	44715	5	2	3	1	7660	2	1	1	465.291	928.568	2	928.545	0.023	2	5.29	11	K	VAVRGGDKK	L			Cmpd 18481, +MS2(465.2915), 19.4-29.2eV, 72.1 min #19944
83	LDHA_HUMAN	L-lactate dehydrogenase A chain OS=Homo sapiens GN=LDHA PE=1 SV=2	215	36665	16	8	9	5	7662	1	1	1	465.3	928.586	2	928.575	0.0113	0	12.45	0.96	K	FIIPNVVK	Y			Cmpd 6087, +MS2(465.3002), 19.4-29.2eV, 24.2 min #6603
83	LDHA_HUMAN	L-lactate dehydrogenase A chain OS=Homo sapiens GN=LDHA PE=1 SV=2	215	36665	16	8	9	5	7663	1	1	1	465.301	928.588	2	928.575	0.0132	0	17.71	0.26	K	FIIPNVVK	Y			Cmpd 6108, +MS2(465.3012), 20.5-30.7eV, 24.2 min #6625
454	RL10_HUMAN	60S ribosomal protein L10 OS=Homo sapiens GN=RPL10 PE=1 SV=4	35	24588	4	1	4	1	7668	1	1	1	931.456	930.449	1	930.43	0.0187	1	1.15	23	K	YMVKSCGK	D	Oxidation (M)	0.01000000.0	Cmpd 3975, +MS2(931.4563), 37.3-55.9eV, 17.7 min #4369
342	STIP1_HUMAN	Stress-induced-phosphoprotein 1 OS=Homo sapiens GN=STIP1 PE=1 SV=1	47	62599	2	1	2	1	7678	10	1	1	466.778	931.542	2	931.516	0.0261	1	2.91	15	R	KAAALEAMK	D			Cmpd 8676, +MS2(466.7783), 20.5-30.8eV, 31.0 min #9318
501	MCM3_HUMAN	DNA replication licensing factor MCM3 OS=Homo sapiens GN=MCM3 PE=1 SV=3	30	90924	5	1	4	1	7679	1	1	1	466.789	931.564	2	931.549	0.0151	0	30.14	0.017	K	VALLDVFR	E			Cmpd 7851, +MS2(466.7894), 20.5-30.8eV, 28.8 min #8450
444	VIP1_HUMAN	Inositol hexakisphosphate and diphosphoinositol-pentakisphosphate kinase 1 OS=Homo sapiens GN=PPIP5K1 PE=1 SV=1	35	159420	6	1	6	1	7682	5	0	1	467.281	932.548	2	932.511	0.0364	0	4.6	9.4	K	ILGNTIMR	E	Oxidation (M)	0.00000010.0	Cmpd 6982, +MS2(467.2811), 20.6-30.8eV, 26.4 min #7539
151	PRDX5_HUMAN	Peroxiredoxin-5, mitochondrial OS=Homo sapiens GN=PRDX5 PE=1 SV=4	108	22073	8	4	6	4	7682	1	1	1	467.281	932.548	2	932.533	0.0146	0	43.89	0.0011	K	VNLAELFK	G			Cmpd 6982, +MS2(467.2811), 20.6-30.8eV, 26.4 min #7539
303	PGBM_HUMAN	Basement membrane-specific heparan sulfate proteoglycan core protein OS=Homo sapiens GN=HSPG2 PE=1 SV=4	53	468532	10	2	8	2	7686	5	1	1	312.177	933.508	3	933.54	-0.0315	1	3.64	17	K	VAAYGGKLR	Y			Cmpd 3517, +MS2(312.1766), 18.4-27.6eV, 16.3 min #3886
396	RS9_HUMAN	40S ribosomal protein S9 OS=Homo sapiens GN=RPS9 PE=1 SV=3	40	22578	5	1	4	1	7687	1	1	1	467.79	933.565	2	933.553	0.0118	0	40.22	0.0014	K	LDYILGLK	I			Cmpd 6458, +MS2(467.7899), 20.6-30.9eV, 25.2 min #6992
348	PRKDC_HUMAN	DNA-dependent protein kinase catalytic subunit OS=Homo sapiens GN=PRKDC PE=1 SV=3	46	468788	21	2	19	2	7691	1	1	1	468.776	935.538	2	935.523	0.015	0	40.37	0.002	R	LSFAVPFR	E			Cmpd 6818, +MS2(468.7762), 20.6-30.9eV, 26.0 min #7368
465	EFHD2_HUMAN	EF-hand domain-containing protein D2 OS=Homo sapiens GN=EFHD2 PE=1 SV=1	34	26680	2	1	2	1	7699	1	1	1	469.286	936.557	2	936.543	0.0142	0	34.08	0.011	R	EFLLIFR	K			Cmpd 8816, +MS2(469.2860), 20.6-30.9eV, 31.4 min #9465
500	SYK_HUMAN	Lysine--tRNA ligase OS=Homo sapiens GN=KARS PE=1 SV=3	30	68005	3	1	2	1	7710	1	1	1	470.275	938.535	2	938.523	0.0129	0	30.24	0.017	K	LIFYDLR	G			Cmpd 6443, +MS2(470.2750), 20.6-31.0eV, 25.1 min #6976
368	PRP8_HUMAN	Pre-mRNA-processing-splicing factor 8 OS=Homo sapiens GN=PRPF8 PE=1 SV=2	44	273427	9	1	8	1	7713	1	1	1	470.82	939.626	2	939.612	0.014	0	36.59	0.00083	K	LLILALER	L			Cmpd 7111, +MS2(470.8201), 20.7-31.0eV, 26.8 min #7674
398	GABT_HUMAN	4-aminobutyrate aminotransferase, mitochondrial OS=Homo sapiens GN=ABAT PE=1 SV=3	40	56403	4	2	4	2	7713	1	0	1	470.82	939.626	2	939.623	0.0028	1	36.59	0.00083	K	LILIARNK	G			Cmpd 7111, +MS2(470.8201), 20.7-31.0eV, 26.8 min #7674
421	MYOF_HUMAN	Myoferlin OS=Homo sapiens GN=MYOF PE=1 SV=1	38	234561	13	1	12	1	7769	3	1	1	472.777	943.54	2	943.505	0.0354	0	16.24	1.1	R	LDMIPDLK	A			Cmpd 6518, +MS2(472.7774), 20.7-31.1eV, 25.3 min #7054
16	FIBA_HUMAN	Fibrinogen alpha chain OS=Homo sapiens GN=FGA PE=1 SV=2	1001	94914	41	26	16	11	7767	1	1	1	472.777	943.539	2	943.523	0.0164	0	14.5	2.2	R	LEVDIDIK	I			Cmpd 5922, +MS2(472.7768), 20.7-31.1eV, 23.8 min #6431
16	FIBA_HUMAN	Fibrinogen alpha chain OS=Homo sapiens GN=FGA PE=1 SV=2	1001	94914	41	26	16	11	7768	1	1	1	472.777	943.54	2	943.523	0.0174	0	18.34	0.68	R	LEVDIDIK	I			Cmpd 6129, +MS2(472.7773), 20.7-31.1eV, 24.3 min #6647
52	ENPL_HUMAN	Endoplasmin OS=Homo sapiens GN=HSP90B1 PE=1 SV=1	347	92411	23	12	14	7	7775	1	1	1	473.31	944.605	2	944.591	0.0143	0	15.02	0.23	R	GTTITLVLK	E			Cmpd 5124, +MS2(473.3097), 20.7-31.1eV, 21.9 min #5597
352	XRCC6_HUMAN	X-ray repair cross-complementing protein 6 OS=Homo sapiens GN=XRCC6 PE=1 SV=2	46	69799	6	2	5	2	7788	5	0	1	476.265	950.515	2	950.482	0.0329	1	2.2	17	K	DKNSVNFK	N			Cmpd 7395, +MS2(476.2648), 20.8-31.3eV, 27.6 min #7973
181	RPN1_HUMAN	Dolichyl-diphosphooligosaccharide--protein glycosyltransferase subunit 1 OS=Homo sapiens GN=RPN1 PE=1 SV=1	88	68527	8	5	7	5	7788	1	1	1	476.265	950.515	2	950.501	0.0136	0	31.46	0.02	R	FPLFGGWK	T			Cmpd 7395, +MS2(476.2648), 20.8-31.3eV, 27.6 min #7973
1	HBB_HUMAN	Hemoglobin subunit beta OS=Homo sapiens GN=HBB PE=1 SV=2	5361	15988	401	234	12	12	7791	1	1	0	318.179	951.516	3	951.503	0.0131	0	17.8	0.44	M	VHLTPEEK	S			Cmpd 3512, +MS2(318.1792), 18.4-27.6eV, 16.3 min #3881
1	HBB_HUMAN	Hemoglobin subunit beta OS=Homo sapiens GN=HBB PE=1 SV=2	5361	15988	401	234	12	12	7792	1	1	0	476.766	951.517	2	951.503	0.0149	0	51.51	0.00019	M	VHLTPEEK	S			Cmpd 3510, +MS2(476.7660), 20.9-31.3eV, 16.3 min #3879
3	HBD_HUMAN	Hemoglobin subunit delta OS=Homo sapiens GN=HBD PE=1 SV=2	3299	16045	251	155	7	7	7791	1	0	0	318.179	951.516	3	951.503	0.0131	0	17.8	0.44	M	VHLTPEEK	T			Cmpd 3512, +MS2(318.1792), 18.4-27.6eV, 16.3 min #3881
3	HBD_HUMAN	Hemoglobin subunit delta OS=Homo sapiens GN=HBD PE=1 SV=2	3299	16045	251	155	7	7	7792	1	0	0	476.766	951.517	2	951.503	0.0149	0	51.51	0.00019	M	VHLTPEEK	T			Cmpd 3510, +MS2(476.7660), 20.9-31.3eV, 16.3 min #3879
27	H2B1B_HUMAN	Histone H2B type 1-B OS=Homo sapiens GN=HIST1H2BB PE=1 SV=2	605	13942	11	9	4	2	7804	1	1	0	477.312	952.61	2	952.596	0.0146	0	38.77	0.00059	R	LLLPGELAK	H			Cmpd 5601, +MS2(477.3124), 20.9-31.3eV, 23.0 min #6096
409	H2B1A_HUMAN	Histone H2B type 1-A OS=Homo sapiens GN=HIST1H2BA PE=1 SV=3	39	14159	5	1	5	1	7804	1	0	0	477.312	952.61	2	952.596	0.0146	0	38.77	0.00059	R	LLLPGELAK	H			Cmpd 5601, +MS2(477.3124), 20.9-31.3eV, 23.0 min #6096
519	NU205_HUMAN	Nuclear pore complex protein Nup205 OS=Homo sapiens GN=NUP205 PE=1 SV=3	28	227776	12	1	11	1	7804	9	0	1	477.312	952.61	2	952.596	0.0146	0	1.65	3	R	LLPEQLIK	E			Cmpd 5601, +MS2(477.3124), 20.9-31.3eV, 23.0 min #6096
534	XPO2_HUMAN	Exportin-2 OS=Homo sapiens GN=CSE1L PE=1 SV=3	27	110346	7	1	5	1	7803	3	1	1	477.294	952.574	2	952.596	-0.0214	0	2.58	6.8	K	IIIPEIQK	V			Cmpd 6308, +MS2(477.2944), 20.9-31.3eV, 24.7 min #6834
534	XPO2_HUMAN	Exportin-2 OS=Homo sapiens GN=CSE1L PE=1 SV=3	27	110346	7	1	5	1	7804	2	0	1	477.312	952.61	2	952.596	0.0146	0	26.57	0.0098	K	IIIPEIQK	V			Cmpd 5601, +MS2(477.3124), 20.9-31.3eV, 23.0 min #6096
586	COQ6_HUMAN	Ubiquinone biosynthesis monooxygenase COQ6, mitochondrial OS=Homo sapiens GN=COQ6 PE=1 SV=2	20	50838	3	1	2	1	7803	2	0	1	477.294	952.574	2	952.596	-0.0214	0	3.1	6	K	ILLLEAGPK	K			Cmpd 6308, +MS2(477.2944), 20.9-31.3eV, 24.7 min #6834
586	COQ6_HUMAN	Ubiquinone biosynthesis monooxygenase COQ6, mitochondrial OS=Homo sapiens GN=COQ6 PE=1 SV=2	20	50838	3	1	2	1	7804	6	0	1	477.312	952.61	2	952.596	0.0146	0	19.52	0.05	K	ILLLEAGPK	K			Cmpd 5601, +MS2(477.3124), 20.9-31.3eV, 23.0 min #6096
550	CU129_HUMAN	Putative uncharacterized protein encoded by LINC00479 OS=Homo sapiens GN=LINC00479 PE=5 SV=2	26	15199	1	1	1	1	7804	3	0	1	477.312	952.61	2	952.597	0.0133	1	25.72	0.012	R	LLIPRWR	E			Cmpd 5601, +MS2(477.3124), 20.9-31.3eV, 23.0 min #6096
549	NEK10_HUMAN	Serine/threonine-protein kinase Nek10 OS=Homo sapiens GN=NEK10 PE=2 SV=3	26	133176	9	1	5	1	7803	5	0	1	477.294	952.574	2	952.607	-0.0326	1	2.08	7.6	K	LILPNKQK	N			Cmpd 6308, +MS2(477.2944), 20.9-31.3eV, 24.7 min #6834
549	NEK10_HUMAN	Serine/threonine-protein kinase Nek10 OS=Homo sapiens GN=NEK10 PE=2 SV=3	26	133176	9	1	5	1	7804	3	0	1	477.312	952.61	2	952.607	0.0034	1	25.72	0.012	K	LILPNKQK	N			Cmpd 5601, +MS2(477.3124), 20.9-31.3eV, 23.0 min #6096
569	MOS_HUMAN	Proto-oncogene serine/threonine-protein kinase mos OS=Homo sapiens GN=MOS PE=1 SV=1	23	37796	2	1	2	1	7804	5	0	1	477.312	952.61	2	952.607	0.0034	0	23.06	0.022	K	LLLGATLPR	A			Cmpd 5601, +MS2(477.3124), 20.9-31.3eV, 23.0 min #6096
348	PRKDC_HUMAN	DNA-dependent protein kinase catalytic subunit OS=Homo sapiens GN=PRKDC PE=1 SV=3	46	468788	21	2	19	2	7814	1	1	1	478.8	955.585	2	955.57	0.0144	0	14.76	0.68	R	LLEEALLR	L			Cmpd 5650, +MS2(478.7996), 20.9-31.4eV, 23.2 min #6147
190	LDHB_HUMAN	L-lactate dehydrogenase B chain OS=Homo sapiens GN=LDHB PE=1 SV=2	83	36615	9	3	7	3	7824	1	1	1	479.317	956.62	2	956.606	0.0142	0	29.94	0.0079	K	FIIPQIVK	Y			Cmpd 6932, +MS2(479.3173), 20.9-31.4eV, 26.3 min #7487
224	IF4G3_HUMAN	Eukaryotic translation initiation factor 4 gamma 3 OS=Homo sapiens GN=EIF4G3 PE=1 SV=2	69	176542	7	1	7	1	7824	2	0	1	479.317	956.62	2	956.613	0.007	2	6.36	1.8	R	KVRSILNK	L			Cmpd 6932, +MS2(479.3173), 20.9-31.4eV, 26.3 min #7487
346	IMB1_HUMAN	Importin subunit beta-1 OS=Homo sapiens GN=KPNB1 PE=1 SV=2	47	97108	7	1	6	1	7827	3	1	1	479.802	957.589	2	957.575	0.014	0	2.37	13	M	ELITILEK	T			Cmpd 6198, +MS2(479.8016), 19.7-29.5eV, 24.4 min #6718
346	IMB1_HUMAN	Importin subunit beta-1 OS=Homo sapiens GN=KPNB1 PE=1 SV=2	47	97108	7	1	6	1	7828	5	0	1	479.809	957.604	2	957.575	0.0289	0	5.76	3.9	M	ELITILEK	T			Cmpd 7728, +MS2(479.8091), 21.0-31.4eV, 28.4 min #8321
530	GFPT1_HUMAN	Glutamine--fructose-6-phosphate aminotransferase [isomerizing] 1 OS=Homo sapiens GN=GFPT1 PE=1 SV=3	27	78756	12	2	9	2	7827	1	0	1	479.802	957.589	2	957.575	0.014	0	12.56	1.3	R	EILETLIK	G			Cmpd 6198, +MS2(479.8016), 19.7-29.5eV, 24.4 min #6718
530	GFPT1_HUMAN	Glutamine--fructose-6-phosphate aminotransferase [isomerizing] 1 OS=Homo sapiens GN=GFPT1 PE=1 SV=3	27	78756	12	2	9	2	7828	7	0	1	479.809	957.604	2	957.575	0.0289	0	2.7	7.9	R	EILETLIK	G			Cmpd 7728, +MS2(479.8091), 21.0-31.4eV, 28.4 min #8321
149	ACLY_HUMAN	ATP-citrate synthase OS=Homo sapiens GN=ACLY PE=1 SV=3	109	120762	11	3	10	2	7828	1	1	1	479.809	957.604	2	957.59	0.0137	0	41.2	0.0011	K	EILIPVFK	N			Cmpd 7728, +MS2(479.8091), 21.0-31.4eV, 28.4 min #8321
501	MCM3_HUMAN	DNA replication licensing factor MCM3 OS=Homo sapiens GN=MCM3 PE=1 SV=3	30	90924	5	1	4	1	7836	7	1	1	480.787	959.559	2	959.547	0.0114	0	4.02	13	R	TVLIACNVK	Q			Cmpd 9155, +MS2(480.7867), 21.0-31.5eV, 32.3 min #9822
592	MX2_HUMAN	Interferon-induced GTP-binding protein Mx2 OS=Homo sapiens GN=MX2 PE=1 SV=1	19	82037	5	0	5	0	7836	8	0	1	480.787	959.559	2	959.565	-0.0063	1	3.49	15	R	LSLAEATKK	E			Cmpd 9155, +MS2(480.7867), 21.0-31.5eV, 32.3 min #9822
353	PYGB_HUMAN	Glycogen phosphorylase, brain form OS=Homo sapiens GN=PYGB PE=1 SV=5	46	96635	8	1	8	1	7889	1	0	0	481.247	960.479	2	960.449	0.03	0	11.01	3.3	K	AAPGYHMAK	L	Oxidation (M)	0.000000100.0	Cmpd 18297, +MS2(481.2466), 19.7-29.6eV, 71.2 min #19742
29	CH60_HUMAN	60 kDa heat shock protein, mitochondrial OS=Homo sapiens GN=HSPD1 PE=1 SV=2	565	61016	24	11	14	5	7889	5	1	1	481.247	960.479	2	960.478	0.001	1	0.19	40	K	APGFGDNRK	N			Cmpd 18297, +MS2(481.2466), 19.7-29.6eV, 71.2 min #19742
427	ILF2_HUMAN	Interleukin enhancer-binding factor 2 OS=Homo sapiens GN=ILF2 PE=1 SV=2	37	43035	4	1	4	1	7889	4	0	1	481.247	960.479	2	960.492	-0.0129	0	1.58	29	K	AYEKPPEK	K			Cmpd 18297, +MS2(481.2466), 19.7-29.6eV, 71.2 min #19742
568	SUCB2_HUMAN	Succinate--CoA ligase [GDP-forming] subunit beta, mitochondrial OS=Homo sapiens GN=SUCLG2 PE=1 SV=2	23	46481	6	0	5	0	7889	2	0	1	481.247	960.479	2	960.506	-0.0275	1	7.55	7.4	K	ACRELELK	V			Cmpd 18297, +MS2(481.2466), 19.7-29.6eV, 71.2 min #19742
568	SUCB2_HUMAN	Succinate--CoA ligase [GDP-forming] subunit beta, mitochondrial OS=Homo sapiens GN=SUCLG2 PE=1 SV=2	23	46481	6	0	5	0	7891	1	1	1	481.252	960.488	2	960.506	-0.0178	1	8.15	7.3	K	ACRELELK	V			Cmpd 17896, +MS2(481.2515), 19.7-29.6eV, 69.2 min #19301
76	UBA1_HUMAN	Ubiquitin-like modifier-activating enzyme 1 OS=Homo sapiens GN=UBA1 PE=1 SV=3	242	117774	13	7	12	6	7896	4	1	1	482.767	963.52	2	963.506	0.0141	1	8.63	4.8	-	MSSSPLSKK	R			Cmpd 3577, +MS2(482.7673), 21.0-31.6eV, 16.5 min #3949
95	ROA2_HUMAN	Heterogeneous nuclear ribonucleoproteins A2/B1 OS=Homo sapiens GN=HNRNPA2B1 PE=1 SV=2	164	37407	8	4	7	3	7896	8	0	1	482.767	963.52	2	963.514	0.0062	2	3.65	15	R	EKEQFRK	L			Cmpd 3577, +MS2(482.7673), 21.0-31.6eV, 16.5 min #3949
565	MBD5_HUMAN	Methyl-CpG-binding domain protein 5 OS=Homo sapiens GN=MBD5 PE=1 SV=3	23	159795	2	1	2	1	7902	1	1	1	483.312	964.609	2	964.607	0.0021	0	23.31	0.026	K	IIAVATLHK	S			Cmpd 8736, +MS2(483.3118), 21.1-31.6eV, 31.2 min #9381
197	PA1B3_HUMAN	Platelet-activating factor acetylhydrolase IB subunit gamma OS=Homo sapiens GN=PAFAH1B3 PE=1 SV=1	78	25718	2	2	1	1	7903	1	1	1	483.337	964.659	2	964.643	0.0156	0	45.27	3e-05	R	VVVLGLLPR	G			Cmpd 7146, +MS2(483.3368), 21.1-31.6eV, 26.9 min #7711
197	PA1B3_HUMAN	Platelet-activating factor acetylhydrolase IB subunit gamma OS=Homo sapiens GN=PAFAH1B3 PE=1 SV=1	78	25718	2	2	1	1	7904	1	1	1	483.337	964.659	2	964.643	0.0158	0	46.16	2.4e-05	R	VVVLGLLPR	G			Cmpd 7193, +MS2(483.3369), 21.1-31.6eV, 27.0 min #7760
535	MX1_HUMAN	Interferon-induced GTP-binding protein Mx1 OS=Homo sapiens GN=MX1 PE=1 SV=4	26	75473	8	1	8	1	7906	5	1	1	966.509	965.502	1	965.519	-0.0177	1	2.09	19	R	LRHEFHK	W			Cmpd 9486, +MS2(966.5091), 42.7-64.1eV, 33.3 min #10171
591	CMYA5_HUMAN	Cardiomyopathy-associated protein 5 OS=Homo sapiens GN=CMYA5 PE=1 SV=3	19	448935	13	1	12	1	7910	8	0	1	483.794	965.573	2	965.537	0.0359	1	1.98	9.5	K	IKMFNSVK	E			Cmpd 8311, +MS2(483.7936), 21.1-31.6eV, 30.0 min #8935
81	PDIA1_HUMAN	Protein disulfide-isomerase OS=Homo sapiens GN=P4HB PE=1 SV=3	218	57081	14	7	10	4	7909	1	1	1	483.792	965.57	2	965.559	0.011	0	38.47	0.0022	R	ILEFFGLK	K			Cmpd 8305, +MS2(483.7921), 21.1-31.6eV, 30.0 min #8928
81	PDIA1_HUMAN	Protein disulfide-isomerase OS=Homo sapiens GN=P4HB PE=1 SV=3	218	57081	14	7	10	4	7910	1	1	1	483.794	965.573	2	965.559	0.0141	0	48.83	0.0002	R	ILEFFGLK	K			Cmpd 8311, +MS2(483.7936), 21.1-31.6eV, 30.0 min #8935
583	EIF3A_HUMAN	Eukaryotic translation initiation factor 3 subunit A OS=Homo sapiens GN=EIF3A PE=1 SV=1	20	166468	4	0	4	0	7922	1	1	1	485.317	968.62	2	968.606	0.0146	0	13.3	0.4	R	LLLTPWVK	F			Cmpd 7182, +MS2(485.3175), 21.2-31.7eV, 26.9 min #7748
106	B3AT_HUMAN	Band 3 anion transport protein OS=Homo sapiens GN=SLC4A1 PE=1 SV=3	146	101727	7	5	7	5	7923	1	1	1	485.834	969.653	2	969.638	0.015	0	33.84	0.0018	R	VLLPLIFR	N			Cmpd 9215, +MS2(485.8335), 21.1-31.7eV, 32.6 min #9886
207	HEMO_HUMAN	Hemopexin OS=Homo sapiens GN=HPX PE=1 SV=2	74	51643	4	2	4	2	7936	2	1	1	487.286	972.558	2	972.543	0.0147	0	8.43	6	R	LWWLDLK	S			Cmpd 9166, +MS2(487.2863), 21.2-31.8eV, 32.4 min #9834
296	CATG_HUMAN	Cathepsin G OS=Homo sapiens GN=CTSG PE=1 SV=2	55	28819	5	2	4	1	7952	4	1	1	490.29	978.565	2	978.561	0.0043	0	3.92	19	R	NVNPVALPR	A			Cmpd 5641, +MS2(490.2900), 19.8-29.8eV, 23.1 min #6137
556	UGDH_HUMAN	UDP-glucose 6-dehydrogenase OS=Homo sapiens GN=UGDH PE=1 SV=1	25	54989	4	1	4	1	7953	1	1	1	490.309	978.604	2	978.59	0.0132	0	24.62	0.05	K	IAILGFAFK	K			Cmpd 8814, +MS2(490.3090), 21.3-31.9eV, 31.4 min #9463
4	FIBB_HUMAN	Fibrinogen beta chain OS=Homo sapiens GN=FGB PE=1 SV=2	3170	55892	81	65	21	17	7955	1	1	1	490.734	979.454	2	979.436	0.0182	0	52.75	0.00012	R	QDGSVDFGR	K			Cmpd 3637, +MS2(490.7343), 19.9-29.8eV, 16.6 min #4012
538	SEPT6_HUMAN	Septin-6 OS=Homo sapiens GN=SEPT6 PE=1 SV=4	26	49685	3	1	2	1	7958	1	1	0	490.837	979.659	2	979.643	0.016	0	26.28	0.0042	K	VNIIPIIAK	A			Cmpd 6930, +MS2(490.8368), 21.3-32.0eV, 26.3 min #7485
538	SEPT6_HUMAN	Septin-6 OS=Homo sapiens GN=SEPT6 PE=1 SV=4	26	49685	3	1	2	1	7959	1	1	0	490.837	979.66	2	979.643	0.0166	0	4.87	0.59	K	VNIIPIIAK	A			Cmpd 6593, +MS2(490.8371), 21.3-32.0eV, 25.5 min #7132
539	SEPT7_HUMAN	Septin-7 OS=Homo sapiens GN=SEPT7 PE=1 SV=2	26	50648	5	1	4	1	7958	1	0	0	490.837	979.659	2	979.643	0.016	0	26.28	0.0042	K	VNIIPLIAK	A			Cmpd 6930, +MS2(490.8368), 21.3-32.0eV, 26.3 min #7485
539	SEPT7_HUMAN	Septin-7 OS=Homo sapiens GN=SEPT7 PE=1 SV=2	26	50648	5	1	4	1	7959	1	0	0	490.837	979.66	2	979.643	0.0166	0	4.87	0.59	K	VNIIPLIAK	A			Cmpd 6593, +MS2(490.8371), 21.3-32.0eV, 25.5 min #7132
540	SEP14_HUMAN	Septin-14 OS=Homo sapiens GN=SEPT14 PE=1 SV=2	26	49993	4	1	3	1	7958	1	0	0	490.837	979.659	2	979.643	0.016	0	26.28	0.0042	K	VNIIPLIAK	A			Cmpd 6930, +MS2(490.8368), 21.3-32.0eV, 26.3 min #7485
540	SEP14_HUMAN	Septin-14 OS=Homo sapiens GN=SEPT14 PE=1 SV=2	26	49993	4	1	3	1	7959	1	0	0	490.837	979.66	2	979.643	0.0166	0	4.87	0.59	K	VNIIPLIAK	A			Cmpd 6593, +MS2(490.8371), 21.3-32.0eV, 25.5 min #7132
541	SEP11_HUMAN	Septin-11 OS=Homo sapiens GN=SEPT11 PE=1 SV=3	26	49367	3	1	2	1	7958	1	0	0	490.837	979.659	2	979.643	0.016	0	26.28	0.0042	K	VNIIPIIAK	A			Cmpd 6930, +MS2(490.8368), 21.3-32.0eV, 26.3 min #7485
541	SEP11_HUMAN	Septin-11 OS=Homo sapiens GN=SEPT11 PE=1 SV=3	26	49367	3	1	2	1	7959	1	0	0	490.837	979.66	2	979.643	0.0166	0	4.87	0.59	K	VNIIPIIAK	A			Cmpd 6593, +MS2(490.8371), 21.3-32.0eV, 25.5 min #7132
444	VIP1_HUMAN	Inositol hexakisphosphate and diphosphoinositol-pentakisphosphate kinase 1 OS=Homo sapiens GN=PPIP5K1 PE=1 SV=1	35	159420	6	1	6	1	7973	2	0	1	492.324	982.633	2	982.604	0.0299	2	35.47	0.002	R	SPLIRNRK	A			Cmpd 6503, +MS2(492.3240), 21.4-32.0eV, 25.3 min #7039
15	CO6A3_HUMAN	Collagen alpha-3(VI) chain OS=Homo sapiens GN=COL6A3 PE=1 SV=5	1054	343457	43	28	29	20	7973	1	1	1	492.324	982.633	2	982.617	0.016	0	66.43	1.6e-06	R	ALILVGLER	V			Cmpd 6503, +MS2(492.3240), 21.4-32.0eV, 25.3 min #7039
445	TPRGL_HUMAN	Tumor protein p63-regulated gene 1-like protein OS=Homo sapiens GN=TPRG1L PE=1 SV=1	35	30193	1	1	1	1	7973	3	0	1	492.324	982.633	2	982.654	-0.0204	1	35.42	0.0021	K	ALLIQAVKK	A			Cmpd 6503, +MS2(492.3240), 21.4-32.0eV, 25.3 min #7039
494	SSDH_HUMAN	Succinate-semialdehyde dehydrogenase, mitochondrial OS=Homo sapiens GN=ALDH5A1 PE=1 SV=2	31	57178	7	1	7	1	7976	1	1	1	492.822	983.629	2	983.613	0.0158	0	31.02	0.0083	R	LAGLSAALLR	T			Cmpd 6039, +MS2(492.8216), 21.4-32.1eV, 24.1 min #6553
375	SERA_HUMAN	D-3-phosphoglycerate dehydrogenase OS=Homo sapiens GN=PHGDH PE=1 SV=4	43	56614	3	2	2	1	7988	1	1	1	493.814	985.613	2	985.596	0.0167	0	35.04	0.0062	R	DLPLLLFR	T			Cmpd 10316, +MS2(493.8137), 21.4-32.1eV, 36.0 min #11051
375	SERA_HUMAN	D-3-phosphoglycerate dehydrogenase OS=Homo sapiens GN=PHGDH PE=1 SV=4	43	56614	3	2	2	1	7989	1	1	1	493.814	985.613	2	985.596	0.017	0	33.1	0.0097	R	DLPLLLFR	T			Cmpd 10346, +MS2(493.8138), 21.4-32.1eV, 36.1 min #11083
188	ARF4_HUMAN	ADP-ribosylation factor 4 OS=Homo sapiens GN=ARF4 PE=1 SV=3	84	20498	5	3	4	3	7992	1	1	1	494.784	987.554	2	987.542	0.012	0	53.7	0.00021	K	MLLVDELR	D			Cmpd 6430, +MS2(494.7844), 21.4-32.1eV, 25.1 min #6963
54	H4_HUMAN	Histone H4 OS=Homo sapiens GN=HIST1H4A PE=1 SV=2	315	11360	15	8	6	4	7997	1	1	1	495.298	988.582	2	988.571	0.0111	0	11.54	1.7	K	VFLENVIR	D			Cmpd 6248, +MS2(495.2981), 21.4-32.2eV, 24.6 min #6771
54	H4_HUMAN	Histone H4 OS=Homo sapiens GN=HIST1H4A PE=1 SV=2	315	11360	15	8	6	4	7998	1	1	1	495.3	988.585	2	988.571	0.0149	0	43.46	0.001	K	VFLENVIR	D			Cmpd 5741, +MS2(495.3000), 21.4-32.2eV, 23.4 min #6242
594	RYR2_HUMAN	Ryanodine receptor 2 OS=Homo sapiens GN=RYR2 PE=1 SV=3	18	564206	20	0	18	0	8005	6	0	0	495.81	989.605	2	989.569	0.0357	1	2.23	8.3	R	SLLSVRMGK	E			Cmpd 8668, +MS2(495.8097), 21.5-32.2eV, 31.0 min #9310
594	RYR2_HUMAN	Ryanodine receptor 2 OS=Homo sapiens GN=RYR2 PE=1 SV=3	18	564206	20	0	18	0	8006	2	0	0	495.811	989.607	2	989.569	0.0377	1	2.04	6.9	R	SLLSVRMGK	E			Cmpd 8684, +MS2(495.8107), 21.5-32.2eV, 31.0 min #9327
459	TAGL_HUMAN	Transgelin OS=Homo sapiens GN=TAGLN PE=1 SV=4	34	22596	2	1	2	1	8004	1	0	1	495.8	989.586	2	989.57	0.0163	0	34.33	0.0075	R	LGFQVWLK	N			Cmpd 7171, +MS2(495.8004), 21.5-32.2eV, 26.9 min #7737
178	GTR1_HUMAN	Solute carrier family 2, facilitated glucose transporter member 1 OS=Homo sapiens GN=SLC2A1 PE=1 SV=2	90	54049	6	3	4	2	8005	1	1	1	495.81	989.605	2	989.591	0.0139	0	39.62	0.0015	K	VTILELFR	S			Cmpd 8668, +MS2(495.8097), 21.5-32.2eV, 31.0 min #9310
178	GTR1_HUMAN	Solute carrier family 2, facilitated glucose transporter member 1 OS=Homo sapiens GN=SLC2A1 PE=1 SV=2	90	54049	6	3	4	2	8006	1	1	1	495.811	989.607	2	989.591	0.0159	0	47.52	0.0002	K	VTILELFR	S			Cmpd 8684, +MS2(495.8107), 21.5-32.2eV, 31.0 min #9327
291	RS2_HUMAN	40S ribosomal protein S2 OS=Homo sapiens GN=RPS2 PE=1 SV=2	56	31305	5	1	4	1	8004	2	1	1	495.8	989.586	2	989.594	-0.0081	2	10.36	1.9	R	LVKDMKIK	S	Oxidation (M)	0.00001000.0	Cmpd 7171, +MS2(495.8004), 21.5-32.2eV, 26.9 min #7737
81	PDIA1_HUMAN	Protein disulfide-isomerase OS=Homo sapiens GN=P4HB PE=1 SV=3	218	57081	14	7	10	4	8009	1	1	1	496.284	990.553	2	990.539	0.0146	0	26.71	0.068	K	ENLLDFIK	H			Cmpd 8312, +MS2(496.2839), 21.5-32.2eV, 30.0 min #8936
418	HXK1_HUMAN	Hexokinase-1 OS=Homo sapiens GN=HK1 PE=1 SV=3	38	102420	8	1	6	1	8009	3	0	1	496.284	990.553	2	990.542	0.0112	1	1.49	23	K	DMLLEVKK	R	Oxidation (M)	0.01000000.0	Cmpd 8312, +MS2(496.2839), 21.5-32.2eV, 30.0 min #8936
492	PA1B2_HUMAN	Platelet-activating factor acetylhydrolase IB subunit beta OS=Homo sapiens GN=PAFAH1B2 PE=1 SV=1	31	25553	1	1	1	1	8016	1	1	1	497.352	992.689	2	992.675	0.0149	0	31.22	0.00076	K	IIVLGLLPR	G			Cmpd 8334, +MS2(497.3520), 21.5-32.3eV, 30.0 min #8959
183	FAS_HUMAN	Fatty acid synthase OS=Homo sapiens GN=FASN PE=1 SV=3	87	273254	10	5	10	5	8020	1	1	1	498.336	994.658	2	994.643	0.015	0	19.9	0.026	R	VLEALLPLK	G			Cmpd 7543, +MS2(498.3361), 20.0-30.0eV, 28.0 min #8128
348	PRKDC_HUMAN	DNA-dependent protein kinase catalytic subunit OS=Homo sapiens GN=PRKDC PE=1 SV=3	46	468788	21	2	19	2	8021	1	1	1	498.336	994.658	2	994.643	0.0155	0	27.22	0.0048	K	IPALDLLIK	L			Cmpd 8505, +MS2(498.3363), 21.6-32.3eV, 30.5 min #9138
587	ANR27_HUMAN	Ankyrin repeat domain-containing protein 27 OS=Homo sapiens GN=ANKRD27 PE=1 SV=2	19	116910	6	1	6	1	8021	2	0	1	498.336	994.658	2	994.643	0.0155	0	19.43	0.029	R	ADLIPLLLK	H			Cmpd 8505, +MS2(498.3363), 21.6-32.3eV, 30.5 min #9138
537	CISY_HUMAN	Citrate synthase, mitochondrial OS=Homo sapiens GN=CS PE=1 SV=2	26	51680	2	1	2	1	8029	1	1	1	499.308	996.601	2	996.586	0.015	0	26.29	0.053	K	DILADLIPK	E			Cmpd 9572, +MS2(499.3075), 21.6-32.4eV, 33.6 min #10262
10	ACTB_HUMAN	Actin, cytoplasmic 1 OS=Homo sapiens GN=ACTB PE=1 SV=1	1546	41710	38	30	12	9	8031	1	1	0	499.755	997.496	2	997.479	0.017	0	40.14	0.0026	R	DLTDYLMK	I			Cmpd 7420, +MS2(499.7553), 21.6-32.4eV, 27.7 min #8000
31	ACTC_HUMAN	Actin, alpha cardiac muscle 1 OS=Homo sapiens GN=ACTC1 PE=1 SV=1	544	41992	20	13	8	5	8031	1	0	0	499.755	997.496	2	997.479	0.017	0	40.14	0.0026	R	DLTDYLMK	I			Cmpd 7420, +MS2(499.7553), 21.6-32.4eV, 27.7 min #8000
32	ACTS_HUMAN	Actin, alpha skeletal muscle OS=Homo sapiens GN=ACTA1 PE=1 SV=1	544	42024	21	13	8	5	8031	1	0	0	499.755	997.496	2	997.479	0.017	0	40.14	0.0026	R	DLTDYLMK	I			Cmpd 7420, +MS2(499.7553), 21.6-32.4eV, 27.7 min #8000
45	ACTBL_HUMAN	Beta-actin-like protein 2 OS=Homo sapiens GN=ACTBL2 PE=1 SV=2	413	41976	21	14	8	5	8031	1	0	0	499.755	997.496	2	997.479	0.017	0	40.14	0.0026	R	DLTDYLMK	I			Cmpd 7420, +MS2(499.7553), 21.6-32.4eV, 27.7 min #8000
163	PLSL_HUMAN	Plastin-2 OS=Homo sapiens GN=LCP1 PE=1 SV=6	101	70244	14	5	13	5	8034	1	1	1	499.771	997.527	2	997.512	0.0144	0	19.93	0.28	R	ISFDEFIK	I			Cmpd 7142, +MS2(499.7705), 21.6-32.4eV, 26.9 min #7707
20	MYH9_HUMAN	Myosin-9 OS=Homo sapiens GN=MYH9 PE=1 SV=4	830	226392	38	27	25	16	8037	1	1	1	500.292	998.57	2	998.555	0.0151	0	33.38	0.014	R	GDLPFVVPR	R			Cmpd 6411, +MS2(500.2923), 21.6-32.4eV, 25.0 min #6943
107	TRAP1_HUMAN	Heat shock protein 75 kDa, mitochondrial OS=Homo sapiens GN=TRAP1 PE=1 SV=3	146	80060	8	4	7	3	8037	5	0	1	500.292	998.57	2	998.562	0.0079	1	3	16	R	RTTAQLGPR	R			Cmpd 6411, +MS2(500.2923), 21.6-32.4eV, 25.0 min #6943
277	RABP2_HUMAN	Cellular retinoic acid-binding protein 2 OS=Homo sapiens GN=CRABP2 PE=1 SV=2	58	15683	1	1	1	1	8038	1	1	1	500.81	999.605	2	999.59	0.0155	0	58.23	4.4e-05	K	VLGVNVMLR	K			Cmpd 5905, +MS2(500.8100), 21.6-32.5eV, 23.8 min #6414
429	FYN_HUMAN	Tyrosine-protein kinase Fyn OS=Homo sapiens GN=FYN PE=1 SV=3	36	60723	5	1	5	1	8046	2	0	1	502.818	1003.62	2	1003.59	0.0311	1	6.22	2.9	R	LTDLSVKTK	D			Cmpd 9157, +MS2(502.8185), 21.7-32.6eV, 32.4 min #9824
225	AMPL_HUMAN	Cytosol aminopeptidase OS=Homo sapiens GN=LAP3 PE=1 SV=3	69	56131	10	3	8	3	8046	1	1	1	502.818	1003.62	2	1003.61	0.0159	0	15.64	0.33	R	TLIEFLLR	F			Cmpd 9157, +MS2(502.8185), 21.7-32.6eV, 32.4 min #9824
225	AMPL_HUMAN	Cytosol aminopeptidase OS=Homo sapiens GN=LAP3 PE=1 SV=3	69	56131	10	3	8	3	8047	1	1	1	502.819	1003.62	2	1003.61	0.0161	0	48.97	0.00013	R	TLIEFLLR	F			Cmpd 9181, +MS2(502.8186), 21.7-32.6eV, 32.4 min #9850
433	HPCA_HUMAN	Neuron-specific calcium-binding protein hippocalcin OS=Homo sapiens GN=HPCA PE=1 SV=2	36	22413	2	1	2	1	8050	1	1	1	503.79	1005.57	2	1005.55	0.0162	0	36.29	0.011	K	LSLEEFIR	G			Cmpd 7536, +MS2(503.7901), 21.8-32.7eV, 28.0 min #8121
340	ARPC4_HUMAN	Actin-related protein 2/3 complex subunit 4 OS=Homo sapiens GN=ARPC4 PE=1 SV=3	47	19654	3	2	3	2	8058	1	1	1	505.288	1008.56	2	1008.54	0.0215	0	32.95	0.012	R	AENFFILR	R			Cmpd 6343, +MS2(505.2877), 21.9-32.8eV, 24.8 min #6871
348	PRKDC_HUMAN	DNA-dependent protein kinase catalytic subunit OS=Homo sapiens GN=PRKDC PE=1 SV=3	46	468788	21	2	19	2	8061	1	1	1	505.298	1008.58	2	1008.56	0.0161	0	15.26	0.56	R	EIFNFVLK	A			Cmpd 7713, +MS2(505.2975), 21.9-32.8eV, 28.4 min #8306
348	PRKDC_HUMAN	DNA-dependent protein kinase catalytic subunit OS=Homo sapiens GN=PRKDC PE=1 SV=3	46	468788	21	2	19	2	8062	1	1	1	505.298	1008.58	2	1008.56	0.017	0	6.4	12	R	EIFNFVLK	A			Cmpd 7680, +MS2(505.2980), 21.9-32.8eV, 28.3 min #8271
163	PLSL_HUMAN	Plastin-2 OS=Homo sapiens GN=LCP1 PE=1 SV=6	101	70244	14	5	13	5	8072	1	1	1	506.82	1011.62	2	1011.61	0.0168	0	39.85	0.0017	R	NEALIALLR	E			Cmpd 6964, +MS2(506.8195), 21.9-32.9eV, 26.4 min #7520
21	ALBU_HUMAN	Serum albumin OS=Homo sapiens GN=ALB PE=1 SV=2	809	69321	38	24	11	9	8084	3	1	1	507.313	1012.61	2	1012.59	0.0194	0	8.73	4.3	K	LVAASQAALGL	-			Cmpd 7753, +MS2(507.3128), 22.0-33.0eV, 28.5 min #8347
21	ALBU_HUMAN	Serum albumin OS=Homo sapiens GN=ALB PE=1 SV=2	809	69321	38	24	11	9	8085	1	1	1	507.315	1012.61	2	1012.59	0.0233	0	26.35	0.071	K	LVAASQAALGL	-			Cmpd 7003, +MS2(507.3147), 22.0-32.9eV, 26.5 min #7561
10	ACTB_HUMAN	Actin, cytoplasmic 1 OS=Homo sapiens GN=ACTB PE=1 SV=1	1546	41710	38	30	12	9	8086	1	1	0	507.752	1013.49	2	1013.47	0.0166	0	28.51	0.032	R	DLTDYLMK	I	Oxidation (M)	0.00000010.0	Cmpd 5904, +MS2(507.7525), 22.0-33.0eV, 23.8 min #6413
10	ACTB_HUMAN	Actin, cytoplasmic 1 OS=Homo sapiens GN=ACTB PE=1 SV=1	1546	41710	38	30	12	9	8087	1	1	0	507.753	1013.49	2	1013.47	0.0176	0	26.38	0.052	R	DLTDYLMK	I	Oxidation (M)	0.00000010.0	Cmpd 5841, +MS2(507.7531), 22.0-33.0eV, 23.6 min #6347
10	ACTB_HUMAN	Actin, cytoplasmic 1 OS=Homo sapiens GN=ACTB PE=1 SV=1	1546	41710	38	30	12	9	8088	1	1	0	507.754	1013.49	2	1013.47	0.0201	0	10.37	2.2	R	DLTDYLMK	I	Oxidation (M)	0.00000010.0	Cmpd 5977, +MS2(507.7543), 20.2-30.2eV, 23.9 min #6489
31	ACTC_HUMAN	Actin, alpha cardiac muscle 1 OS=Homo sapiens GN=ACTC1 PE=1 SV=1	544	41992	20	13	8	5	8086	1	0	0	507.752	1013.49	2	1013.47	0.0166	0	28.51	0.032	R	DLTDYLMK	I	Oxidation (M)	0.00000010.0	Cmpd 5904, +MS2(507.7525), 22.0-33.0eV, 23.8 min #6413
31	ACTC_HUMAN	Actin, alpha cardiac muscle 1 OS=Homo sapiens GN=ACTC1 PE=1 SV=1	544	41992	20	13	8	5	8087	1	0	0	507.753	1013.49	2	1013.47	0.0176	0	26.38	0.052	R	DLTDYLMK	I	Oxidation (M)	0.00000010.0	Cmpd 5841, +MS2(507.7531), 22.0-33.0eV, 23.6 min #6347
31	ACTC_HUMAN	Actin, alpha cardiac muscle 1 OS=Homo sapiens GN=ACTC1 PE=1 SV=1	544	41992	20	13	8	5	8088	1	0	0	507.754	1013.49	2	1013.47	0.0201	0	10.37	2.2	R	DLTDYLMK	I	Oxidation (M)	0.00000010.0	Cmpd 5977, +MS2(507.7543), 20.2-30.2eV, 23.9 min #6489
32	ACTS_HUMAN	Actin, alpha skeletal muscle OS=Homo sapiens GN=ACTA1 PE=1 SV=1	544	42024	21	13	8	5	8086	1	0	0	507.752	1013.49	2	1013.47	0.0166	0	28.51	0.032	R	DLTDYLMK	I	Oxidation (M)	0.00000010.0	Cmpd 5904, +MS2(507.7525), 22.0-33.0eV, 23.8 min #6413
32	ACTS_HUMAN	Actin, alpha skeletal muscle OS=Homo sapiens GN=ACTA1 PE=1 SV=1	544	42024	21	13	8	5	8087	1	0	0	507.753	1013.49	2	1013.47	0.0176	0	26.38	0.052	R	DLTDYLMK	I	Oxidation (M)	0.00000010.0	Cmpd 5841, +MS2(507.7531), 22.0-33.0eV, 23.6 min #6347
32	ACTS_HUMAN	Actin, alpha skeletal muscle OS=Homo sapiens GN=ACTA1 PE=1 SV=1	544	42024	21	13	8	5	8088	1	0	0	507.754	1013.49	2	1013.47	0.0201	0	10.37	2.2	R	DLTDYLMK	I	Oxidation (M)	0.00000010.0	Cmpd 5977, +MS2(507.7543), 20.2-30.2eV, 23.9 min #6489
45	ACTBL_HUMAN	Beta-actin-like protein 2 OS=Homo sapiens GN=ACTBL2 PE=1 SV=2	413	41976	21	14	8	5	8086	1	0	0	507.752	1013.49	2	1013.47	0.0166	0	28.51	0.032	R	DLTDYLMK	I	Oxidation (M)	0.00000010.0	Cmpd 5904, +MS2(507.7525), 22.0-33.0eV, 23.8 min #6413
45	ACTBL_HUMAN	Beta-actin-like protein 2 OS=Homo sapiens GN=ACTBL2 PE=1 SV=2	413	41976	21	14	8	5	8087	1	0	0	507.753	1013.49	2	1013.47	0.0176	0	26.38	0.052	R	DLTDYLMK	I	Oxidation (M)	0.00000010.0	Cmpd 5841, +MS2(507.7531), 22.0-33.0eV, 23.6 min #6347
45	ACTBL_HUMAN	Beta-actin-like protein 2 OS=Homo sapiens GN=ACTBL2 PE=1 SV=2	413	41976	21	14	8	5	8088	1	0	0	507.754	1013.49	2	1013.47	0.0201	0	10.37	2.2	R	DLTDYLMK	I	Oxidation (M)	0.00000010.0	Cmpd 5977, +MS2(507.7543), 20.2-30.2eV, 23.9 min #6489
145	AHNK_HUMAN	Neuroblast differentiation-associated protein AHNAK OS=Homo sapiens GN=AHNAK PE=1 SV=2	110	628699	61	8	54	8	8092	2	1	1	508.81	1015.61	2	1015.6	0.0033	2	5.59	9.5	K	LNIEGKSKK	S			Cmpd 6573, +MS2(508.8102), 22.0-33.1eV, 25.4 min #7111
559	SYDC_HUMAN	Aspartate--tRNA ligase, cytoplasmic OS=Homo sapiens GN=DARS PE=1 SV=2	24	57100	2	0	2	0	8103	1	1	1	511.3	1020.58	2	1020.58	0.0092	0	23.9	0.22	K	VFSIGPVFR	A			Cmpd 6779, +MS2(511.2997), 22.1-33.2eV, 25.9 min #7327
536	XPO1_HUMAN	Exportin-1 OS=Homo sapiens GN=XPO1 PE=1 SV=1	26	123306	6	1	6	1	8106	1	1	1	512.288	1022.56	2	1022.54	0.0245	0	17.74	0.51	K	FLNVPMFR	N			Cmpd 7222, +MS2(512.2881), 22.2-33.3eV, 27.0 min #7790
157	LUM_HUMAN	Lumican OS=Homo sapiens GN=LUM PE=1 SV=2	106	38405	5	4	3	2	8109	1	1	1	512.791	1023.57	2	1023.55	0.0165	0	38.71	0.0034	R	FNALQYLR	L			Cmpd 5950, +MS2(512.7906), 22.2-33.3eV, 23.9 min #6461
407	SBP1_HUMAN	Selenium-binding protein 1 OS=Homo sapiens GN=SELENBP1 PE=1 SV=2	39	52358	7	1	5	1	8115	1	1	1	513.31	1024.61	2	1024.59	0.0142	0	39.03	0.0019	K	DGLIPLEIR	F			Cmpd 8382, +MS2(513.3102), 22.2-33.4eV, 30.2 min #9009
512	NEBU_HUMAN	Nebulin OS=Homo sapiens GN=NEB PE=1 SV=5	29	772428	29	1	29	1	8115	2	0	1	513.31	1024.61	2	1024.63	-0.0222	1	29.22	0.018	R	VDAIPIKAAK	A			Cmpd 8382, +MS2(513.3102), 22.2-33.4eV, 30.2 min #9009
448	COR1A_HUMAN	Coronin-1A OS=Homo sapiens GN=CORO1A PE=1 SV=4	35	50994	6	1	4	1	8117	1	1	1	513.821	1025.63	2	1025.61	0.0157	0	35.26	0.0042	R	DAGPLLISLK	D			Cmpd 7532, +MS2(513.8212), 22.3-33.4eV, 28.0 min #8117
280	PGM1_HUMAN	Phosphoglucomutase-1 OS=Homo sapiens GN=PGM1 PE=1 SV=3	58	61411	6	3	5	2	8119	1	1	1	514.284	1026.55	2	1026.54	0.0151	0	27.66	0.051	R	SIFDFSALK	E			Cmpd 8066, +MS2(514.2841), 22.3-33.4eV, 29.3 min #8675
219	VDAC1_HUMAN	Voltage-dependent anion-selective channel protein 1 OS=Homo sapiens GN=VDAC1 PE=1 SV=2	70	30754	4	1	4	1	8131	1	1	1	515.818	1029.62	2	1029.61	0.0153	0	69.83	2.3e-06	K	LTLSALLDGK	N			Cmpd 6933, +MS2(515.8184), 22.4-33.5eV, 26.3 min #7488
220	VDAC3_HUMAN	Voltage-dependent anion-selective channel protein 3 OS=Homo sapiens GN=VDAC3 PE=1 SV=1	70	30639	1	1	1	1	8131	1	0	1	515.818	1029.62	2	1029.61	0.0153	0	69.83	2.3e-06	K	LTLSALIDGK	N			Cmpd 6933, +MS2(515.8184), 22.4-33.5eV, 26.3 min #7488
514	SYFB_HUMAN	Phenylalanine--tRNA ligase beta subunit OS=Homo sapiens GN=FARSB PE=1 SV=3	29	66074	3	1	3	1	8135	1	1	1	516.803	1031.59	2	1031.58	0.0144	0	28.95	0.045	R	DLLFQALGR	T			Cmpd 8301, +MS2(516.8027), 22.4-33.6eV, 30.0 min #8924
13	TBB5_HUMAN	Tubulin beta chain OS=Homo sapiens GN=TUBB PE=1 SV=2	1334	49639	37	34	15	14	8158	1	1	0	520.309	1038.6	2	1038.59	0.0164	0	54.38	7.4e-05	R	YLTVAAVFR	G			Cmpd 6259, +MS2(520.3086), 22.6-33.9eV, 24.6 min #6783
19	TBB4B_HUMAN	Tubulin beta-4B chain OS=Homo sapiens GN=TUBB4B PE=1 SV=1	889	49799	34	25	14	12	8158	1	0	0	520.309	1038.6	2	1038.59	0.0164	0	54.38	7.4e-05	R	YLTVAAVFR	G			Cmpd 6259, +MS2(520.3086), 22.6-33.9eV, 24.6 min #6783
37	TBB4A_HUMAN	Tubulin beta-4A chain OS=Homo sapiens GN=TUBB4A PE=1 SV=2	510	49554	28	19	12	10	8158	1	0	0	520.309	1038.6	2	1038.59	0.0164	0	54.38	7.4e-05	R	YLTVAAVFR	G			Cmpd 6259, +MS2(520.3086), 22.6-33.9eV, 24.6 min #6783
287	NUMA1_HUMAN	Nuclear mitotic apparatus protein 1 OS=Homo sapiens GN=NUMA1 PE=1 SV=2	56	238115	7	2	6	2	8160	1	1	1	520.317	1038.62	2	1038.61	0.0129	0	48.49	0.00039	R	ELGELIPLR	Q			Cmpd 7144, +MS2(520.3174), 22.6-33.9eV, 26.9 min #7709
496	VPS35_HUMAN	Vacuolar protein sorting-associated protein 35 OS=Homo sapiens GN=VPS35 PE=1 SV=2	31	91649	7	0	6	0	8161	2	1	1	520.835	1039.66	2	1039.64	0.0168	0	14.66	0.29	K	NIIIALIDR	L			Cmpd 7999, +MS2(520.8351), 22.6-33.9eV, 29.1 min #8605
512	NEBU_HUMAN	Nebulin OS=Homo sapiens GN=NEB PE=1 SV=5	29	772428	29	1	29	1	8167	3	1	1	522.299	1042.58	2	1042.61	-0.0299	2	5	14	K	LGLEEAKRK	G			Cmpd 6418, +MS2(522.2990), 22.7-34.1eV, 25.1 min #6950
525	SND1_HUMAN	Staphylococcal nuclease domain-containing protein 1 OS=Homo sapiens GN=SND1 PE=1 SV=1	28	101934	5	1	5	1	8186	1	1	1	524.81	1047.61	2	1047.59	0.0189	0	27.8	0.041	K	QFLPFLQR	A			Cmpd 7216, +MS2(524.8100), 22.8-34.2eV, 27.0 min #7784
131	TERA_HUMAN	Transitional endoplasmic reticulum ATPase OS=Homo sapiens GN=VCP PE=1 SV=4	123	89266	9	5	9	5	8189	1	1	1	525.289	1048.56	2	1048.54	0.0197	0	19.07	0.52	K	DVDLEFLAK	M			Cmpd 7819, +MS2(525.2892), 22.8-34.2eV, 28.7 min #8417
284	ADT3_HUMAN	ADP/ATP translocase 3 OS=Homo sapiens GN=SLC25A6 PE=1 SV=4	56	32845	6	2	5	2	8189	4	0	1	525.289	1048.56	2	1048.57	-0.0027	2	4.07	16	R	KIFRDEGGK	A			Cmpd 7819, +MS2(525.2892), 22.8-34.2eV, 28.7 min #8417
131	TERA_HUMAN	Transitional endoplasmic reticulum ATPase OS=Homo sapiens GN=VCP PE=1 SV=4	123	89266	9	5	9	5	8195	1	1	1	526.277	1050.54	2	1050.52	0.0224	0	43.15	0.0016	K	MDELQLFR	G			Cmpd 6431, +MS2(526.2769), 22.9-34.3eV, 25.1 min #6964
218	PFKAL_HUMAN	ATP-dependent 6-phosphofructokinase, liver type OS=Homo sapiens GN=PFKL PE=1 SV=6	70	84964	8	1	8	1	8195	7	0	0	526.277	1050.54	2	1050.55	-0.014	0	3.3	15	R	TFVLEVMGR	H			Cmpd 6431, +MS2(526.2769), 22.9-34.3eV, 25.1 min #6964
289	PFKAM_HUMAN	ATP-dependent 6-phosphofructokinase, muscle type OS=Homo sapiens GN=PFKM PE=1 SV=2	56	85128	4	1	4	1	8195	7	0	0	526.277	1050.54	2	1050.55	-0.014	0	3.3	15	R	TFVLEVMGR	H			Cmpd 6431, +MS2(526.2769), 22.9-34.3eV, 25.1 min #6964
601	PFKAP_HUMAN	ATP-dependent 6-phosphofructokinase, platelet type OS=Homo sapiens GN=PFKP PE=1 SV=2	16	85542	4	0	4	0	8195	7	0	0	526.277	1050.54	2	1050.55	-0.014	0	3.3	15	R	TFVLEVMGR	H			Cmpd 6431, +MS2(526.2769), 22.9-34.3eV, 25.1 min #6964
18	TBB2A_HUMAN	Tubulin beta-2A chain OS=Homo sapiens GN=TUBB2A PE=1 SV=1	892	49875	28	25	12	10	8201	1	1	1	527.316	1052.62	2	1052.6	0.0148	0	19.54	0.37	R	YLTVAAIFR	G			Cmpd 7248, +MS2(527.3156), 22.9-34.4eV, 27.1 min #7817
78	PPIA_HUMAN	Peptidyl-prolyl cis-trans isomerase A OS=Homo sapiens GN=PPIA PE=1 SV=2	241	18001	12	10	6	5	8203	1	1	1	528.284	1054.55	2	1054.53	0.0192	0	46.06	0.00076	R	VSFELFADK	V			Cmpd 6532, +MS2(528.2836), 23.0-34.4eV, 25.3 min #7069
78	PPIA_HUMAN	Peptidyl-prolyl cis-trans isomerase A OS=Homo sapiens GN=PPIA PE=1 SV=2	241	18001	12	10	6	5	8204	1	1	1	528.284	1054.55	2	1054.53	0.0204	0	47.54	0.00051	R	VSFELFADK	V			Cmpd 6529, +MS2(528.2842), 20.5-30.7eV, 25.3 min #7065
468	SAHH_HUMAN	Adenosylhomocysteinase OS=Homo sapiens GN=AHCY PE=1 SV=4	34	47685	5	1	3	1	8212	1	1	1	528.822	1055.63	2	1055.61	0.0167	0	35.21	0.0072	K	YPQLLPGIR	G			Cmpd 6126, +MS2(528.8220), 23.0-34.5eV, 24.3 min #6644
4	FIBB_HUMAN	Fibrinogen beta chain OS=Homo sapiens GN=FGB PE=1 SV=2	3170	55892	81	65	21	17	8220	1	1	1	530.32	1058.63	2	1058.61	0.0168	1	34.73	0.0084	R	SILENLRSK	I			Cmpd 3760, +MS2(530.3199), 23.1-34.6eV, 17.0 min #4142
544	MIME_HUMAN	Mimecan OS=Homo sapiens GN=OGN PE=1 SV=1	26	33901	1	0	1	0	8223	1	1	1	530.785	1059.55	2	1059.53	0.0198	0	25.95	0.14	K	DFADIPNLR	R			Cmpd 6686, +MS2(530.7846), 23.1-34.6eV, 25.7 min #7229
475	RS18_HUMAN	40S ribosomal protein S18 OS=Homo sapiens GN=RPS18 PE=1 SV=3	33	17708	2	1	2	1	8224	1	1	1	530.792	1059.57	2	1059.55	0.0189	0	32.85	0.028	K	IPDWFLNR	Q			Cmpd 7082, +MS2(530.7918), 23.1-34.6eV, 26.7 min #7644
35	TBA4A_HUMAN	Tubulin alpha-4A chain OS=Homo sapiens GN=TUBA4A PE=1 SV=1	534	49892	22	14	7	5	8254	1	1	1	535.305	1068.6	2	1068.58	0.0147	0	15.02	0.83	K	EIIDPVLDR	I			Cmpd 5486, +MS2(535.3054), 23.3-34.9eV, 22.8 min #5976
163	PLSL_HUMAN	Plastin-2 OS=Homo sapiens GN=LCP1 PE=1 SV=6	101	70244	14	5	13	5	8256	1	1	0	535.325	1068.64	2	1068.62	0.0175	0	45.06	0.00062	K	LSPEELLLR	W			Cmpd 7166, +MS2(535.3250), 23.3-34.9eV, 26.9 min #7732
356	PLSI_HUMAN	Plastin-1 OS=Homo sapiens GN=PLS1 PE=1 SV=2	45	70209	7	1	5	1	8256	1	0	0	535.325	1068.64	2	1068.62	0.0175	0	45.06	0.00062	K	LSPEELLLR	W			Cmpd 7166, +MS2(535.3250), 23.3-34.9eV, 26.9 min #7732
357	PLST_HUMAN	Plastin-3 OS=Homo sapiens GN=PLS3 PE=1 SV=4	45	70766	8	1	5	1	8256	1	0	0	535.325	1068.64	2	1068.62	0.0175	0	45.06	0.00062	K	LSPEELLLR	W			Cmpd 7166, +MS2(535.3250), 23.3-34.9eV, 26.9 min #7732
2	HBA_HUMAN	Hemoglobin subunit alpha OS=Homo sapiens GN=HBA1 PE=1 SV=2	3575	15248	204	101	13	10	8257	1	1	1	536.286	1070.56	2	1070.55	0.0111	0	20.85	0.3	R	MFLSFPTTK	T			Cmpd 19828, +MS2(536.2864), 23.3-35.0eV, 78.9 min #21445
2	HBA_HUMAN	Hemoglobin subunit alpha OS=Homo sapiens GN=HBA1 PE=1 SV=2	3575	15248	204	101	13	10	8258	1	1	1	536.286	1070.56	2	1070.55	0.0112	0	19.01	0.45	R	MFLSFPTTK	T			Cmpd 19847, +MS2(536.2864), 23.3-35.0eV, 79.0 min #21468
2	HBA_HUMAN	Hemoglobin subunit alpha OS=Homo sapiens GN=HBA1 PE=1 SV=2	3575	15248	204	101	13	10	8259	1	1	1	536.287	1070.56	2	1070.55	0.0128	0	30.47	0.033	R	MFLSFPTTK	T			Cmpd 19814, +MS2(536.2872), 23.3-35.0eV, 78.9 min #21429
2	HBA_HUMAN	Hemoglobin subunit alpha OS=Homo sapiens GN=HBA1 PE=1 SV=2	3575	15248	204	101	13	10	8260	1	1	1	536.288	1070.56	2	1070.55	0.0135	0	29.88	0.038	R	MFLSFPTTK	T			Cmpd 19664, +MS2(536.2876), 23.3-35.0eV, 78.1 min #21262
2	HBA_HUMAN	Hemoglobin subunit alpha OS=Homo sapiens GN=HBA1 PE=1 SV=2	3575	15248	204	101	13	10	8261	1	1	1	536.288	1070.56	2	1070.55	0.0136	0	23.3	0.17	R	MFLSFPTTK	T			Cmpd 19445, +MS2(536.2876), 20.6-30.9eV, 77.0 min #21018
2	HBA_HUMAN	Hemoglobin subunit alpha OS=Homo sapiens GN=HBA1 PE=1 SV=2	3575	15248	204	101	13	10	8262	7	1	1	536.288	1070.56	2	1070.55	0.0141	0	1.72	24	R	MFLSFPTTK	T			Cmpd 19741, +MS2(536.2878), 23.3-35.0eV, 78.5 min #21347
2	HBA_HUMAN	Hemoglobin subunit alpha OS=Homo sapiens GN=HBA1 PE=1 SV=2	3575	15248	204	101	13	10	8263	1	1	1	536.288	1070.56	2	1070.55	0.0144	0	57.42	6.4e-05	R	MFLSFPTTK	T			Cmpd 19508, +MS2(536.2880), 23.3-35.0eV, 77.3 min #21088
2	HBA_HUMAN	Hemoglobin subunit alpha OS=Homo sapiens GN=HBA1 PE=1 SV=2	3575	15248	204	101	13	10	8264	1	1	1	536.288	1070.56	2	1070.55	0.0148	0	40.24	0.0099	R	MFLSFPTTK	T			Cmpd 19487, +MS2(536.2882), 23.3-35.0eV, 77.2 min #21065
2	HBA_HUMAN	Hemoglobin subunit alpha OS=Homo sapiens GN=HBA1 PE=1 SV=2	3575	15248	204	101	13	10	8265	1	1	1	536.288	1070.56	2	1070.55	0.015	0	33.35	0.016	R	MFLSFPTTK	T			Cmpd 19715, +MS2(536.2883), 23.3-35.0eV, 78.4 min #21318
2	HBA_HUMAN	Hemoglobin subunit alpha OS=Homo sapiens GN=HBA1 PE=1 SV=2	3575	15248	204	101	13	10	8266	1	1	1	536.288	1070.56	2	1070.55	0.0151	0	18.92	0.46	R	MFLSFPTTK	T			Cmpd 19804, +MS2(536.2884), 23.3-35.0eV, 78.8 min #21418
2	HBA_HUMAN	Hemoglobin subunit alpha OS=Homo sapiens GN=HBA1 PE=1 SV=2	3575	15248	204	101	13	10	8267	1	1	1	536.288	1070.56	2	1070.55	0.0152	0	29.23	0.042	R	MFLSFPTTK	T			Cmpd 19595, +MS2(536.2884), 23.3-35.0eV, 77.8 min #21186
2	HBA_HUMAN	Hemoglobin subunit alpha OS=Homo sapiens GN=HBA1 PE=1 SV=2	3575	15248	204	101	13	10	8268	1	1	1	536.288	1070.56	2	1070.55	0.0152	0	28.39	0.052	R	MFLSFPTTK	T			Cmpd 11874, +MS2(536.2884), 23.3-35.0eV, 41.7 min #12717
2	HBA_HUMAN	Hemoglobin subunit alpha OS=Homo sapiens GN=HBA1 PE=1 SV=2	3575	15248	204	101	13	10	8269	1	1	1	536.288	1070.56	2	1070.55	0.0152	0	33.36	0.016	R	MFLSFPTTK	T			Cmpd 19859, +MS2(536.2884), 23.3-35.0eV, 79.1 min #21482
2	HBA_HUMAN	Hemoglobin subunit alpha OS=Homo sapiens GN=HBA1 PE=1 SV=2	3575	15248	204	101	13	10	8270	1	1	1	536.288	1070.56	2	1070.55	0.0153	0	39.29	0.0042	R	MFLSFPTTK	T			Cmpd 19836, +MS2(536.2884), 23.3-35.0eV, 79.0 min #21455
2	HBA_HUMAN	Hemoglobin subunit alpha OS=Homo sapiens GN=HBA1 PE=1 SV=2	3575	15248	204	101	13	10	8271	1	1	1	536.288	1070.56	2	1070.55	0.0153	0	32.05	0.022	R	MFLSFPTTK	T			Cmpd 19789, +MS2(536.2884), 23.3-35.0eV, 78.7 min #21400
2	HBA_HUMAN	Hemoglobin subunit alpha OS=Homo sapiens GN=HBA1 PE=1 SV=2	3575	15248	204	101	13	10	8272	1	1	1	536.289	1070.56	2	1070.55	0.0158	0	39.46	0.004	R	MFLSFPTTK	T			Cmpd 19883, +MS2(536.2887), 23.3-35.0eV, 79.2 min #21511
2	HBA_HUMAN	Hemoglobin subunit alpha OS=Homo sapiens GN=HBA1 PE=1 SV=2	3575	15248	204	101	13	10	8273	1	1	1	536.289	1070.56	2	1070.55	0.0163	0	33.37	0.017	R	MFLSFPTTK	T			Cmpd 19727, +MS2(536.2889), 23.3-35.0eV, 78.4 min #21331
2	HBA_HUMAN	Hemoglobin subunit alpha OS=Homo sapiens GN=HBA1 PE=1 SV=2	3575	15248	204	101	13	10	8274	1	1	1	536.289	1070.56	2	1070.55	0.0163	0	17.26	0.68	R	MFLSFPTTK	T			Cmpd 19756, +MS2(536.2890), 23.3-35.0eV, 78.6 min #21363
2	HBA_HUMAN	Hemoglobin subunit alpha OS=Homo sapiens GN=HBA1 PE=1 SV=2	3575	15248	204	101	13	10	8275	1	1	1	536.289	1070.56	2	1070.55	0.0165	0	21.14	0.28	R	MFLSFPTTK	T			Cmpd 19691, +MS2(536.2891), 23.3-35.0eV, 78.3 min #21292
2	HBA_HUMAN	Hemoglobin subunit alpha OS=Homo sapiens GN=HBA1 PE=1 SV=2	3575	15248	204	101	13	10	8276	1	1	1	536.289	1070.56	2	1070.55	0.0166	0	32.5	0.059	R	MFLSFPTTK	T			Cmpd 17906, +MS2(536.2891), 23.3-35.0eV, 69.2 min #19312
2	HBA_HUMAN	Hemoglobin subunit alpha OS=Homo sapiens GN=HBA1 PE=1 SV=2	3575	15248	204	101	13	10	8277	1	1	1	536.289	1070.56	2	1070.55	0.0167	0	50.62	0.00031	R	MFLSFPTTK	T			Cmpd 6339, +MS2(536.2891), 23.3-35.0eV, 24.8 min #6867
2	HBA_HUMAN	Hemoglobin subunit alpha OS=Homo sapiens GN=HBA1 PE=1 SV=2	3575	15248	204	101	13	10	8278	1	1	1	536.289	1070.56	2	1070.55	0.0168	0	40.43	0.0033	R	MFLSFPTTK	T			Cmpd 19266, +MS2(536.2892), 23.3-35.0eV, 76.0 min #20812
2	HBA_HUMAN	Hemoglobin subunit alpha OS=Homo sapiens GN=HBA1 PE=1 SV=2	3575	15248	204	101	13	10	8279	3	1	1	536.289	1070.56	2	1070.55	0.0168	0	10.71	3.1	R	MFLSFPTTK	T			Cmpd 19684, +MS2(536.2892), 23.3-35.0eV, 78.2 min #21284
2	HBA_HUMAN	Hemoglobin subunit alpha OS=Homo sapiens GN=HBA1 PE=1 SV=2	3575	15248	204	101	13	10	8280	1	1	1	536.289	1070.56	2	1070.55	0.0168	0	32.24	0.021	R	MFLSFPTTK	T			Cmpd 7309, +MS2(536.2892), 23.3-35.0eV, 27.3 min #7882
2	HBA_HUMAN	Hemoglobin subunit alpha OS=Homo sapiens GN=HBA1 PE=1 SV=2	3575	15248	204	101	13	10	8281	1	1	1	536.289	1070.56	2	1070.55	0.0169	0	32.43	0.021	R	MFLSFPTTK	T			Cmpd 19773, +MS2(536.2893), 23.3-35.0eV, 78.7 min #21383
2	HBA_HUMAN	Hemoglobin subunit alpha OS=Homo sapiens GN=HBA1 PE=1 SV=2	3575	15248	204	101	13	10	8282	1	1	1	536.289	1070.56	2	1070.55	0.017	0	42.53	0.002	R	MFLSFPTTK	T			Cmpd 19499, +MS2(536.2893), 23.3-35.0eV, 77.3 min #21078
2	HBA_HUMAN	Hemoglobin subunit alpha OS=Homo sapiens GN=HBA1 PE=1 SV=2	3575	15248	204	101	13	10	8283	2	1	1	536.289	1070.56	2	1070.55	0.017	0	4.4	13	R	MFLSFPTTK	T			Cmpd 18865, +MS2(536.2893), 23.3-35.0eV, 74.0 min #20367
2	HBA_HUMAN	Hemoglobin subunit alpha OS=Homo sapiens GN=HBA1 PE=1 SV=2	3575	15248	204	101	13	10	8284	1	1	1	536.289	1070.56	2	1070.55	0.0173	0	23.22	0.17	R	MFLSFPTTK	T			Cmpd 8830, +MS2(536.2895), 23.3-35.0eV, 31.4 min #9480
2	HBA_HUMAN	Hemoglobin subunit alpha OS=Homo sapiens GN=HBA1 PE=1 SV=2	3575	15248	204	101	13	10	8285	1	1	1	536.289	1070.56	2	1070.55	0.0174	0	38.8	0.0047	R	MFLSFPTTK	T			Cmpd 6929, +MS2(536.2895), 23.3-35.0eV, 26.3 min #7484
2	HBA_HUMAN	Hemoglobin subunit alpha OS=Homo sapiens GN=HBA1 PE=1 SV=2	3575	15248	204	101	13	10	8286	1	1	1	536.289	1070.56	2	1070.55	0.0175	0	27.28	0.067	R	MFLSFPTTK	T			Cmpd 8081, +MS2(536.2895), 23.3-35.0eV, 29.3 min #8692
2	HBA_HUMAN	Hemoglobin subunit alpha OS=Homo sapiens GN=HBA1 PE=1 SV=2	3575	15248	204	101	13	10	8287	1	1	1	536.29	1070.56	2	1070.55	0.0176	0	52.66	0.00019	R	MFLSFPTTK	T			Cmpd 9182, +MS2(536.2896), 23.3-35.0eV, 32.4 min #9851
2	HBA_HUMAN	Hemoglobin subunit alpha OS=Homo sapiens GN=HBA1 PE=1 SV=2	3575	15248	204	101	13	10	8288	1	1	1	536.29	1070.56	2	1070.55	0.0176	0	7.35	6.6	R	MFLSFPTTK	T			Cmpd 8247, +MS2(536.2896), 20.6-30.9eV, 29.8 min #8868
2	HBA_HUMAN	Hemoglobin subunit alpha OS=Homo sapiens GN=HBA1 PE=1 SV=2	3575	15248	204	101	13	10	8289	1	1	1	536.29	1070.57	2	1070.55	0.0181	0	29.13	0.13	R	MFLSFPTTK	T			Cmpd 9870, +MS2(536.2898), 23.3-35.0eV, 34.5 min #10577
2	HBA_HUMAN	Hemoglobin subunit alpha OS=Homo sapiens GN=HBA1 PE=1 SV=2	3575	15248	204	101	13	10	8290	1	1	1	536.29	1070.57	2	1070.55	0.0181	0	32.97	0.018	R	MFLSFPTTK	T			Cmpd 19888, +MS2(536.2898), 23.3-35.0eV, 79.3 min #21519
2	HBA_HUMAN	Hemoglobin subunit alpha OS=Homo sapiens GN=HBA1 PE=1 SV=2	3575	15248	204	101	13	10	8291	1	1	1	536.29	1070.57	2	1070.55	0.0181	0	20.01	0.35	R	MFLSFPTTK	T			Cmpd 7667, +MS2(536.2899), 23.3-35.0eV, 28.3 min #8258
2	HBA_HUMAN	Hemoglobin subunit alpha OS=Homo sapiens GN=HBA1 PE=1 SV=2	3575	15248	204	101	13	10	8292	1	1	1	536.29	1070.57	2	1070.55	0.0182	0	20.38	0.33	R	MFLSFPTTK	T			Cmpd 7906, +MS2(536.2899), 23.3-35.0eV, 28.9 min #8508
2	HBA_HUMAN	Hemoglobin subunit alpha OS=Homo sapiens GN=HBA1 PE=1 SV=2	3575	15248	204	101	13	10	8293	1	1	1	536.29	1070.57	2	1070.55	0.0182	0	45.39	0.001	R	MFLSFPTTK	T			Cmpd 6321, +MS2(536.2899), 23.3-35.0eV, 24.8 min #6848
2	HBA_HUMAN	Hemoglobin subunit alpha OS=Homo sapiens GN=HBA1 PE=1 SV=2	3575	15248	204	101	13	10	8294	1	1	1	536.29	1070.57	2	1070.55	0.0183	0	34.87	0.034	R	MFLSFPTTK	T			Cmpd 11346, +MS2(536.2900), 23.3-35.0eV, 39.7 min #12150
2	HBA_HUMAN	Hemoglobin subunit alpha OS=Homo sapiens GN=HBA1 PE=1 SV=2	3575	15248	204	101	13	10	8295	1	1	1	536.29	1070.57	2	1070.55	0.0184	0	25.33	0.3	R	MFLSFPTTK	T			Cmpd 10796, +MS2(536.2900), 23.3-35.0eV, 37.7 min #11562
2	HBA_HUMAN	Hemoglobin subunit alpha OS=Homo sapiens GN=HBA1 PE=1 SV=2	3575	15248	204	101	13	10	8296	1	1	1	536.29	1070.57	2	1070.55	0.0185	0	36.61	0.023	R	MFLSFPTTK	T			Cmpd 11609, +MS2(536.2900), 23.3-35.0eV, 40.7 min #12432
2	HBA_HUMAN	Hemoglobin subunit alpha OS=Homo sapiens GN=HBA1 PE=1 SV=2	3575	15248	204	101	13	10	8297	1	1	1	536.29	1070.57	2	1070.55	0.0185	0	18.23	0.55	R	MFLSFPTTK	T			Cmpd 8272, +MS2(536.2901), 20.6-30.9eV, 29.9 min #8894
2	HBA_HUMAN	Hemoglobin subunit alpha OS=Homo sapiens GN=HBA1 PE=1 SV=2	3575	15248	204	101	13	10	8298	1	1	1	536.29	1070.57	2	1070.55	0.0187	0	12.55	2.2	R	MFLSFPTTK	T			Cmpd 8466, +MS2(536.2902), 23.3-35.0eV, 30.4 min #9097
2	HBA_HUMAN	Hemoglobin subunit alpha OS=Homo sapiens GN=HBA1 PE=1 SV=2	3575	15248	204	101	13	10	8299	1	1	1	536.29	1070.57	2	1070.55	0.0189	0	14.63	1.4	R	MFLSFPTTK	T			Cmpd 16872, +MS2(536.2903), 23.3-35.0eV, 64.3 min #18177
2	HBA_HUMAN	Hemoglobin subunit alpha OS=Homo sapiens GN=HBA1 PE=1 SV=2	3575	15248	204	101	13	10	8300	1	1	1	536.29	1070.57	2	1070.55	0.0192	0	22.88	0.55	R	MFLSFPTTK	T			Cmpd 11078, +MS2(536.2904), 23.3-35.0eV, 38.7 min #11863
2	HBA_HUMAN	Hemoglobin subunit alpha OS=Homo sapiens GN=HBA1 PE=1 SV=2	3575	15248	204	101	13	10	8301	1	1	1	536.29	1070.57	2	1070.55	0.0194	0	10.36	3.6	R	MFLSFPTTK	T			Cmpd 7172, +MS2(536.2905), 20.6-30.9eV, 26.9 min #7738
2	HBA_HUMAN	Hemoglobin subunit alpha OS=Homo sapiens GN=HBA1 PE=1 SV=2	3575	15248	204	101	13	10	8302	1	1	1	536.291	1070.57	2	1070.55	0.0198	0	16.19	0.95	R	MFLSFPTTK	T			Cmpd 19898, +MS2(536.2907), 23.3-35.0eV, 79.4 min #21537
2	HBA_HUMAN	Hemoglobin subunit alpha OS=Homo sapiens GN=HBA1 PE=1 SV=2	3575	15248	204	101	13	10	8303	1	1	1	536.291	1070.57	2	1070.55	0.0199	0	33.08	0.02	R	MFLSFPTTK	T			Cmpd 19867, +MS2(536.2908), 23.3-35.0eV, 79.2 min #21492
2	HBA_HUMAN	Hemoglobin subunit alpha OS=Homo sapiens GN=HBA1 PE=1 SV=2	3575	15248	204	101	13	10	8305	1	1	1	536.291	1070.57	2	1070.55	0.0204	0	22.18	0.24	R	MFLSFPTTK	T			Cmpd 8658, +MS2(536.2910), 23.4-35.1eV, 31.0 min #9299
2	HBA_HUMAN	Hemoglobin subunit alpha OS=Homo sapiens GN=HBA1 PE=1 SV=2	3575	15248	204	101	13	10	8306	1	1	1	536.291	1070.57	2	1070.55	0.0209	0	38.24	0.0059	R	MFLSFPTTK	T			Cmpd 17698, +MS2(536.2913), 23.3-35.0eV, 68.2 min #19083
2	HBA_HUMAN	Hemoglobin subunit alpha OS=Homo sapiens GN=HBA1 PE=1 SV=2	3575	15248	204	101	13	10	8308	1	1	1	536.292	1070.57	2	1070.55	0.0215	0	28.86	0.05	R	MFLSFPTTK	T			Cmpd 19459, +MS2(536.2916), 23.3-35.0eV, 77.1 min #21033
2	HBA_HUMAN	Hemoglobin subunit alpha OS=Homo sapiens GN=HBA1 PE=1 SV=2	3575	15248	204	101	13	10	8309	1	1	1	536.292	1070.57	2	1070.55	0.0217	0	16.67	0.83	R	MFLSFPTTK	T			Cmpd 9535, +MS2(536.2917), 23.3-35.0eV, 33.5 min #10223
2	HBA_HUMAN	Hemoglobin subunit alpha OS=Homo sapiens GN=HBA1 PE=1 SV=2	3575	15248	204	101	13	10	8310	1	1	1	536.292	1070.57	2	1070.55	0.0221	0	28.28	0.057	R	MFLSFPTTK	T			Cmpd 17491, +MS2(536.2918), 23.3-35.0eV, 67.2 min #18856
2	HBA_HUMAN	Hemoglobin subunit alpha OS=Homo sapiens GN=HBA1 PE=1 SV=2	3575	15248	204	101	13	10	8311	4	1	1	536.292	1070.57	2	1070.55	0.0233	0	4.36	14	R	MFLSFPTTK	T			Cmpd 17005, +MS2(536.2924), 23.3-35.0eV, 64.9 min #18323
334	GNL1_HUMAN	Guanine nucleotide-binding protein-like 1 OS=Homo sapiens GN=GNL1 PE=1 SV=2	48	68619	7	1	4	1	8259	3	0	1	536.287	1070.56	2	1070.56	-0.0009	0	3.26	17	R	TPQDPSSVLK	K			Cmpd 19814, +MS2(536.2872), 23.3-35.0eV, 78.9 min #21429
334	GNL1_HUMAN	Guanine nucleotide-binding protein-like 1 OS=Homo sapiens GN=GNL1 PE=1 SV=2	48	68619	7	1	4	1	8262	4	0	1	536.288	1070.56	2	1070.56	0.0003	0	2.94	18	R	TPQDPSSVLK	K			Cmpd 19741, +MS2(536.2878), 23.3-35.0eV, 78.5 min #21347
334	GNL1_HUMAN	Guanine nucleotide-binding protein-like 1 OS=Homo sapiens GN=GNL1 PE=1 SV=2	48	68619	7	1	4	1	8283	3	0	1	536.289	1070.56	2	1070.56	0.0033	0	4.34	13	R	TPQDPSSVLK	K			Cmpd 18865, +MS2(536.2893), 23.3-35.0eV, 74.0 min #20367
334	GNL1_HUMAN	Guanine nucleotide-binding protein-like 1 OS=Homo sapiens GN=GNL1 PE=1 SV=2	48	68619	7	1	4	1	8304	2	1	1	536.291	1070.57	2	1070.56	0.0064	0	14.44	1.4	R	TPQDPSSVLK	K			Cmpd 16834, +MS2(536.2909), 23.3-35.0eV, 64.1 min #18135
22	FINC_HUMAN	Fibronectin OS=Homo sapiens GN=FN1 PE=1 SV=4	773	262460	53	20	22	12	8260	4	0	1	536.288	1070.56	2	1070.56	-0.0042	0	5.24	11	K	YEVSVYALK	D			Cmpd 19664, +MS2(536.2876), 23.3-35.0eV, 78.1 min #21262
22	FINC_HUMAN	Fibronectin OS=Homo sapiens GN=FN1 PE=1 SV=4	773	262460	53	20	22	12	8261	3	0	1	536.288	1070.56	2	1070.56	-0.0041	0	3.83	15	K	YEVSVYALK	D			Cmpd 19445, +MS2(536.2876), 20.6-30.9eV, 77.0 min #21018
22	FINC_HUMAN	Fibronectin OS=Homo sapiens GN=FN1 PE=1 SV=4	773	262460	53	20	22	12	8263	3	0	1	536.288	1070.56	2	1070.56	-0.0034	0	3.26	17	K	YEVSVYALK	D			Cmpd 19508, +MS2(536.2880), 23.3-35.0eV, 77.3 min #21088
22	FINC_HUMAN	Fibronectin OS=Homo sapiens GN=FN1 PE=1 SV=4	773	262460	53	20	22	12	8264	3	0	1	536.288	1070.56	2	1070.56	-0.003	0	2.83	54	K	YEVSVYALK	D			Cmpd 19487, +MS2(536.2882), 23.3-35.0eV, 77.2 min #21065
22	FINC_HUMAN	Fibronectin OS=Homo sapiens GN=FN1 PE=1 SV=4	773	262460	53	20	22	12	8271	4	0	1	536.288	1070.56	2	1070.56	-0.0024	0	8.3	5.3	K	YEVSVYALK	D			Cmpd 19789, +MS2(536.2884), 23.3-35.0eV, 78.7 min #21400
22	FINC_HUMAN	Fibronectin OS=Homo sapiens GN=FN1 PE=1 SV=4	773	262460	53	20	22	12	8273	2	0	1	536.289	1070.56	2	1070.56	-0.0014	0	10.2	3.4	K	YEVSVYALK	D			Cmpd 19727, +MS2(536.2889), 23.3-35.0eV, 78.4 min #21331
22	FINC_HUMAN	Fibronectin OS=Homo sapiens GN=FN1 PE=1 SV=4	773	262460	53	20	22	12	8275	2	0	1	536.289	1070.56	2	1070.56	-0.0012	0	11.76	2.4	K	YEVSVYALK	D			Cmpd 19691, +MS2(536.2891), 23.3-35.0eV, 78.3 min #21292
22	FINC_HUMAN	Fibronectin OS=Homo sapiens GN=FN1 PE=1 SV=4	773	262460	53	20	22	12	8276	3	0	1	536.289	1070.56	2	1070.56	-0.0011	0	9.25	12	K	YEVSVYALK	D			Cmpd 17906, +MS2(536.2891), 23.3-35.0eV, 69.2 min #19312
22	FINC_HUMAN	Fibronectin OS=Homo sapiens GN=FN1 PE=1 SV=4	773	262460	53	20	22	12	8277	4	0	1	536.289	1070.56	2	1070.56	-0.0011	0	0.74	30	K	YEVSVYALK	D			Cmpd 6339, +MS2(536.2891), 23.3-35.0eV, 24.8 min #6867
22	FINC_HUMAN	Fibronectin OS=Homo sapiens GN=FN1 PE=1 SV=4	773	262460	53	20	22	12	8278	5	0	1	536.289	1070.56	2	1070.56	-0.001	0	0.62	31	K	YEVSVYALK	D			Cmpd 19266, +MS2(536.2892), 23.3-35.0eV, 76.0 min #20812
22	FINC_HUMAN	Fibronectin OS=Homo sapiens GN=FN1 PE=1 SV=4	773	262460	53	20	22	12	8282	5	0	1	536.289	1070.56	2	1070.56	-0.0008	0	4.15	14	K	YEVSVYALK	D			Cmpd 19499, +MS2(536.2893), 23.3-35.0eV, 77.3 min #21078
22	FINC_HUMAN	Fibronectin OS=Homo sapiens GN=FN1 PE=1 SV=4	773	262460	53	20	22	12	8285	4	0	1	536.289	1070.56	2	1070.56	-0.0003	0	0.86	30	K	YEVSVYALK	D			Cmpd 6929, +MS2(536.2895), 23.3-35.0eV, 26.3 min #7484
22	FINC_HUMAN	Fibronectin OS=Homo sapiens GN=FN1 PE=1 SV=4	773	262460	53	20	22	12	8287	4	0	1	536.29	1070.56	2	1070.56	-0.0001	0	1.76	24	K	YEVSVYALK	D			Cmpd 9182, +MS2(536.2896), 23.3-35.0eV, 32.4 min #9851
22	FINC_HUMAN	Fibronectin OS=Homo sapiens GN=FN1 PE=1 SV=4	773	262460	53	20	22	12	8290	3	0	1	536.29	1070.57	2	1070.56	0.0003	0	8.8	4.7	K	YEVSVYALK	D			Cmpd 19888, +MS2(536.2898), 23.3-35.0eV, 79.3 min #21519
22	FINC_HUMAN	Fibronectin OS=Homo sapiens GN=FN1 PE=1 SV=4	773	262460	53	20	22	12	8291	3	0	1	536.29	1070.57	2	1070.56	0.0004	0	0.87	29	K	YEVSVYALK	D			Cmpd 7667, +MS2(536.2899), 23.3-35.0eV, 28.3 min #8258
22	FINC_HUMAN	Fibronectin OS=Homo sapiens GN=FN1 PE=1 SV=4	773	262460	53	20	22	12	8293	4	0	1	536.29	1070.57	2	1070.56	0.0005	0	0.35	33	K	YEVSVYALK	D			Cmpd 6321, +MS2(536.2899), 23.3-35.0eV, 24.8 min #6848
22	FINC_HUMAN	Fibronectin OS=Homo sapiens GN=FN1 PE=1 SV=4	773	262460	53	20	22	12	8294	4	0	1	536.29	1070.57	2	1070.56	0.0006	0	0.6	90	K	YEVSVYALK	D			Cmpd 11346, +MS2(536.2900), 23.3-35.0eV, 39.7 min #12150
22	FINC_HUMAN	Fibronectin OS=Homo sapiens GN=FN1 PE=1 SV=4	773	262460	53	20	22	12	8296	10	0	1	536.29	1070.57	2	1070.56	0.0007	0	1.06	81	K	YEVSVYALK	D			Cmpd 11609, +MS2(536.2900), 23.3-35.0eV, 40.7 min #12432
22	FINC_HUMAN	Fibronectin OS=Homo sapiens GN=FN1 PE=1 SV=4	773	262460	53	20	22	12	8300	4	0	1	536.29	1070.57	2	1070.56	0.0015	0	1.46	76	K	YEVSVYALK	D			Cmpd 11078, +MS2(536.2904), 23.3-35.0eV, 38.7 min #11863
22	FINC_HUMAN	Fibronectin OS=Homo sapiens GN=FN1 PE=1 SV=4	773	262460	53	20	22	12	8303	2	0	1	536.291	1070.57	2	1070.56	0.0022	0	9.3	4.7	K	YEVSVYALK	D			Cmpd 19867, +MS2(536.2908), 23.3-35.0eV, 79.2 min #21492
22	FINC_HUMAN	Fibronectin OS=Homo sapiens GN=FN1 PE=1 SV=4	773	262460	53	20	22	12	8306	8	0	1	536.291	1070.57	2	1070.56	0.0032	0	0.2	38	K	YEVSVYALK	D			Cmpd 17698, +MS2(536.2913), 23.3-35.0eV, 68.2 min #19083
22	FINC_HUMAN	Fibronectin OS=Homo sapiens GN=FN1 PE=1 SV=4	773	262460	53	20	22	12	8308	3	0	1	536.292	1070.57	2	1070.56	0.0038	0	2.13	24	K	YEVSVYALK	D			Cmpd 19459, +MS2(536.2916), 23.3-35.0eV, 77.1 min #21033
30	TBA3C_HUMAN	Tubulin alpha-3C/D chain OS=Homo sapiens GN=TUBA3C PE=1 SV=3	555	49928	17	11	8	6	8266	6	0	1	536.288	1070.56	2	1070.6	-0.035	0	2.63	19	K	EIVDLVLDR	I			Cmpd 19804, +MS2(536.2884), 23.3-35.0eV, 78.8 min #21418
30	TBA3C_HUMAN	Tubulin alpha-3C/D chain OS=Homo sapiens GN=TUBA3C PE=1 SV=3	555	49928	17	11	8	6	8273	6	0	1	536.289	1070.56	2	1070.6	-0.0338	0	0.56	32	K	EIVDLVLDR	I			Cmpd 19727, +MS2(536.2889), 23.3-35.0eV, 78.4 min #21331
30	TBA3C_HUMAN	Tubulin alpha-3C/D chain OS=Homo sapiens GN=TUBA3C PE=1 SV=3	555	49928	17	11	8	6	8274	7	0	1	536.289	1070.56	2	1070.6	-0.0338	0	3.22	17	K	EIVDLVLDR	I			Cmpd 19756, +MS2(536.2890), 23.3-35.0eV, 78.6 min #21363
92	PLEC_HUMAN	Plectin OS=Homo sapiens GN=PLEC PE=1 SV=3	169	531466	45	8	42	8	8313	1	1	1	537.319	1072.62	2	1072.6	0.0198	0	27.99	0.053	K	SLLAWQSLR	R			Cmpd 6242, +MS2(537.3186), 20.6-30.9eV, 24.6 min #6765
518	XRCC5_HUMAN	X-ray repair cross-complementing protein 5 OS=Homo sapiens GN=XRCC5 PE=1 SV=3	28	82652	8	1	7	1	8313	6	0	1	537.319	1072.62	2	1072.62	-0.0013	0	7.12	6.5	R	LTIGSNLSIR	I			Cmpd 6242, +MS2(537.3186), 20.6-30.9eV, 24.6 min #6765
412	GSTO1_HUMAN	Glutathione S-transferase omega-1 OS=Homo sapiens GN=GSTO1 PE=1 SV=2	38	27548	4	2	3	1	8314	1	1	1	537.827	1073.64	2	1073.62	0.0158	0	33.67	0.0087	K	VPSLVGSFIR	S			Cmpd 6816, +MS2(537.8268), 23.5-35.2eV, 26.0 min #7366
412	GSTO1_HUMAN	Glutathione S-transferase omega-1 OS=Homo sapiens GN=GSTO1 PE=1 SV=2	38	27548	4	2	3	1	8315	1	1	1	537.827	1073.64	2	1073.62	0.017	0	30.33	0.018	K	VPSLVGSFIR	S			Cmpd 6775, +MS2(537.8275), 23.4-35.1eV, 25.9 min #7323
498	CO6A2_HUMAN	Collagen alpha-2(VI) chain OS=Homo sapiens GN=COL6A2 PE=1 SV=4	31	108512	10	1	9	1	8321	1	1	1	538.817	1075.62	2	1075.6	0.0163	0	19.62	0.32	R	VFAVVITDGR	H			Cmpd 5464, +MS2(538.8167), 23.5-35.2eV, 22.7 min #5953
363	A1AT_HUMAN	Alpha-1-antitrypsin OS=Homo sapiens GN=SERPINA1 PE=1 SV=3	44	46707	9	3	7	3	8322	1	1	1	538.821	1075.63	2	1075.61	0.0169	0	9.49	2.6	K	LSSWVLLMK	Y			Cmpd 7541, +MS2(538.8207), 23.5-35.2eV, 28.0 min #8126
506	PSMD7_HUMAN	26S proteasome non-ATPase regulatory subunit 7 OS=Homo sapiens GN=PSMD7 PE=1 SV=2	30	37002	2	1	2	1	8327	1	1	1	539.299	1076.58	2	1076.55	0.0374	0	5.47	10	K	DTTVGTLSQR	I			Cmpd 16864, +MS2(539.2991), 20.6-30.9eV, 64.3 min #18169
85	MOES_HUMAN	Moesin OS=Homo sapiens GN=MSN PE=1 SV=3	190	67778	16	8	11	5	8336	1	1	1	540.292	1078.57	2	1078.55	0.0149	0	23.68	0.15	R	EDAVLEYLK	I			Cmpd 6113, +MS2(540.2920), 23.5-35.3eV, 24.2 min #6630
209	TXND5_HUMAN	Thioredoxin domain-containing protein 5 OS=Homo sapiens GN=TXNDC5 PE=1 SV=2	73	47599	3	3	3	3	8338	1	1	1	540.325	1078.63	2	1078.62	0.0172	0	32.83	0.0084	R	GYPTLLLFR	G			Cmpd 8116, +MS2(540.3246), 23.5-35.3eV, 29.4 min #8729
489	GSTK1_HUMAN	Glutathione S-transferase kappa 1 OS=Homo sapiens GN=GSTK1 PE=1 SV=3	31	25480	6	1	6	1	8345	1	1	1	541.296	1080.58	2	1080.55	0.0241	0	31.41	0.023	K	DFLSVMLEK	G			Cmpd 9084, +MS2(541.2956), 23.6-35.4eV, 32.1 min #9747
86	HSP7C_HUMAN	Heat shock cognate 71 kDa protein OS=Homo sapiens GN=HSPA8 PE=1 SV=1	189	70854	14	5	13	5	8346	2	1	0	541.297	1080.58	2	1080.56	0.0184	0	20.15	0.31	K	LLQDFFNGK	E			Cmpd 6153, +MS2(541.2967), 23.6-35.4eV, 24.3 min #6672
123	HSP72_HUMAN	Heat shock-related 70 kDa protein 2 OS=Homo sapiens GN=HSPA2 PE=1 SV=1	128	69978	8	3	8	3	8346	2	0	0	541.297	1080.58	2	1080.56	0.0184	0	20.15	0.31	K	LLQDFFNGK	E			Cmpd 6153, +MS2(541.2967), 23.6-35.4eV, 24.3 min #6672
164	HSP76_HUMAN	Heat shock 70 kDa protein 6 OS=Homo sapiens GN=HSPA6 PE=1 SV=2	100	70984	4	2	3	1	8346	2	0	0	541.297	1080.58	2	1080.56	0.0184	0	20.15	0.31	K	LLQDFFNGK	E			Cmpd 6153, +MS2(541.2967), 23.6-35.4eV, 24.3 min #6672
428	TENA_HUMAN	Tenascin OS=Homo sapiens GN=TNC PE=1 SV=3	36	240700	10	1	10	1	8350	9	1	1	542.29	1082.57	2	1082.53	0.0396	1	0.4	27	K	AYAAGFGDRR	E			Cmpd 10000, +MS2(542.2899), 23.6-35.4eV, 34.9 min #10715
57	PRDX6_HUMAN	Peroxiredoxin-6 OS=Homo sapiens GN=PRDX6 PE=1 SV=3	300	25019	10	8	7	6	8356	1	1	1	543.312	1084.61	2	1084.59	0.0181	0	62.73	2e-05	K	LPFPIIDDR	N			Cmpd 7452, +MS2(543.3121), 23.7-35.5eV, 27.8 min #8034
57	PRDX6_HUMAN	Peroxiredoxin-6 OS=Homo sapiens GN=PRDX6 PE=1 SV=3	300	25019	10	8	7	6	8357	1	1	1	543.313	1084.61	2	1084.59	0.0205	0	28.98	0.046	K	LPFPIIDDR	N			Cmpd 7865, +MS2(543.3134), 23.7-35.5eV, 28.8 min #8465
88	TLN1_HUMAN	Talin-1 OS=Homo sapiens GN=TLN1 PE=1 SV=3	184	269599	22	6	22	6	8358	1	1	1	543.327	1084.64	2	1084.62	0.0163	0	42.64	0.0017	K	GLAGAVSELLR	S			Cmpd 7004, +MS2(543.3275), 23.7-35.5eV, 26.5 min #7562
451	DX39A_HUMAN	ATP-dependent RNA helicase DDX39A OS=Homo sapiens GN=DDX39A PE=1 SV=2	35	49098	3	1	3	1	8359	10	1	1	543.797	1085.58	2	1085.56	0.0214	1	6.88	9.2	R	FSKYMPSVK	V			Cmpd 2968, +MS2(543.7969), 20.7-31.1eV, 14.2 min #3292
2	HBA_HUMAN	Hemoglobin subunit alpha OS=Homo sapiens GN=HBA1 PE=1 SV=2	3575	15248	204	101	13	10	8362	1	1	1	544.29	1086.56	2	1086.54	0.0229	0	4.14	19	R	MFLSFPTTK	T	Oxidation (M)	0.100000000.0	Cmpd 6415, +MS2(544.2897), 23.7-35.6eV, 25.1 min #6947
2	HBA_HUMAN	Hemoglobin subunit alpha OS=Homo sapiens GN=HBA1 PE=1 SV=2	3575	15248	204	101	13	10	8363	1	1	1	544.29	1086.57	2	1086.54	0.0233	0	7.38	8.8	R	MFLSFPTTK	T	Oxidation (M)	0.100000000.0	Cmpd 6002, +MS2(544.2899), 23.7-35.6eV, 24.0 min #6515
72	NPM_HUMAN	Nucleophosmin OS=Homo sapiens GN=NPM1 PE=1 SV=2	264	32555	11	8	5	3	8368	1	1	1	544.782	1087.55	2	1087.54	0.0125	1	20.11	0.43	K	NAQKSNQNGK	D			Cmpd 3796, +MS2(544.7821), 23.7-35.6eV, 17.1 min #4180
23	ATPB_HUMAN	ATP synthase subunit beta, mitochondrial OS=Homo sapiens GN=ATP5B PE=1 SV=3	772	56525	31	18	18	11	8369	1	1	1	544.831	1087.65	2	1087.63	0.0199	0	65.05	6e-06	K	VVDLLAPYAK	G			Cmpd 6055, +MS2(544.8311), 23.8-35.6eV, 24.1 min #6570
387	DYHC1_HUMAN	Cytoplasmic dynein 1 heavy chain 1 OS=Homo sapiens GN=DYNC1H1 PE=1 SV=5	42	532072	20	1	18	1	8369	3	0	1	544.831	1087.65	2	1087.63	0.0166	0	0.41	17	K	INMLVIELK	S	Oxidation (M)	0.001000000.0	Cmpd 6055, +MS2(544.8311), 23.8-35.6eV, 24.1 min #6570
89	EF2_HUMAN	Elongation factor 2 OS=Homo sapiens GN=EEF2 PE=1 SV=4	183	95277	13	7	11	6	8380	5	1	1	545.332	1088.65	2	1088.61	0.0412	0	5.96	5	R	IKPVLMMNK	M	Oxidation (M)	0.000000100.0	Cmpd 9362, +MS2(545.3322), 23.8-35.7eV, 33.0 min #10041
480	CO8G_HUMAN	Complement component C8 gamma chain OS=Homo sapiens GN=C8G PE=1 SV=3	32	22264	2	1	2	1	8380	2	0	1	545.332	1088.65	2	1088.61	0.0407	1	13.41	0.91	R	FLLQARDAR	G			Cmpd 9362, +MS2(545.3322), 23.8-35.7eV, 33.0 min #10041
346	IMB1_HUMAN	Importin subunit beta-1 OS=Homo sapiens GN=KPNB1 PE=1 SV=2	47	97108	7	1	6	1	8380	3	0	1	545.332	1088.65	2	1088.62	0.0347	0	11.54	1.4	-	MELITILEK	T			Cmpd 9362, +MS2(545.3322), 23.8-35.7eV, 33.0 min #10041
165	ARF1_HUMAN	ADP-ribosylation factor 1 OS=Homo sapiens GN=ARF1 PE=1 SV=2	100	20684	7	4	4	4	8379	1	1	0	545.326	1088.64	2	1088.62	0.0153	0	35.5	0.0068	R	DAVLLVFANK	Q			Cmpd 7977, +MS2(545.3264), 23.8-35.7eV, 29.1 min #8582
367	ARF5_HUMAN	ADP-ribosylation factor 5 OS=Homo sapiens GN=ARF5 PE=1 SV=2	44	20517	4	2	3	2	8379	1	0	0	545.326	1088.64	2	1088.62	0.0153	0	35.5	0.0068	R	DAVLLVFANK	Q			Cmpd 7977, +MS2(545.3264), 23.8-35.7eV, 29.1 min #8582
358	SMD3_HUMAN	Small nuclear ribonucleoprotein Sm D3 OS=Homo sapiens GN=SNRPD3 PE=1 SV=1	45	13907	4	1	2	1	8380	1	0	1	545.332	1088.65	2	1088.63	0.0194	0	44.99	0.00063	R	FLILPDMLK	N			Cmpd 9362, +MS2(545.3322), 23.8-35.7eV, 33.0 min #10041
139	ANXA6_HUMAN	Annexin A6 OS=Homo sapiens GN=ANXA6 PE=1 SV=3	115	75826	10	3	9	3	8384	1	1	1	546.284	1090.55	2	1090.53	0.021	0	52.17	0.00027	R	SELDMLDIR	E			Cmpd 6712, +MS2(546.2842), 23.8-35.7eV, 25.7 min #7256
49	CO3_HUMAN	Complement C3 OS=Homo sapiens GN=C3 PE=1 SV=2	369	187030	23	12	19	11	8390	1	1	1	546.827	1091.64	2	1091.62	0.0163	0	17.28	0.37	R	NTLIIYLDK	V			Cmpd 6156, +MS2(546.8268), 23.8-35.8eV, 24.3 min #6675
272	RS16_HUMAN	40S ribosomal protein S16 OS=Homo sapiens GN=RPS16 PE=1 SV=2	60	16435	4	1	4	1	8396	1	1	1	547.872	1093.73	2	1093.71	0.0186	0	59.53	1.4e-06	K	LLEPVLLLGK	E			Cmpd 8528, +MS2(547.8721), 23.9-35.8eV, 30.6 min #9163
519	NU205_HUMAN	Nuclear pore complex protein Nup205 OS=Homo sapiens GN=NUP205 PE=1 SV=3	28	227776	12	1	11	1	8399	2	1	1	548.817	1095.62	2	1095.61	0.0112	0	4.45	8.2	R	YSFIQALVR	R			Cmpd 7206, +MS2(548.8167), 20.8-31.2eV, 27.0 min #7773
44	PGK1_HUMAN	Phosphoglycerate kinase 1 OS=Homo sapiens GN=PGK1 PE=1 SV=3	420	44586	18	10	11	5	8400	4	1	1	549.323	1096.63	2	1096.61	0.019	0	3.55	8.7	K	VLPGVDALSNI	-			Cmpd 9395, +MS2(549.3232), 24.0-36.0eV, 33.1 min #10076
387	DYHC1_HUMAN	Cytoplasmic dynein 1 heavy chain 1 OS=Homo sapiens GN=DYNC1H1 PE=1 SV=5	42	532072	20	1	18	1	8410	4	1	1	550.33	1098.65	2	1098.66	-0.0162	2	4.07	18	R	VRGRTGNVLK	L			Cmpd 12771, +MS2(550.3303), 20.8-31.2eV, 45.5 min #13685
145	AHNK_HUMAN	Neuroblast differentiation-associated protein AHNAK OS=Homo sapiens GN=AHNAK PE=1 SV=2	110	628699	61	8	54	8	8411	1	1	1	550.797	1099.58	2	1099.56	0.0217	0	7.12	8.8	K	MPDVDISVPK	I			Cmpd 5469, +MS2(550.7973), 20.8-31.2eV, 22.7 min #5958
291	RS2_HUMAN	40S ribosomal protein S2 OS=Homo sapiens GN=RPS2 PE=1 SV=2	56	31305	5	1	4	1	8415	3	0	1	550.837	1099.66	2	1099.62	0.0416	1	2.57	14	K	IMPVQKQTR	A			Cmpd 7928, +MS2(550.8367), 24.0-36.1eV, 29.0 min #8531
16	FIBA_HUMAN	Fibrinogen alpha chain OS=Homo sapiens GN=FGA PE=1 SV=2	1001	94914	41	26	16	11	8412	1	1	1	550.828	1099.64	2	1099.62	0.0172	1	34.58	0.012	K	RLEVDIDIK	I			Cmpd 4490, +MS2(550.8277), 24.0-36.1eV, 19.9 min #4927
16	FIBA_HUMAN	Fibrinogen alpha chain OS=Homo sapiens GN=FGA PE=1 SV=2	1001	94914	41	26	16	11	8413	1	1	1	550.828	1099.64	2	1099.62	0.0174	1	53.61	0.00016	K	RLEVDIDIK	I			Cmpd 4485, +MS2(550.8278), 24.0-36.1eV, 19.9 min #4921
16	FIBA_HUMAN	Fibrinogen alpha chain OS=Homo sapiens GN=FGA PE=1 SV=2	1001	94914	41	26	16	11	8414	1	1	1	550.828	1099.64	2	1099.62	0.0185	1	39.43	0.0041	K	RLEVDIDIK	I			Cmpd 4729, +MS2(550.8284), 24.0-36.1eV, 20.7 min #5182
287	NUMA1_HUMAN	Nuclear mitotic apparatus protein 1 OS=Homo sapiens GN=NUMA1 PE=1 SV=2	56	238115	7	2	6	2	8415	4	1	1	550.837	1099.66	2	1099.63	0.0239	2	2.51	14	R	LKKQLADER	S			Cmpd 7928, +MS2(550.8367), 24.0-36.1eV, 29.0 min #8531
342	STIP1_HUMAN	Stress-induced-phosphoprotein 1 OS=Homo sapiens GN=STIP1 PE=1 SV=1	47	62599	2	1	2	1	8415	1	0	1	550.837	1099.66	2	1099.64	0.0165	0	46.94	0.0005	K	LMDVGLIAIR	-			Cmpd 7928, +MS2(550.8367), 24.0-36.1eV, 29.0 min #8531
183	FAS_HUMAN	Fatty acid synthase OS=Homo sapiens GN=FASN PE=1 SV=3	87	273254	10	5	10	5	8419	1	1	1	551.329	1100.64	2	1100.67	-0.0231	1	3.75	12	K	LVLTSRSGIR	T			Cmpd 17374, +MS2(551.3290), 20.8-31.2eV, 66.6 min #18728
60	CO6A1_HUMAN	Collagen alpha-1(VI) chain OS=Homo sapiens GN=COL6A1 PE=1 SV=3	293	108462	18	10	8	5	8425	10	1	1	552.312	1102.61	2	1102.64	-0.0297	0	1.17	32	R	LKPYGALVDK	V			Cmpd 10106, +MS2(552.3118), 20.8-31.3eV, 35.3 min #10827
188	ARF4_HUMAN	ADP-ribosylation factor 4 OS=Homo sapiens GN=ARF4 PE=1 SV=3	84	20498	5	3	4	3	8427	1	1	1	552.336	1102.66	2	1102.64	0.0183	0	49.66	0.00023	R	DAVLLLFANK	Q			Cmpd 9000, +MS2(552.3358), 24.1-36.2eV, 31.9 min #9659
514	SYFB_HUMAN	Phenylalanine--tRNA ligase beta subunit OS=Homo sapiens GN=FARSB PE=1 SV=3	29	66074	3	1	3	1	8427	3	0	1	552.336	1102.66	2	1102.65	0.0071	2	8.94	2.7	K	ERIKAPVYK	R			Cmpd 9000, +MS2(552.3358), 24.1-36.2eV, 31.9 min #9659
450	DX39B_HUMAN	Spliceosome RNA helicase DDX39B OS=Homo sapiens GN=DDX39B PE=1 SV=1	35	48960	5	1	5	1	8428	1	1	0	552.341	1102.67	2	1102.65	0.0178	0	35.22	0.0044	R	ILVATNLFGR	G			Cmpd 6883, +MS2(552.3411), 24.1-36.2eV, 26.2 min #7436
451	DX39A_HUMAN	ATP-dependent RNA helicase DDX39A OS=Homo sapiens GN=DDX39A PE=1 SV=2	35	49098	3	1	3	1	8428	1	0	0	552.341	1102.67	2	1102.65	0.0178	0	35.22	0.0044	R	ILVATNLFGR	G			Cmpd 6883, +MS2(552.3411), 24.1-36.2eV, 26.2 min #7436
85	MOES_HUMAN	Moesin OS=Homo sapiens GN=MSN PE=1 SV=3	190	67778	16	8	11	5	8430	1	1	0	552.805	1103.6	2	1103.58	0.019	0	29.37	0.053	K	IGFPWSEIR	N			Cmpd 7349, +MS2(552.8050), 24.1-36.2eV, 27.4 min #7924
108	EZRI_HUMAN	Ezrin OS=Homo sapiens GN=EZR PE=1 SV=4	143	69370	10	6	7	5	8430	1	0	0	552.805	1103.6	2	1103.58	0.019	0	29.37	0.053	K	IGFPWSEIR	N			Cmpd 7349, +MS2(552.8050), 24.1-36.2eV, 27.4 min #7924
313	RADI_HUMAN	Radixin OS=Homo sapiens GN=RDX PE=1 SV=1	52	68521	9	4	7	3	8430	1	0	0	552.805	1103.6	2	1103.58	0.019	0	29.37	0.053	K	IGFPWSEIR	N			Cmpd 7349, +MS2(552.8050), 24.1-36.2eV, 27.4 min #7924
296	CATG_HUMAN	Cathepsin G OS=Homo sapiens GN=CTSG PE=1 SV=2	55	28819	5	2	4	1	8432	1	1	1	552.822	1103.63	2	1103.61	0.016	0	32.34	0.02	R	VSSFLPWIR	T			Cmpd 8136, +MS2(552.8217), 24.1-36.2eV, 29.5 min #8750
296	CATG_HUMAN	Cathepsin G OS=Homo sapiens GN=CTSG PE=1 SV=2	55	28819	5	2	4	1	8433	1	1	1	552.822	1103.63	2	1103.61	0.0176	0	50.77	0.00028	R	VSSFLPWIR	T			Cmpd 8233, +MS2(552.8225), 24.2-36.2eV, 29.8 min #8852
472	RS3A_HUMAN	40S ribosomal protein S3a OS=Homo sapiens GN=RPS3A PE=1 SV=2	34	29926	4	1	4	1	8430	8	0	1	552.805	1103.6	2	1103.63	-0.0345	1	0.72	39	K	TLVTRTQGTK	I			Cmpd 7349, +MS2(552.8050), 24.1-36.2eV, 27.4 min #7924
358	SMD3_HUMAN	Small nuclear ribonucleoprotein Sm D3 OS=Homo sapiens GN=SNRPD3 PE=1 SV=1	45	13907	4	1	2	1	8439	1	1	1	553.327	1104.64	2	1104.63	0.0138	0	8.1	3.7	R	FLILPDMLK	N	Oxidation (M)	0.000000100.0	Cmpd 7738, +MS2(553.3268), 20.9-31.3eV, 28.5 min #8332
358	SMD3_HUMAN	Small nuclear ribonucleoprotein Sm D3 OS=Homo sapiens GN=SNRPD3 PE=1 SV=1	45	13907	4	1	2	1	8440	1	1	1	553.327	1104.64	2	1104.63	0.0138	0	3.34	11	R	FLILPDMLK	N	Oxidation (M)	0.000000100.0	Cmpd 7747, +MS2(553.3268), 20.9-31.3eV, 28.5 min #8341
47	ANXA5_HUMAN	Annexin A5 OS=Homo sapiens GN=ANXA5 PE=1 SV=2	381	35914	15	8	9	4	8442	1	1	1	553.809	1105.6	2	1105.58	0.0272	0	23.5	0.16	R	SEIDLFNIR	K			Cmpd 7259, +MS2(553.8092), 24.2-36.3eV, 27.1 min #7829
16	FIBA_HUMAN	Fibrinogen alpha chain OS=Homo sapiens GN=FGA PE=1 SV=2	1001	94914	41	26	16	11	6431	1	1	1	369.566	1105.68	3	1105.66	0.0161	0	21.9	0.048	K	VQHIQLLQK	N			Cmpd 3615, +MS2(369.5662), 18.4-27.6eV, 16.6 min #3989
373	COX2_HUMAN	Cytochrome c oxidase subunit 2 OS=Homo sapiens GN=MT-CO2 PE=1 SV=1	44	25548	2	1	2	1	8443	1	1	1	553.859	1105.7	2	1105.69	0.0175	0	43.57	0.00013	R	VVLPIEAPIR	M			Cmpd 6859, +MS2(553.8590), 24.2-36.3eV, 26.1 min #7411
40	HS90A_HUMAN	Heat shock protein HSP 90-alpha OS=Homo sapiens GN=HSP90AA1 PE=1 SV=5	458	84607	15	12	10	9	8444	1	1	1	554.785	1107.56	2	1107.53	0.0204	0	48.16	0.00054	R	APFDLFENR	K			Cmpd 6684, +MS2(554.7849), 24.2-36.3eV, 25.7 min #7227
148	FLNB_HUMAN	Filamin-B OS=Homo sapiens GN=FLNB PE=1 SV=2	109	277990	14	2	10	1	8445	1	1	1	554.813	1107.61	2	1107.6	0.0144	0	20.12	0.31	K	IFFAGDTIPK	S			Cmpd 6018, +MS2(554.8127), 20.9-31.3eV, 24.0 min #6531
148	FLNB_HUMAN	Filamin-B OS=Homo sapiens GN=FLNB PE=1 SV=2	109	277990	14	2	10	1	8446	1	1	1	554.813	1107.61	2	1107.6	0.0158	0	16.32	0.71	K	IFFAGDTIPK	S			Cmpd 5985, +MS2(554.8134), 20.9-31.4eV, 24.0 min #6497
129	HS71A_HUMAN	Heat shock 70 kDa protein 1A OS=Homo sapiens GN=HSPA1A PE=1 SV=1	124	70009	9	4	8	3	8449	2	1	1	555.302	1108.59	2	1108.57	0.0229	0	2.6	17	K	LLQDFFNGR	D			Cmpd 6439, +MS2(555.3020), 24.3-36.4eV, 25.1 min #6972
482	RS10_HUMAN	40S ribosomal protein S10 OS=Homo sapiens GN=RPS10 PE=1 SV=1	32	18886	3	1	3	1	8454	1	1	1	555.342	1108.67	2	1108.65	0.0173	0	30.67	0.0078	R	IAIYELLFK	E			Cmpd 9640, +MS2(555.3425), 24.3-36.4eV, 33.8 min #10334
363	A1AT_HUMAN	Alpha-1-antitrypsin OS=Homo sapiens GN=SERPINA1 PE=1 SV=3	44	46707	9	3	7	3	8456	1	1	1	555.814	1109.61	2	1109.6	0.0172	0	30.61	0.023	K	LSITGTYDLK	S			Cmpd 4962, +MS2(555.8143), 24.3-36.4eV, 21.4 min #5428
84	CLH1_HUMAN	Clathrin heavy chain 1 OS=Homo sapiens GN=CLTC PE=1 SV=5	210	191493	19	8	15	7	8457	1	1	1	555.837	1109.66	2	1109.66	-0.0007	0	35.17	0.0054	K	LLLPWLEAR	I			Cmpd 9093, +MS2(555.8368), 24.3-36.4eV, 32.2 min #9756
84	CLH1_HUMAN	Clathrin heavy chain 1 OS=Homo sapiens GN=CLTC PE=1 SV=5	210	191493	19	8	15	7	8458	1	1	1	555.846	1109.68	2	1109.66	0.0178	0	40.47	0.00082	K	LLLPWLEAR	I			Cmpd 9115, +MS2(555.8460), 24.3-36.4eV, 32.2 min #9780
304	ABHDB_HUMAN	Protein ABHD11 OS=Homo sapiens GN=ABHD11 PE=1 SV=1	53	34668	2	1	2	1	8459	1	1	1	556.317	1110.62	2	1110.6	0.0161	0	24.96	0.072	R	AINIADELPR	S			Cmpd 5528, +MS2(556.3170), 24.3-36.5eV, 22.9 min #6020
92	PLEC_HUMAN	Plectin OS=Homo sapiens GN=PLEC PE=1 SV=3	169	531466	45	8	42	8	8465	2	1	1	557.307	1112.6	2	1112.61	-0.0052	1	4.78	10	R	RAQAEQAALR	Q			Cmpd 13536, +MS2(557.3072), 20.9-31.4eV, 48.9 min #14518
185	IF4A1_HUMAN	Eukaryotic initiation factor 4A-I OS=Homo sapiens GN=EIF4A1 PE=1 SV=1	85	46125	6	3	4	2	8483	1	1	0	557.855	1113.69	2	1113.68	0.019	0	44.11	0.00055	R	VLITTDLLAR	G			Cmpd 6881, +MS2(557.8546), 24.4-36.6eV, 26.2 min #7434
364	IF4A2_HUMAN	Eukaryotic initiation factor 4A-II OS=Homo sapiens GN=EIF4A2 PE=1 SV=2	44	46373	2	1	2	1	8483	1	0	0	557.855	1113.69	2	1113.68	0.019	0	44.11	0.00055	R	VLITTDLLAR	G			Cmpd 6881, +MS2(557.8546), 24.4-36.6eV, 26.2 min #7434
46	MDHM_HUMAN	Malate dehydrogenase, mitochondrial OS=Homo sapiens GN=MDH2 PE=1 SV=3	383	35481	13	9	8	5	8485	1	1	1	558.81	1115.61	2	1115.59	0.0166	0	44.95	0.0014	K	MISDAIPELK	A			Cmpd 5742, +MS2(558.8104), 24.4-36.6eV, 23.4 min #6243
410	TCPE_HUMAN	T-complex protein 1 subunit epsilon OS=Homo sapiens GN=CCT5 PE=1 SV=1	39	59633	10	1	8	1	8485	2	0	1	558.81	1115.61	2	1115.64	-0.031	1	8.5	6.2	R	MILKIDDIR	K			Cmpd 5742, +MS2(558.8104), 24.4-36.6eV, 23.4 min #6243
218	PFKAL_HUMAN	ATP-dependent 6-phosphofructokinase, liver type OS=Homo sapiens GN=PFKL PE=1 SV=6	70	84964	8	1	8	1	8486	1	1	1	559.304	1116.59	2	1116.57	0.0215	0	12.3	2.8	R	EQWWLSLR	L			Cmpd 7803, +MS2(559.3038), 21.0-31.4eV, 28.6 min #8400
337	IQGA1_HUMAN	Ras GTPase-activating-like protein IQGAP1 OS=Homo sapiens GN=IQGAP1 PE=1 SV=1	48	189134	12	2	10	1	8491	1	1	1	559.816	1117.62	2	1117.63	-0.0101	2	0.18	38	K	VSKKPREMK	G	Oxidation (M)	0.000000010.0	Cmpd 3029, +MS2(559.8161), 21.0-31.4eV, 14.4 min #3359
337	IQGA1_HUMAN	Ras GTPase-activating-like protein IQGAP1 OS=Homo sapiens GN=IQGAP1 PE=1 SV=1	48	189134	12	2	10	1	8492	1	1	1	559.817	1117.62	2	1117.63	-0.0089	2	7.2	7.4	K	VSKKPREMK	G	Oxidation (M)	0.000000010.0	Cmpd 2783, +MS2(559.8167), 21.0-31.4eV, 13.4 min #3089
564	PCNT_HUMAN	Pericentrin OS=Homo sapiens GN=PCNT PE=1 SV=4	23	377806	18	1	15	1	8494	2	0	1	559.849	1117.68	2	1117.65	0.0348	0	7.86	1.8	R	LLGLFGETLR	A			Cmpd 9430, +MS2(559.8494), 24.5-36.7eV, 33.2 min #10112
564	PCNT_HUMAN	Pericentrin OS=Homo sapiens GN=PCNT PE=1 SV=4	23	377806	18	1	15	1	8495	2	0	1	559.852	1117.69	2	1117.65	0.0399	0	6.86	1.8	R	LLGLFGETLR	A			Cmpd 9438, +MS2(559.8520), 24.5-36.7eV, 33.2 min #10121
564	PCNT_HUMAN	Pericentrin OS=Homo sapiens GN=PCNT PE=1 SV=4	23	377806	18	1	15	1	8496	2	0	1	559.854	1117.69	2	1117.65	0.044	0	23.33	0.037	R	LLGLFGETLR	A			Cmpd 9475, +MS2(559.8540), 24.5-36.7eV, 33.3 min #10160
227	EF1G_HUMAN	Elongation factor 1-gamma OS=Homo sapiens GN=EEF1G PE=1 SV=3	68	50087	4	2	2	1	8494	1	1	1	559.849	1117.68	2	1117.67	0.0096	0	23.31	0.051	R	ILGLLDAYLK	T			Cmpd 9430, +MS2(559.8494), 24.5-36.7eV, 33.2 min #10112
227	EF1G_HUMAN	Elongation factor 1-gamma OS=Homo sapiens GN=EEF1G PE=1 SV=3	68	50087	4	2	2	1	8495	1	1	1	559.852	1117.69	2	1117.67	0.0147	0	20.23	0.084	R	ILGLLDAYLK	T			Cmpd 9438, +MS2(559.8520), 24.5-36.7eV, 33.2 min #10121
227	EF1G_HUMAN	Elongation factor 1-gamma OS=Homo sapiens GN=EEF1G PE=1 SV=3	68	50087	4	2	2	1	8496	1	1	1	559.854	1117.69	2	1117.67	0.0188	0	64.2	3.1e-06	R	ILGLLDAYLK	T			Cmpd 9475, +MS2(559.8540), 24.5-36.7eV, 33.3 min #10160
178	GTR1_HUMAN	Solute carrier family 2, facilitated glucose transporter member 1 OS=Homo sapiens GN=SLC2A1 PE=1 SV=2	90	54049	6	3	4	2	8497	1	1	1	559.858	1117.7	2	1117.69	0.0163	1	19.31	0.068	K	KVTILELFR	S			Cmpd 6283, +MS2(559.8584), 24.5-36.7eV, 24.7 min #6808
178	GTR1_HUMAN	Solute carrier family 2, facilitated glucose transporter member 1 OS=Homo sapiens GN=SLC2A1 PE=1 SV=2	90	54049	6	3	4	2	6493	1	1	1	373.575	1117.7	3	1117.69	0.0167	1	47.51	0.0001	K	KVTILELFR	S			Cmpd 6303, +MS2(373.5748), 18.4-27.6eV, 24.7 min #6828
146	MATR3_HUMAN	Matrin-3 OS=Homo sapiens GN=MATR3 PE=1 SV=2	110	94565	10	3	8	3	8502	9	0	1	560.332	1118.65	2	1118.61	0.0411	1	4.56	8.5	K	FLNKLAEER	R			Cmpd 8165, +MS2(560.3320), 24.5-36.7eV, 29.6 min #8781
413	CTNA2_HUMAN	Catenin alpha-2 OS=Homo sapiens GN=CTNNA2 PE=1 SV=5	38	105247	9	1	8	1	8502	3	0	0	560.332	1118.65	2	1118.61	0.0411	0	13.08	1.2	K	QDLLAYLQR	I			Cmpd 8165, +MS2(560.3320), 24.5-36.7eV, 29.6 min #8781
414	CTNA1_HUMAN	Catenin alpha-1 OS=Homo sapiens GN=CTNNA1 PE=1 SV=1	38	100009	6	1	6	1	8502	3	0	0	560.332	1118.65	2	1118.61	0.0411	0	13.08	1.2	K	QDLLAYLQR	I			Cmpd 8165, +MS2(560.3320), 24.5-36.7eV, 29.6 min #8781
83	LDHA_HUMAN	L-lactate dehydrogenase A chain OS=Homo sapiens GN=LDHA PE=1 SV=2	215	36665	16	8	9	5	8502	1	1	1	560.332	1118.65	2	1118.63	0.0159	0	32.37	0.014	K	DQLIYNLLK	E			Cmpd 8165, +MS2(560.3320), 24.5-36.7eV, 29.6 min #8781
83	LDHA_HUMAN	L-lactate dehydrogenase A chain OS=Homo sapiens GN=LDHA PE=1 SV=2	215	36665	16	8	9	5	6501	4	0	1	373.898	1118.67	3	1118.63	0.0387	0	2.93	7.3	K	DQLIYNLLK	E			Cmpd 3596, +MS2(373.8980), 18.4-27.6eV, 16.5 min #3969
16	FIBA_HUMAN	Fibrinogen alpha chain OS=Homo sapiens GN=FGA PE=1 SV=2	1001	94914	41	26	16	11	6501	1	1	1	373.898	1118.67	3	1118.66	0.0162	1	29.68	0.015	R	DRQHLPLIK	M			Cmpd 3596, +MS2(373.8980), 18.4-27.6eV, 16.5 min #3969
135	GRP75_HUMAN	Stress-70 protein, mitochondrial OS=Homo sapiens GN=HSPA9 PE=1 SV=2	119	73635	6	2	6	2	8507	2	1	1	560.821	1119.63	2	1119.58	0.0446	1	9.47	3.4	-	MISASRAAAAR	L	Oxidation (M)	0.10000000000.0	Cmpd 8785, +MS2(560.8205), 24.5-36.8eV, 31.3 min #9433
265	CPNE8_HUMAN	Copine-8 OS=Homo sapiens GN=CPNE8 PE=1 SV=2	60	63068	5	2	4	1	8506	1	1	0	560.819	1119.62	2	1119.61	0.0166	0	42.79	0.0016	R	DIVQFVPFR	D			Cmpd 8747, +MS2(560.8194), 24.5-36.8eV, 31.2 min #9393
265	CPNE8_HUMAN	Copine-8 OS=Homo sapiens GN=CPNE8 PE=1 SV=2	60	63068	5	2	4	1	8507	1	0	0	560.821	1119.63	2	1119.61	0.0187	0	44	0.0012	R	DIVQFVPFR	D			Cmpd 8785, +MS2(560.8205), 24.5-36.8eV, 31.3 min #9433
266	CPNE7_HUMAN	Copine-7 OS=Homo sapiens GN=CPNE7 PE=1 SV=1	60	70249	7	2	6	1	8506	1	0	0	560.819	1119.62	2	1119.61	0.0166	0	42.79	0.0016	R	DIVQFVPFR	E			Cmpd 8747, +MS2(560.8194), 24.5-36.8eV, 31.2 min #9393
266	CPNE7_HUMAN	Copine-7 OS=Homo sapiens GN=CPNE7 PE=1 SV=1	60	70249	7	2	6	1	8507	1	0	0	560.821	1119.63	2	1119.61	0.0187	0	44	0.0012	R	DIVQFVPFR	E			Cmpd 8785, +MS2(560.8205), 24.5-36.8eV, 31.3 min #9433
267	CPNE6_HUMAN	Copine-6 OS=Homo sapiens GN=CPNE6 PE=1 SV=3	60	61952	5	2	4	1	8506	1	0	0	560.819	1119.62	2	1119.61	0.0166	0	42.79	0.0016	R	DIVQFVPFR	D			Cmpd 8747, +MS2(560.8194), 24.5-36.8eV, 31.2 min #9393
267	CPNE6_HUMAN	Copine-6 OS=Homo sapiens GN=CPNE6 PE=1 SV=3	60	61952	5	2	4	1	8507	1	0	0	560.821	1119.63	2	1119.61	0.0187	0	44	0.0012	R	DIVQFVPFR	D			Cmpd 8785, +MS2(560.8205), 24.5-36.8eV, 31.3 min #9433
268	CPNE9_HUMAN	Copine-9 OS=Homo sapiens GN=CPNE9 PE=1 SV=3	60	61825	6	2	3	1	8506	1	0	0	560.819	1119.62	2	1119.61	0.0166	0	42.79	0.0016	R	DIVQFVPFR	D			Cmpd 8747, +MS2(560.8194), 24.5-36.8eV, 31.2 min #9393
268	CPNE9_HUMAN	Copine-9 OS=Homo sapiens GN=CPNE9 PE=1 SV=3	60	61825	6	2	3	1	8507	1	0	0	560.821	1119.63	2	1119.61	0.0187	0	44	0.0012	R	DIVQFVPFR	D			Cmpd 8785, +MS2(560.8205), 24.5-36.8eV, 31.3 min #9433
269	CPNE3_HUMAN	Copine-3 OS=Homo sapiens GN=CPNE3 PE=1 SV=1	60	60092	3	2	2	1	8506	1	0	0	560.819	1119.62	2	1119.61	0.0166	0	42.79	0.0016	R	DIVQFVPFR	Q			Cmpd 8747, +MS2(560.8194), 24.5-36.8eV, 31.2 min #9393
269	CPNE3_HUMAN	Copine-3 OS=Homo sapiens GN=CPNE3 PE=1 SV=1	60	60092	3	2	2	1	8507	1	0	0	560.821	1119.63	2	1119.61	0.0187	0	44	0.0012	R	DIVQFVPFR	Q			Cmpd 8785, +MS2(560.8205), 24.5-36.8eV, 31.3 min #9433
270	CPNE5_HUMAN	Copine-5 OS=Homo sapiens GN=CPNE5 PE=1 SV=2	60	65692	4	2	3	1	8506	1	0	0	560.819	1119.62	2	1119.61	0.0166	0	42.79	0.0016	R	DIVQFVPFR	D			Cmpd 8747, +MS2(560.8194), 24.5-36.8eV, 31.2 min #9393
270	CPNE5_HUMAN	Copine-5 OS=Homo sapiens GN=CPNE5 PE=1 SV=2	60	65692	4	2	3	1	8507	1	0	0	560.821	1119.63	2	1119.61	0.0187	0	44	0.0012	R	DIVQFVPFR	D			Cmpd 8785, +MS2(560.8205), 24.5-36.8eV, 31.3 min #9433
271	CPNE4_HUMAN	Copine-4 OS=Homo sapiens GN=CPNE4 PE=1 SV=1	60	62355	4	2	3	1	8506	1	0	0	560.819	1119.62	2	1119.61	0.0166	0	42.79	0.0016	R	DIVQFVPFR	N			Cmpd 8747, +MS2(560.8194), 24.5-36.8eV, 31.2 min #9393
271	CPNE4_HUMAN	Copine-4 OS=Homo sapiens GN=CPNE4 PE=1 SV=1	60	62355	4	2	3	1	8507	1	0	0	560.821	1119.63	2	1119.61	0.0187	0	44	0.0012	R	DIVQFVPFR	N			Cmpd 8785, +MS2(560.8205), 24.5-36.8eV, 31.3 min #9433
391	HEP2_HUMAN	Heparin cofactor 2 OS=Homo sapiens GN=SERPIND1 PE=1 SV=3	41	57034	2	1	2	1	8508	1	1	1	560.833	1119.65	2	1119.63	0.018	0	41.1	0.0015	K	QFPILLDFK	T			Cmpd 9150, +MS2(560.8327), 24.5-36.8eV, 32.3 min #9817
284	ADT3_HUMAN	ADP/ATP translocase 3 OS=Homo sapiens GN=SLC25A6 PE=1 SV=4	56	32845	6	2	5	2	8510	1	1	0	561.3	1120.59	2	1120.57	0.0195	0	38.42	0.006	K	EQGVLSFWR	G			Cmpd 6905, +MS2(561.3003), 24.5-36.8eV, 26.2 min #7459
285	ADT2_HUMAN	ADP/ATP translocase 2 OS=Homo sapiens GN=SLC25A5 PE=1 SV=7	56	32831	5	2	4	2	8510	1	0	0	561.3	1120.59	2	1120.57	0.0195	0	38.42	0.006	K	EQGVLSFWR	G			Cmpd 6905, +MS2(561.3003), 24.5-36.8eV, 26.2 min #7459
77	ATPA_HUMAN	ATP synthase subunit alpha, mitochondrial OS=Homo sapiens GN=ATP5A1 PE=1 SV=1	242	59714	13	7	10	4	8515	3	1	1	374.894	1121.66	3	1121.7	-0.0439	1	1.64	10	R	VAAAVVRALPR	R			Cmpd 3318, +MS2(374.8937), 18.4-27.6eV, 15.6 min #3671
243	HRG_HUMAN	Histidine-rich glycoprotein OS=Homo sapiens GN=HRG PE=1 SV=1	63	59541	3	2	2	1	8519	1	1	1	562.819	1123.62	2	1123.6	0.0202	0	17.02	0.55	R	DGYLFQLLR	I			Cmpd 9492, +MS2(562.8187), 24.6-36.9eV, 33.4 min #10178
267	CPNE6_HUMAN	Copine-6 OS=Homo sapiens GN=CPNE6 PE=1 SV=3	60	61952	5	2	4	1	8521	1	0	1	563.319	1124.62	2	1124.59	0.0362	1	10.11	6.9	K	RFPAFGFGAR	I			Cmpd 10219, +MS2(563.3194), 24.6-37.0eV, 35.6 min #10947
47	ANXA5_HUMAN	Annexin A5 OS=Homo sapiens GN=ANXA5 PE=1 SV=2	381	35914	15	8	9	4	8521	2	1	1	563.319	1124.62	2	1124.59	0.0304	1	1.44	51	K	HALKGAGTNEK	V			Cmpd 10219, +MS2(563.3194), 24.6-37.0eV, 35.6 min #10947
207	HEMO_HUMAN	Hemopexin OS=Homo sapiens GN=HPX PE=1 SV=2	74	51643	4	2	4	2	8544	1	1	1	565.338	1128.66	2	1128.64	0.0172	1	42.14	0.0018	R	RLWWLDLK	S			Cmpd 7117, +MS2(565.3381), 24.7-37.1eV, 26.8 min #7681
10	ACTB_HUMAN	Actin, cytoplasmic 1 OS=Homo sapiens GN=ACTB PE=1 SV=1	1546	41710	38	30	12	9	8560	1	1	1	566.777	1131.54	2	1131.52	0.0205	0	23.71	0.12	R	GYSFTTTAER	E			Cmpd 3795, +MS2(566.7774), 24.8-37.2eV, 17.1 min #4179
10	ACTB_HUMAN	Actin, cytoplasmic 1 OS=Homo sapiens GN=ACTB PE=1 SV=1	1546	41710	38	30	12	9	8561	1	1	1	566.778	1131.54	2	1131.52	0.022	0	26.38	0.068	R	GYSFTTTAER	E			Cmpd 3820, +MS2(566.7781), 24.9-37.3eV, 17.2 min #4205
493	ERP29_HUMAN	Endoplasmic reticulum resident protein 29 OS=Homo sapiens GN=ERP29 PE=1 SV=4	31	28975	3	1	3	1	8567	1	1	1	567.837	1133.66	2	1133.64	0.0147	0	27.65	0.036	K	SLNILTAFQK	K			Cmpd 7125, +MS2(567.8368), 24.9-37.3eV, 26.8 min #7689
487	EMAL4_HUMAN	Echinoderm microtubule-associated protein-like 4 OS=Homo sapiens GN=EML4 PE=1 SV=3	32	108848	4	1	4	1	8582	1	1	1	568.8	1135.59	2	1135.57	0.0197	0	31.88	0.025	R	WFVLDAETR	D			Cmpd 9642, +MS2(568.8002), 24.9-37.4eV, 33.8 min #10336
382	SYTC_HUMAN	Threonine--tRNA ligase, cytoplasmic OS=Homo sapiens GN=TARS PE=1 SV=3	42	83382	2	1	2	1	8584	1	0	1	568.813	1135.61	2	1135.59	0.0205	0	42.23	0.0021	R	IYGISFPDPK	M			Cmpd 6538, +MS2(568.8132), 24.9-37.4eV, 25.3 min #7075
161	RLA0_HUMAN	60S acidic ribosomal protein P0 OS=Homo sapiens GN=RPLP0 PE=1 SV=1	103	34252	6	4	6	4	8584	4	1	1	568.813	1135.61	2	1135.6	0.0164	2	0.56	31	K	NTMMRKAIR	G	Oxidation (M)	0.001000000.0	Cmpd 6538, +MS2(568.8132), 24.9-37.4eV, 25.3 min #7075
450	DX39B_HUMAN	Spliceosome RNA helicase DDX39B OS=Homo sapiens GN=DDX39B PE=1 SV=1	35	48960	5	1	5	1	8588	1	1	1	569.345	1136.68	2	1136.66	0.0166	0	22.24	0.066	K	VAVFFGGLSIK	K			Cmpd 8083, +MS2(569.3453), 24.9-37.4eV, 29.3 min #8694
499	SDHB_HUMAN	Succinate dehydrogenase [ubiquinone] iron-sulfur subunit, mitochondrial OS=Homo sapiens GN=SDHB PE=1 SV=3	31	31609	1	1	1	1	8589	1	1	1	569.809	1137.6	2	1137.58	0.0225	0	30.53	0.031	K	LQDPFSLYR	C			Cmpd 6457, +MS2(569.8094), 25.0-37.4eV, 25.2 min #6991
380	G6PD_HUMAN	Glucose-6-phosphate 1-dehydrogenase OS=Homo sapiens GN=G6PD PE=1 SV=4	42	59219	4	1	4	1	8590	1	1	1	380.219	1137.64	3	1137.62	0.0178	1	42.31	0.0014	K	LKLEDFFAR	N			Cmpd 6500, +MS2(380.2193), 18.4-27.6eV, 25.3 min #7035
16	FIBA_HUMAN	Fibrinogen alpha chain OS=Homo sapiens GN=FGA PE=1 SV=2	1001	94914	41	26	16	11	8595	1	1	1	570.792	1139.57	2	1139.55	0.0239	0	24.8	0.23	R	GSESGIFTNTK	E			Cmpd 3675, +MS2(570.7922), 21.1-31.7eV, 16.8 min #4052
36	KPYM_HUMAN	Pyruvate kinase PKM OS=Homo sapiens GN=PKM PE=1 SV=4	525	57900	25	16	13	9	8600	1	1	0	571.317	1140.62	2	1140.6	0.017	0	13.73	1.3	R	GDLGIEIPAEK	V			Cmpd 6202, +MS2(571.3171), 25.0-37.5eV, 24.4 min #6723
414	CTNA1_HUMAN	Catenin alpha-1 OS=Homo sapiens GN=CTNNA1 PE=1 SV=1	38	100009	6	1	6	1	6696	7	1	1	381.238	1140.69	3	1140.69	0.0052	1	3.53	19	K	VVEDGILKLR	N			Cmpd 18919, +MS2(381.2379), 18.4-27.6eV, 74.3 min #20427
178	GTR1_HUMAN	Solute carrier family 2, facilitated glucose transporter member 1 OS=Homo sapiens GN=SLC2A1 PE=1 SV=2	90	54049	6	3	4	2	8605	1	1	1	571.791	1141.57	2	1141.54	0.0278	0	27.17	0.061	R	TFDEIASGFR	Q			Cmpd 5442, +MS2(571.7914), 25.0-37.6eV, 22.7 min #5930
13	TBB5_HUMAN	Tubulin beta chain OS=Homo sapiens GN=TUBB PE=1 SV=2	1334	49639	37	34	15	14	8606	1	1	0	572.33	1142.65	2	1142.63	0.0188	0	73.14	1.9e-06	K	LAVNMVPFPR	L			Cmpd 6837, +MS2(572.3302), 25.1-37.6eV, 26.1 min #7388
18	TBB2A_HUMAN	Tubulin beta-2A chain OS=Homo sapiens GN=TUBB2A PE=1 SV=1	892	49875	28	25	12	10	8606	1	0	0	572.33	1142.65	2	1142.63	0.0188	0	73.14	1.9e-06	K	LAVNMVPFPR	L			Cmpd 6837, +MS2(572.3302), 25.1-37.6eV, 26.1 min #7388
19	TBB4B_HUMAN	Tubulin beta-4B chain OS=Homo sapiens GN=TUBB4B PE=1 SV=1	889	49799	34	25	14	12	8606	1	0	0	572.33	1142.65	2	1142.63	0.0188	0	73.14	1.9e-06	K	LAVNMVPFPR	L			Cmpd 6837, +MS2(572.3302), 25.1-37.6eV, 26.1 min #7388
25	TBB3_HUMAN	Tubulin beta-3 chain OS=Homo sapiens GN=TUBB3 PE=1 SV=2	709	50400	26	16	10	8	8606	1	0	0	572.33	1142.65	2	1142.63	0.0188	0	73.14	1.9e-06	K	LAVNMVPFPR	L			Cmpd 6837, +MS2(572.3302), 25.1-37.6eV, 26.1 min #7388
37	TBB4A_HUMAN	Tubulin beta-4A chain OS=Homo sapiens GN=TUBB4A PE=1 SV=2	510	49554	28	19	12	10	8606	1	0	0	572.33	1142.65	2	1142.63	0.0188	0	73.14	1.9e-06	K	LAVNMVPFPR	L			Cmpd 6837, +MS2(572.3302), 25.1-37.6eV, 26.1 min #7388
61	TBB6_HUMAN	Tubulin beta-6 chain OS=Homo sapiens GN=TUBB6 PE=1 SV=1	286	49825	11	11	4	4	8606	1	0	0	572.33	1142.65	2	1142.63	0.0188	0	73.14	1.9e-06	K	LAVNMVPFPR	L			Cmpd 6837, +MS2(572.3302), 25.1-37.6eV, 26.1 min #7388
591	CMYA5_HUMAN	Cardiomyopathy-associated protein 5 OS=Homo sapiens GN=CMYA5 PE=1 SV=3	19	448935	13	1	12	1	8612	9	1	1	572.824	1143.63	2	1143.66	-0.0276	2	8.68	5.9	K	LRSVSPTEKK	D			Cmpd 5743, +MS2(572.8240), 25.1-37.6eV, 23.4 min #6244
403	A16A1_HUMAN	Aldehyde dehydrogenase family 16 member A1 OS=Homo sapiens GN=ALDH16A1 PE=1 SV=2	39	85074	8	1	6	1	8614	1	1	1	573.305	1144.59	2	1144.57	0.0223	0	11.86	2.9	K	AAEAEVELSAR	R			Cmpd 3799, +MS2(573.3046), 25.1-37.7eV, 17.1 min #4183
282	TCPQ_HUMAN	T-complex protein 1 subunit theta OS=Homo sapiens GN=CCT8 PE=1 SV=4	57	59583	4	2	4	2	8616	1	1	1	573.814	1145.61	2	1145.59	0.0216	0	25.61	0.13	R	DIDEVSSLLR	T			Cmpd 7483, +MS2(573.8145), 25.1-37.7eV, 27.8 min #8066
182	PHB_HUMAN	Prohibitin OS=Homo sapiens GN=PHB PE=1 SV=1	87	29786	6	3	6	3	8627	1	1	1	575.308	1148.6	2	1148.58	0.0199	0	46.24	0.001	R	FDAGELITQR	E			Cmpd 5418, +MS2(575.3085), 25.2-37.8eV, 22.6 min #5905
407	SBP1_HUMAN	Selenium-binding protein 1 OS=Homo sapiens GN=SELENBP1 PE=1 SV=2	39	52358	7	1	5	1	8633	5	0	1	383.901	1148.68	3	1148.66	0.027	1	1.8	9.6	K	VIEPKDIHAK	C			Cmpd 3632, +MS2(383.9014), 18.4-27.6eV, 16.6 min #4007
407	SBP1_HUMAN	Selenium-binding protein 1 OS=Homo sapiens GN=SELENBP1 PE=1 SV=2	39	52358	7	1	5	1	8635	2	0	1	575.351	1148.69	2	1148.66	0.0319	1	12.81	0.72	K	VIEPKDIHAK	C			Cmpd 3652, +MS2(575.3509), 25.2-37.8eV, 16.7 min #4028
1	HBB_HUMAN	Hemoglobin subunit beta OS=Homo sapiens GN=HBB PE=1 SV=2	5361	15988	401	234	12	12	8633	1	1	0	383.901	1148.68	3	1148.67	0.0158	0	69.05	1.8e-06	K	VVAGVANALAHK	Y			Cmpd 3632, +MS2(383.9014), 18.4-27.6eV, 16.6 min #4007
1	HBB_HUMAN	Hemoglobin subunit beta OS=Homo sapiens GN=HBB PE=1 SV=2	5361	15988	401	234	12	12	8634	1	1	0	575.35	1148.68	2	1148.67	0.0183	0	56.7	5e-05	K	VVAGVANALAHK	Y			Cmpd 3635, +MS2(575.3497), 25.2-37.8eV, 16.6 min #4010
1	HBB_HUMAN	Hemoglobin subunit beta OS=Homo sapiens GN=HBB PE=1 SV=2	5361	15988	401	234	12	12	8635	1	1	0	575.351	1148.69	2	1148.67	0.0206	0	84.63	4.7e-08	K	VVAGVANALAHK	Y			Cmpd 3652, +MS2(575.3509), 25.2-37.8eV, 16.7 min #4028
3	HBD_HUMAN	Hemoglobin subunit delta OS=Homo sapiens GN=HBD PE=1 SV=2	3299	16045	251	155	7	7	8633	1	0	0	383.901	1148.68	3	1148.67	0.0158	0	69.05	1.8e-06	K	VVAGVANALAHK	Y			Cmpd 3632, +MS2(383.9014), 18.4-27.6eV, 16.6 min #4007
3	HBD_HUMAN	Hemoglobin subunit delta OS=Homo sapiens GN=HBD PE=1 SV=2	3299	16045	251	155	7	7	8634	1	0	0	575.35	1148.68	2	1148.67	0.0183	0	56.7	5e-05	K	VVAGVANALAHK	Y			Cmpd 3635, +MS2(575.3497), 25.2-37.8eV, 16.6 min #4010
3	HBD_HUMAN	Hemoglobin subunit delta OS=Homo sapiens GN=HBD PE=1 SV=2	3299	16045	251	155	7	7	8635	1	0	0	575.351	1148.69	2	1148.67	0.0206	0	84.63	4.7e-08	K	VVAGVANALAHK	Y			Cmpd 3652, +MS2(575.3509), 25.2-37.8eV, 16.7 min #4028
92	PLEC_HUMAN	Plectin OS=Homo sapiens GN=PLEC PE=1 SV=3	169	531466	45	8	42	8	8633	3	0	0	383.901	1148.68	3	1148.68	0.0046	1	6.39	3.3	K	GLIVREHGIR	L			Cmpd 3632, +MS2(383.9014), 18.4-27.6eV, 16.6 min #4007
92	PLEC_HUMAN	Plectin OS=Homo sapiens GN=PLEC PE=1 SV=3	169	531466	45	8	42	8	8634	2	0	0	575.35	1148.68	2	1148.68	0.0071	1	4.14	9.1	K	GLIVREHGIR	L			Cmpd 3635, +MS2(575.3497), 25.2-37.8eV, 16.6 min #4010
92	PLEC_HUMAN	Plectin OS=Homo sapiens GN=PLEC PE=1 SV=3	169	531466	45	8	42	8	8635	3	0	0	575.351	1148.69	2	1148.68	0.0094	1	4.24	5.2	K	GLIVREHGIR	L			Cmpd 3652, +MS2(575.3509), 25.2-37.8eV, 16.7 min #4028
136	EPIPL_HUMAN	Epiplakin OS=Homo sapiens GN=EPPK1 PE=1 SV=2	118	555279	21	5	18	5	8633	3	0	0	383.901	1148.68	3	1148.68	0.0046	1	6.39	3.3	K	GLIVREHGIR	L			Cmpd 3632, +MS2(383.9014), 18.4-27.6eV, 16.6 min #4007
136	EPIPL_HUMAN	Epiplakin OS=Homo sapiens GN=EPPK1 PE=1 SV=2	118	555279	21	5	18	5	8634	2	0	0	575.35	1148.68	2	1148.68	0.0071	1	4.14	9.1	K	GLIVREHGIR	L			Cmpd 3635, +MS2(575.3497), 25.2-37.8eV, 16.6 min #4010
136	EPIPL_HUMAN	Epiplakin OS=Homo sapiens GN=EPPK1 PE=1 SV=2	118	555279	21	5	18	5	8635	3	0	0	575.351	1148.69	2	1148.68	0.0094	1	4.24	5.2	K	GLIVREHGIR	L			Cmpd 3652, +MS2(575.3509), 25.2-37.8eV, 16.7 min #4028
145	AHNK_HUMAN	Neuroblast differentiation-associated protein AHNAK OS=Homo sapiens GN=AHNAK PE=1 SV=2	110	628699	61	8	54	8	8639	3	1	1	575.805	1149.6	2	1149.56	0.0397	0	5.3	11	K	DIDISSPEFK	I			Cmpd 5745, +MS2(575.8048), 25.2-37.9eV, 23.4 min #6246
282	TCPQ_HUMAN	T-complex protein 1 subunit theta OS=Homo sapiens GN=CCT8 PE=1 SV=4	57	59583	4	2	4	2	8639	1	0	1	575.805	1149.6	2	1149.58	0.0132	0	37.17	0.0073	K	FAEAFEAIPR	A			Cmpd 5745, +MS2(575.8048), 25.2-37.9eV, 23.4 min #6246
209	TXND5_HUMAN	Thioredoxin domain-containing protein 5 OS=Homo sapiens GN=TXNDC5 PE=1 SV=2	73	47599	3	3	3	3	8647	1	1	1	576.823	1151.63	2	1151.61	0.0193	0	30.14	0.03	R	GYPTLLWFR	D			Cmpd 8661, +MS2(576.8233), 25.3-37.9eV, 31.0 min #9303
78	PPIA_HUMAN	Peptidyl-prolyl cis-trans isomerase A OS=Homo sapiens GN=PPIA PE=1 SV=2	241	18001	12	10	6	5	8661	1	1	1	577.799	1153.58	2	1153.57	0.0174	0	23.39	0.15	K	FEDENFILK	H			Cmpd 5716, +MS2(577.7987), 25.3-38.0eV, 23.3 min #6216
314	RS3_HUMAN	40S ribosomal protein S3 OS=Homo sapiens GN=RPS3 PE=1 SV=2	52	26671	8	2	6	2	8670	1	1	1	579.315	1156.61	2	1156.6	0.0197	0	51.24	0.00029	K	IMLPWDPTGK	I			Cmpd 7755, +MS2(579.3147), 25.4-38.1eV, 28.5 min #8350
314	RS3_HUMAN	40S ribosomal protein S3 OS=Homo sapiens GN=RPS3 PE=1 SV=2	52	26671	8	2	6	2	8671	1	1	1	579.316	1156.62	2	1156.6	0.023	0	10.08	3.8	K	IMLPWDPTGK	I			Cmpd 7716, +MS2(579.3163), 25.4-38.1eV, 28.4 min #8309
516	GCN1_HUMAN	eIF-2-alpha kinase activator GCN1 OS=Homo sapiens GN=GCN1 PE=1 SV=6	29	292572	15	0	15	0	8670	7	0	1	579.315	1156.61	2	1156.65	-0.0378	0	0.76	33	R	LLKPECVLDK	S			Cmpd 7755, +MS2(579.3147), 25.4-38.1eV, 28.5 min #8350
101	RL6_HUMAN	60S ribosomal protein L6 OS=Homo sapiens GN=RPL6 PE=1 SV=3	154	32708	6	4	5	3	8680	1	1	1	579.845	1157.67	2	1157.66	0.0193	0	32.62	0.017	K	AIPQLQGYLR	S			Cmpd 5691, +MS2(579.8447), 25.4-38.1eV, 23.3 min #6190
13	TBB5_HUMAN	Tubulin beta chain OS=Homo sapiens GN=TUBB PE=1 SV=2	1334	49639	37	34	15	14	8683	1	1	0	580.327	1158.64	2	1158.62	0.0181	0	52.41	0.00023	K	LAVNMVPFPR	L	Oxidation (M)	0.0000100000.0	Cmpd 5505, +MS2(580.3273), 25.5-38.2eV, 22.8 min #5996
18	TBB2A_HUMAN	Tubulin beta-2A chain OS=Homo sapiens GN=TUBB2A PE=1 SV=1	892	49875	28	25	12	10	8683	1	0	0	580.327	1158.64	2	1158.62	0.0181	0	52.41	0.00023	K	LAVNMVPFPR	L	Oxidation (M)	0.0000100000.0	Cmpd 5505, +MS2(580.3273), 25.5-38.2eV, 22.8 min #5996
19	TBB4B_HUMAN	Tubulin beta-4B chain OS=Homo sapiens GN=TUBB4B PE=1 SV=1	889	49799	34	25	14	12	8683	1	0	0	580.327	1158.64	2	1158.62	0.0181	0	52.41	0.00023	K	LAVNMVPFPR	L	Oxidation (M)	0.0000100000.0	Cmpd 5505, +MS2(580.3273), 25.5-38.2eV, 22.8 min #5996
25	TBB3_HUMAN	Tubulin beta-3 chain OS=Homo sapiens GN=TUBB3 PE=1 SV=2	709	50400	26	16	10	8	8683	1	0	0	580.327	1158.64	2	1158.62	0.0181	0	52.41	0.00023	K	LAVNMVPFPR	L	Oxidation (M)	0.0000100000.0	Cmpd 5505, +MS2(580.3273), 25.5-38.2eV, 22.8 min #5996
37	TBB4A_HUMAN	Tubulin beta-4A chain OS=Homo sapiens GN=TUBB4A PE=1 SV=2	510	49554	28	19	12	10	8683	1	0	0	580.327	1158.64	2	1158.62	0.0181	0	52.41	0.00023	K	LAVNMVPFPR	L	Oxidation (M)	0.0000100000.0	Cmpd 5505, +MS2(580.3273), 25.5-38.2eV, 22.8 min #5996
61	TBB6_HUMAN	Tubulin beta-6 chain OS=Homo sapiens GN=TUBB6 PE=1 SV=1	286	49825	11	11	4	4	8683	1	0	0	580.327	1158.64	2	1158.62	0.0181	0	52.41	0.00023	K	LAVNMVPFPR	L	Oxidation (M)	0.0000100000.0	Cmpd 5505, +MS2(580.3273), 25.5-38.2eV, 22.8 min #5996
595	RS14_HUMAN	40S ribosomal protein S14 OS=Homo sapiens GN=RPS14 PE=1 SV=3	18	16263	2	0	2	0	8695	3	1	1	580.342	1158.67	2	1158.67	0.0043	2	1.67	33	R	ALARSGMKIGR	I			Cmpd 14070, +MS2(580.3422), 21.3-31.9eV, 51.4 min #15100
334	GNL1_HUMAN	Guanine nucleotide-binding protein-like 1 OS=Homo sapiens GN=GNL1 PE=1 SV=2	48	68619	7	1	4	1	6779	1	1	1	387.262	1158.76	3	1158.72	0.0389	0	48.24	0.00018	R	IPVQALLHLR	H			Cmpd 5813, +MS2(387.2615), 18.4-27.6eV, 23.5 min #6317
234	ITIH1_HUMAN	Inter-alpha-trypsin inhibitor heavy chain H1 OS=Homo sapiens GN=ITIH1 PE=1 SV=3	66	101326	4	2	3	2	8699	1	1	1	580.823	1159.63	2	1159.61	0.0195	0	29.28	0.049	R	EVAFDLEIPK	T			Cmpd 7454, +MS2(580.8232), 25.5-38.2eV, 27.8 min #8036
80	HSPB1_HUMAN	Heat shock protein beta-1 OS=Homo sapiens GN=HSPB1 PE=1 SV=2	218	22768	7	5	4	3	8713	1	1	1	582.324	1162.63	2	1162.61	0.0194	0	53.66	0.00016	R	LFDQAFGLPR	L			Cmpd 7330, +MS2(582.3237), 25.6-38.3eV, 27.4 min #7904
80	HSPB1_HUMAN	Heat shock protein beta-1 OS=Homo sapiens GN=HSPB1 PE=1 SV=2	218	22768	7	5	4	3	8714	1	1	1	582.324	1162.63	2	1162.61	0.0202	0	63.86	1.5e-05	R	LFDQAFGLPR	L			Cmpd 7364, +MS2(582.3241), 25.6-38.3eV, 27.5 min #7940
80	HSPB1_HUMAN	Heat shock protein beta-1 OS=Homo sapiens GN=HSPB1 PE=1 SV=2	218	22768	7	5	4	3	8715	1	1	1	582.325	1162.64	2	1162.61	0.0224	0	44.69	0.0012	R	LFDQAFGLPR	L			Cmpd 7463, +MS2(582.3252), 25.6-38.4eV, 27.8 min #8045
92	PLEC_HUMAN	Plectin OS=Homo sapiens GN=PLEC PE=1 SV=3	169	531466	45	8	42	8	8716	1	1	1	582.808	1163.6	2	1163.58	0.019	0	57.74	6.5e-05	R	LTAEDLFEAR	I			Cmpd 6435, +MS2(582.8079), 25.6-38.4eV, 25.1 min #6968
413	CTNA2_HUMAN	Catenin alpha-2 OS=Homo sapiens GN=CTNNA2 PE=1 SV=5	38	105247	9	1	8	1	8722	1	1	0	389.239	1164.69	3	1164.73	-0.0397	2	2.77	6.6	K	APEKKPLVKR	E			Cmpd 17657, +MS2(389.2388), 18.4-27.6eV, 68.0 min #19038
414	CTNA1_HUMAN	Catenin alpha-1 OS=Homo sapiens GN=CTNNA1 PE=1 SV=1	38	100009	6	1	6	1	8722	1	0	0	389.239	1164.69	3	1164.73	-0.0397	2	2.77	6.6	K	APEKKPLVKR	E			Cmpd 17657, +MS2(389.2388), 18.4-27.6eV, 68.0 min #19038
374	HNRPM_HUMAN	Heterogeneous nuclear ribonucleoprotein M OS=Homo sapiens GN=HNRNPM PE=1 SV=3	43	77464	7	2	6	2	8725	1	1	1	584.306	1166.6	2	1166.58	0.0212	0	28.64	0.044	R	NLPFDFTWK	M			Cmpd 8786, +MS2(584.3059), 25.6-38.5eV, 31.3 min #9434
27	H2B1B_HUMAN	Histone H2B type 1-B OS=Homo sapiens GN=HIST1H2BB PE=1 SV=2	605	13942	11	9	4	2	8733	1	1	0	390.212	1167.61	3	1167.59	0.0254	0	8.31	4.7	K	QVHPDTGISSK	A			Cmpd 3536, +MS2(390.2119), 18.4-27.6eV, 16.4 min #3906
409	H2B1A_HUMAN	Histone H2B type 1-A OS=Homo sapiens GN=HIST1H2BA PE=1 SV=3	39	14159	5	1	5	1	8733	1	0	0	390.212	1167.61	3	1167.59	0.0254	0	8.31	4.7	K	QVHPDTGISSK	A			Cmpd 3536, +MS2(390.2119), 18.4-27.6eV, 16.4 min #3906
26	VIME_HUMAN	Vimentin OS=Homo sapiens GN=VIM PE=1 SV=4	653	53619	33	20	17	10	8742	1	1	1	585.37	1168.72	2	1168.71	0.018	0	31.9	0.0073	K	ILLAELEQLK	G			Cmpd 7528, +MS2(585.3696), 25.7-38.5eV, 28.0 min #8113
26	VIME_HUMAN	Vimentin OS=Homo sapiens GN=VIM PE=1 SV=4	653	53619	33	20	17	10	8743	1	1	1	585.37	1168.73	2	1168.71	0.0199	0	51.69	7e-05	K	ILLAELEQLK	G			Cmpd 7556, +MS2(585.3706), 25.7-38.5eV, 28.0 min #8142
310	TPM4_HUMAN	Tropomyosin alpha-4 chain OS=Homo sapiens GN=TPM4 PE=1 SV=3	53	28504	6	2	5	2	8747	1	1	0	585.849	1169.68	2	1169.67	0.0176	0	35.21	0.0077	K	LVILEGELER	A			Cmpd 6000, +MS2(585.8489), 25.7-38.6eV, 24.0 min #6513
311	TPM2_HUMAN	Tropomyosin beta chain OS=Homo sapiens GN=TPM2 PE=1 SV=1	53	32831	5	2	4	2	8747	1	0	0	585.849	1169.68	2	1169.67	0.0176	0	35.21	0.0077	K	LVILEGELER	S			Cmpd 6000, +MS2(585.8489), 25.7-38.6eV, 24.0 min #6513
406	RL7_HUMAN	60S ribosomal protein L7 OS=Homo sapiens GN=RPL7 PE=1 SV=1	39	29207	5	1	5	1	8748	1	1	1	585.851	1169.69	2	1169.68	0.011	0	10.37	2.1	R	IALTDNALIAR	S			Cmpd 5729, +MS2(585.8512), 21.4-32.0eV, 23.3 min #6229
2	HBA_HUMAN	Hemoglobin subunit alpha OS=Homo sapiens GN=HBA1 PE=1 SV=2	3575	15248	204	101	13	10	8752	1	1	1	391.232	1170.67	3	1170.66	0.0128	1	43.31	0.0015	M	VLSPADKTNVK	A			Cmpd 3534, +MS2(391.2318), 18.4-27.6eV, 16.4 min #3904
107	TRAP1_HUMAN	Heat shock protein 75 kDa, mitochondrial OS=Homo sapiens GN=TRAP1 PE=1 SV=3	146	80060	8	4	7	3	8751	1	1	1	586.344	1170.67	2	1170.66	0.0126	0	31.73	0.022	R	ELLQESALIR	K			Cmpd 5576, +MS2(586.3440), 25.7-38.6eV, 23.0 min #6070
319	HCDH_HUMAN	Hydroxyacyl-coenzyme A dehydrogenase, mitochondrial OS=Homo sapiens GN=HADH PE=1 SV=3	51	34272	8	3	5	3	8755	1	1	1	586.811	1171.61	2	1171.58	0.0321	0	33.06	0.018	K	TFESLVDFSK	A			Cmpd 6711, +MS2(586.8114), 25.8-38.7eV, 25.7 min #7255
47	ANXA5_HUMAN	Annexin A5 OS=Homo sapiens GN=ANXA5 PE=1 SV=2	381	35914	15	8	9	4	8756	3	1	1	586.847	1171.68	2	1171.67	0.0041	0	0.4	27	R	MLVVLLQANR	D	Oxidation (M)	0.1000000000.0	Cmpd 9683, +MS2(586.8467), 25.8-38.7eV, 33.9 min #10379
103	POSTN_HUMAN	Periostin OS=Homo sapiens GN=POSTN PE=1 SV=2	151	93255	9	4	9	4	8764	1	1	1	587.837	1173.66	2	1173.64	0.0202	0	13.97	1.5	K	GFEPGVTNILK	T			Cmpd 5796, +MS2(587.8371), 25.8-38.7eV, 23.5 min #6299
281	HYOU1_HUMAN	Hypoxia up-regulated protein 1 OS=Homo sapiens GN=HYOU1 PE=1 SV=1	57	111266	8	2	7	2	8769	2	1	1	588.34	1174.67	2	1174.65	0.0199	1	4.78	11	R	LAGLFNEQRK	G			Cmpd 18199, +MS2(588.3401), 21.4-32.1eV, 70.7 min #19634
139	ANXA6_HUMAN	Annexin A6 OS=Homo sapiens GN=ANXA6 PE=1 SV=3	115	75826	10	3	9	3	8773	1	1	1	588.844	1175.67	2	1175.65	0.0186	0	38.42	0.0039	R	DAFVAIVQSVK	N			Cmpd 7477, +MS2(588.8441), 25.9-38.8eV, 27.8 min #8060
223	IF4G1_HUMAN	Eukaryotic translation initiation factor 4 gamma 1 OS=Homo sapiens GN=EIF4G1 PE=1 SV=4	69	175382	6	1	5	1	8775	1	1	1	589.312	1176.61	2	1176.6	0.0073	0	12.16	2.7	K	EAVGDLLDAFK	E			Cmpd 8666, +MS2(589.3122), 21.4-32.1eV, 31.0 min #9308
223	IF4G1_HUMAN	Eukaryotic translation initiation factor 4 gamma 1 OS=Homo sapiens GN=EIF4G1 PE=1 SV=4	69	175382	6	1	5	1	8776	1	1	1	589.312	1176.61	2	1176.6	0.0073	0	20.91	0.36	K	EAVGDLLDAFK	E			Cmpd 8673, +MS2(589.3122), 21.4-32.1eV, 31.0 min #9315
85	MOES_HUMAN	Moesin OS=Homo sapiens GN=MSN PE=1 SV=3	190	67778	16	8	11	5	8810	1	1	0	591.811	1181.61	2	1181.59	0.0207	0	30.1	0.032	K	APDFVFYAPR	L			Cmpd 6791, +MS2(591.8111), 21.5-32.2eV, 25.9 min #7339
85	MOES_HUMAN	Moesin OS=Homo sapiens GN=MSN PE=1 SV=3	190	67778	16	8	11	5	8811	1	1	0	591.811	1181.61	2	1181.59	0.021	0	44.71	0.0011	K	APDFVFYAPR	L			Cmpd 6633, +MS2(591.8112), 26.0-39.0eV, 25.6 min #7174
108	EZRI_HUMAN	Ezrin OS=Homo sapiens GN=EZR PE=1 SV=4	143	69370	10	6	7	5	8810	1	0	0	591.811	1181.61	2	1181.59	0.0207	0	30.1	0.032	K	APDFVFYAPR	L			Cmpd 6791, +MS2(591.8111), 21.5-32.2eV, 25.9 min #7339
108	EZRI_HUMAN	Ezrin OS=Homo sapiens GN=EZR PE=1 SV=4	143	69370	10	6	7	5	8811	1	0	0	591.811	1181.61	2	1181.59	0.021	0	44.71	0.0011	K	APDFVFYAPR	L			Cmpd 6633, +MS2(591.8112), 26.0-39.0eV, 25.6 min #7174
313	RADI_HUMAN	Radixin OS=Homo sapiens GN=RDX PE=1 SV=1	52	68521	9	4	7	3	8810	1	0	0	591.811	1181.61	2	1181.59	0.0207	0	30.1	0.032	K	APDFVFYAPR	L			Cmpd 6791, +MS2(591.8111), 21.5-32.2eV, 25.9 min #7339
313	RADI_HUMAN	Radixin OS=Homo sapiens GN=RDX PE=1 SV=1	52	68521	9	4	7	3	8811	1	0	0	591.811	1181.61	2	1181.59	0.021	0	44.71	0.0011	K	APDFVFYAPR	L			Cmpd 6633, +MS2(591.8112), 26.0-39.0eV, 25.6 min #7174
387	DYHC1_HUMAN	Cytoplasmic dynein 1 heavy chain 1 OS=Homo sapiens GN=DYNC1H1 PE=1 SV=5	42	532072	20	1	18	1	8817	1	1	1	592.334	1182.65	2	1182.64	0.0137	0	8.36	4.2	R	VTFVNFTVTR	S			Cmpd 6223, +MS2(592.3340), 26.0-39.0eV, 24.5 min #6745
452	HCD2_HUMAN	3-hydroxyacyl-CoA dehydrogenase type-2 OS=Homo sapiens GN=HSD17B10 PE=1 SV=3	35	26906	4	1	3	1	8819	1	1	1	592.851	1183.69	2	1183.67	0.0137	0	21.38	0.19	K	GGIVGMTLPIAR	D			Cmpd 7084, +MS2(592.8515), 26.1-39.1eV, 26.7 min #7646
386	BIEA_HUMAN	Biliverdin reductase A OS=Homo sapiens GN=BLVRA PE=1 SV=2	42	33407	3	1	3	1	8821	1	1	1	593.317	1184.62	2	1184.6	0.0221	0	41.92	0.0027	R	FGFPAFSGISR	L			Cmpd 7479, +MS2(593.3172), 26.1-39.1eV, 27.8 min #8062
182	PHB_HUMAN	Prohibitin OS=Homo sapiens GN=PHB PE=1 SV=1	87	29786	6	3	6	3	8822	1	1	1	593.342	1184.67	2	1184.65	0.0183	0	45.23	0.0012	K	DLQNVNITLR	I			Cmpd 5767, +MS2(593.3421), 26.1-39.1eV, 23.4 min #6269
200	IC1_HUMAN	Plasma protease C1 inhibitor OS=Homo sapiens GN=SERPING1 PE=1 SV=2	78	55119	4	2	4	2	8827	1	1	1	593.36	1184.71	2	1184.69	0.0136	0	36.13	0.0056	K	FQPTLLTLPR	I			Cmpd 7118, +MS2(593.3599), 26.1-39.1eV, 26.8 min #7682
301	CO6_HUMAN	Complement component C6 OS=Homo sapiens GN=C6 PE=1 SV=3	54	104718	4	1	3	1	6887	1	1	1	396.227	1185.66	3	1185.64	0.0191	0	14.77	3.3	K	DLHLSDVFLK	A			Cmpd 7062, +MS2(396.2268), 18.4-27.6eV, 26.6 min #7622
154	CAH1_HUMAN	Carbonic anhydrase 1 OS=Homo sapiens GN=CA1 PE=1 SV=2	108	28852	9	4	4	3	8828	1	1	1	593.856	1185.7	2	1185.68	0.0185	0	25.28	0.07	K	ADGLAVIGVLMK	V			Cmpd 9743, +MS2(593.8561), 26.1-39.2eV, 34.1 min #10443
154	CAH1_HUMAN	Carbonic anhydrase 1 OS=Homo sapiens GN=CA1 PE=1 SV=2	108	28852	9	4	4	3	8829	1	1	1	593.857	1185.7	2	1185.68	0.02	0	76.96	4.4e-07	K	ADGLAVIGVLMK	V			Cmpd 9057, +MS2(593.8569), 26.1-39.2eV, 32.1 min #9719
517	RAB7A_HUMAN	Ras-related protein Rab-7a OS=Homo sapiens GN=RAB7A PE=1 SV=1	28	23475	4	0	4	0	8830	2	1	1	594.326	1186.64	2	1186.61	0.0248	0	2.58	25	R	FQSLGVAFYR	G			Cmpd 6061, +MS2(594.3264), 26.1-39.2eV, 24.1 min #6576
52	ENPL_HUMAN	Endoplasmin OS=Homo sapiens GN=HSP90B1 PE=1 SV=1	347	92411	23	12	14	7	8832	1	1	1	594.338	1186.66	2	1186.67	-0.0098	0	2.39	23	K	SILFVPTSAPR	G			Cmpd 7008, +MS2(594.3379), 26.1-39.2eV, 26.5 min #7566
52	ENPL_HUMAN	Endoplasmin OS=Homo sapiens GN=HSP90B1 PE=1 SV=1	347	92411	23	12	14	7	8835	1	1	1	594.352	1186.69	2	1186.67	0.0179	0	45.52	0.00084	K	SILFVPTSAPR	G			Cmpd 6180, +MS2(594.3517), 26.1-39.2eV, 24.4 min #6700
523	ATLA3_HUMAN	Atlastin-3 OS=Homo sapiens GN=ATL3 PE=1 SV=1	28	60503	2	0	2	0	6908	4	0	1	396.877	1187.61	3	1187.58	0.0336	2	0.02	44	K	KMGGKDFSFR	Y	Oxidation (M)	0.0100000000.0	Cmpd 21179, +MS2(396.8770), 18.4-27.6eV, 88.6 min #23253
418	HXK1_HUMAN	Hexokinase-1 OS=Homo sapiens GN=HK1 PE=1 SV=3	38	102420	8	1	6	1	6902	4	1	1	396.876	1187.61	3	1187.6	0.0045	1	1.26	33	K	IDKYLYAMR	L	Oxidation (M)	0.000000010.0	Cmpd 20934, +MS2(396.8757), 18.4-27.6eV, 87.0 min #22944
418	HXK1_HUMAN	Hexokinase-1 OS=Homo sapiens GN=HK1 PE=1 SV=3	38	102420	8	1	6	1	6906	2	1	1	396.876	1187.61	3	1187.6	0.0065	1	2.17	27	K	IDKYLYAMR	L	Oxidation (M)	0.000000010.0	Cmpd 281, +MS2(396.8764), 18.4-27.6eV, 1.4 min #318
145	AHNK_HUMAN	Neuroblast differentiation-associated protein AHNAK OS=Homo sapiens GN=AHNAK PE=1 SV=2	110	628699	61	8	54	8	6905	1	1	1	396.876	1187.61	3	1187.62	-0.0151	1	0.44	40	K	MKGDVDVSLPK	V			Cmpd 2549, +MS2(396.8762), 18.4-27.6eV, 12.3 min #2828
145	AHNK_HUMAN	Neuroblast differentiation-associated protein AHNAK OS=Homo sapiens GN=AHNAK PE=1 SV=2	110	628699	61	8	54	8	6908	2	1	1	396.877	1187.61	3	1187.62	-0.0127	1	0.56	39	K	MKGDVDVSLPK	V			Cmpd 21179, +MS2(396.8770), 18.4-27.6eV, 88.6 min #23253
145	AHNK_HUMAN	Neuroblast differentiation-associated protein AHNAK OS=Homo sapiens GN=AHNAK PE=1 SV=2	110	628699	61	8	54	8	6926	4	1	1	396.882	1187.63	3	1187.62	0.0033	1	2.23	28	K	MKGDVDVSLPK	V			Cmpd 20958, +MS2(396.8824), 18.4-27.6eV, 87.1 min #22976
96	PHB2_HUMAN	Prohibitin-2 OS=Homo sapiens GN=PHB2 PE=1 SV=2	164	33276	9	6	6	4	8838	1	1	1	594.834	1187.65	2	1187.63	0.0205	0	30.63	0.036	K	DLQMVNISLR	V			Cmpd 7456, +MS2(594.8341), 26.2-39.2eV, 27.8 min #8038
95	ROA2_HUMAN	Heterogeneous nuclear ribonucleoproteins A2/B1 OS=Homo sapiens GN=HNRNPA2B1 PE=1 SV=2	164	37407	8	4	7	3	8839	1	1	1	594.837	1187.66	2	1187.64	0.0206	0	55.88	0.00011	K	IDTIEIITDR	Q			Cmpd 6322, +MS2(594.8374), 26.2-39.2eV, 24.8 min #6849
39	1433Z_HUMAN	14-3-3 protein zeta/delta OS=Homo sapiens GN=YWHAZ PE=1 SV=1	459	27728	10	10	5	5	8843	1	1	0	595.344	1188.67	2	1188.65	0.019	0	49.46	0.00035	K	DSTLIMQLLR	D			Cmpd 9727, +MS2(595.3436), 26.2-39.3eV, 34.1 min #10426
39	1433Z_HUMAN	14-3-3 protein zeta/delta OS=Homo sapiens GN=YWHAZ PE=1 SV=1	459	27728	10	10	5	5	8844	1	1	0	595.344	1188.67	2	1188.65	0.0204	0	40.9	0.0024	K	DSTLIMQLLR	D			Cmpd 9760, +MS2(595.3443), 26.2-39.3eV, 34.2 min #10461
115	1433E_HUMAN	14-3-3 protein epsilon OS=Homo sapiens GN=YWHAE PE=1 SV=1	139	29155	10	5	7	4	8843	1	0	0	595.344	1188.67	2	1188.65	0.019	0	49.46	0.00035	K	DSTLIMQLLR	D			Cmpd 9727, +MS2(595.3436), 26.2-39.3eV, 34.1 min #10426
115	1433E_HUMAN	14-3-3 protein epsilon OS=Homo sapiens GN=YWHAE PE=1 SV=1	139	29155	10	5	7	4	8844	1	0	0	595.344	1188.67	2	1188.65	0.0204	0	40.9	0.0024	K	DSTLIMQLLR	D			Cmpd 9760, +MS2(595.3443), 26.2-39.3eV, 34.2 min #10461
244	1433F_HUMAN	14-3-3 protein eta OS=Homo sapiens GN=YWHAH PE=1 SV=4	63	28201	3	2	2	1	8843	1	0	0	595.344	1188.67	2	1188.65	0.019	0	49.46	0.00035	K	DSTLIMQLLR	D			Cmpd 9727, +MS2(595.3436), 26.2-39.3eV, 34.1 min #10426
244	1433F_HUMAN	14-3-3 protein eta OS=Homo sapiens GN=YWHAH PE=1 SV=4	63	28201	3	2	2	1	8844	1	0	0	595.344	1188.67	2	1188.65	0.0204	0	40.9	0.0024	K	DSTLIMQLLR	D			Cmpd 9760, +MS2(595.3443), 26.2-39.3eV, 34.2 min #10461
245	1433G_HUMAN	14-3-3 protein gamma OS=Homo sapiens GN=YWHAG PE=1 SV=2	63	28285	3	2	2	1	8843	1	0	0	595.344	1188.67	2	1188.65	0.019	0	49.46	0.00035	K	DSTLIMQLLR	D			Cmpd 9727, +MS2(595.3436), 26.2-39.3eV, 34.1 min #10426
245	1433G_HUMAN	14-3-3 protein gamma OS=Homo sapiens GN=YWHAG PE=1 SV=2	63	28285	3	2	2	1	8844	1	0	0	595.344	1188.67	2	1188.65	0.0204	0	40.9	0.0024	K	DSTLIMQLLR	D			Cmpd 9760, +MS2(595.3443), 26.2-39.3eV, 34.2 min #10461
246	1433S_HUMAN	14-3-3 protein sigma OS=Homo sapiens GN=SFN PE=1 SV=1	63	27757	3	2	2	1	8843	1	0	0	595.344	1188.67	2	1188.65	0.019	0	49.46	0.00035	K	DSTLIMQLLR	D			Cmpd 9727, +MS2(595.3436), 26.2-39.3eV, 34.1 min #10426
246	1433S_HUMAN	14-3-3 protein sigma OS=Homo sapiens GN=SFN PE=1 SV=1	63	27757	3	2	2	1	8844	1	0	0	595.344	1188.67	2	1188.65	0.0204	0	40.9	0.0024	K	DSTLIMQLLR	D			Cmpd 9760, +MS2(595.3443), 26.2-39.3eV, 34.2 min #10461
49	CO3_HUMAN	Complement C3 OS=Homo sapiens GN=C3 PE=1 SV=2	369	187030	23	12	19	11	8847	1	1	1	595.823	1189.63	2	1189.61	0.0189	0	34.88	0.014	K	DFDFVPPVVR	W			Cmpd 8923, +MS2(595.8233), 26.2-39.3eV, 31.7 min #9578
49	CO3_HUMAN	Complement C3 OS=Homo sapiens GN=C3 PE=1 SV=2	369	187030	23	12	19	11	8848	1	1	1	595.824	1189.63	2	1189.61	0.0196	0	6.71	9.3	K	DFDFVPPVVR	W			Cmpd 9008, +MS2(595.8237), 21.6-32.4eV, 31.9 min #9667
276	RS23_HUMAN	40S ribosomal protein S23 OS=Homo sapiens GN=RPS23 PE=1 SV=3	58	15798	1	1	1	1	8849	1	1	1	595.87	1189.73	2	1189.71	0.0193	0	58.39	1.2e-05	K	VANVSLLALYK	G			Cmpd 6839, +MS2(595.8705), 26.2-39.3eV, 26.1 min #7390
561	K1614_HUMAN	Uncharacterized protein KIAA1614 OS=Homo sapiens GN=KIAA1614 PE=2 SV=3	24	126527	12	1	11	1	8856	8	1	1	596.327	1190.64	2	1190.69	-0.0467	1	2.55	52	R	SSSIASTLGLKK	L			Cmpd 13713, +MS2(596.3274), 21.5-32.3eV, 49.7 min #14710
531	PYR1_HUMAN	CAD protein OS=Homo sapiens GN=CAD PE=1 SV=3	27	242829	22	1	20	1	8867	1	1	1	596.385	1190.75	2	1190.74	0.0157	0	26.77	0.0093	K	LALGIPLPELR	N			Cmpd 9440, +MS2(596.3845), 26.2-39.3eV, 33.2 min #10123
257	RL24_HUMAN	60S ribosomal protein L24 OS=Homo sapiens GN=RPL24 PE=1 SV=1	61	17768	3	2	3	2	8869	1	0	1	596.838	1191.66	2	1191.64	0.0205	0	41.31	0.0023	R	QINWTVLYR	R			Cmpd 6559, +MS2(596.8376), 26.2-39.4eV, 25.4 min #7097
189	COCA1_HUMAN	Collagen alpha-1(XII) chain OS=Homo sapiens GN=COL12A1 PE=1 SV=2	83	332941	17	3	16	3	8869	5	1	1	596.838	1191.66	2	1191.66	-0.0006	0	3.9	13	R	VQISLVQYSR	D			Cmpd 6559, +MS2(596.8376), 26.2-39.4eV, 25.4 min #7097
396	RS9_HUMAN	40S ribosomal protein S9 OS=Homo sapiens GN=RPS9 PE=1 SV=3	40	22578	5	1	4	1	8870	1	1	1	597.358	1192.7	2	1192.69	0.0132	1	12.04	0.88	K	MKLDYILGLK	I			Cmpd 6485, +MS2(597.3584), 26.3-39.4eV, 25.2 min #7020
368	PRP8_HUMAN	Pre-mRNA-processing-splicing factor 8 OS=Homo sapiens GN=PRPF8 PE=1 SV=2	44	273427	9	1	8	1	8874	3	1	1	597.837	1193.66	2	1193.62	0.0392	2	0.71	24	K	LMRQIRMCK	D	Oxidation (M)	0.010000000.0	Cmpd 8243, +MS2(597.8366), 26.3-39.4eV, 29.8 min #8864
225	AMPL_HUMAN	Cytosol aminopeptidase OS=Homo sapiens GN=LAP3 PE=1 SV=3	69	56131	10	3	8	3	8873	1	1	1	597.832	1193.65	2	1193.63	0.0194	0	27.69	0.055	K	GITFDSGGISIK	A			Cmpd 6263, +MS2(597.8316), 26.3-39.4eV, 24.6 min #6787
36	KPYM_HUMAN	Pyruvate kinase PKM OS=Homo sapiens GN=PKM PE=1 SV=4	525	57900	25	16	13	9	8885	1	1	1	599.332	1196.65	2	1196.64	0.0088	0	14.66	0.96	R	LDIDSPPITAR	N			Cmpd 5044, +MS2(599.3317), 26.4-39.6eV, 21.7 min #5514
36	KPYM_HUMAN	Pyruvate kinase PKM OS=Homo sapiens GN=PKM PE=1 SV=4	525	57900	25	16	13	9	8886	1	1	1	599.337	1196.66	2	1196.64	0.0196	0	51.58	0.00019	R	LDIDSPPITAR	N			Cmpd 5200, +MS2(599.3371), 26.4-39.6eV, 22.0 min #5677
36	KPYM_HUMAN	Pyruvate kinase PKM OS=Homo sapiens GN=PKM PE=1 SV=4	525	57900	25	16	13	9	8889	1	1	1	599.342	1196.67	2	1196.64	0.0302	0	5.71	16	R	LDIDSPPITAR	N			Cmpd 11481, +MS2(599.3424), 26.4-39.6eV, 40.2 min #12294
38	ANXA1_HUMAN	Annexin A1 OS=Homo sapiens GN=ANXA1 PE=1 SV=2	510	38690	16	12	10	8	8887	1	1	1	599.337	1196.66	2	1196.64	0.0155	1	5.62	18	K	LHQAMKGVGTR	H			Cmpd 12546, +MS2(599.3374), 21.6-32.4eV, 44.5 min #13442
86	HSP7C_HUMAN	Heat shock cognate 71 kDa protein OS=Homo sapiens GN=HSPA8 PE=1 SV=1	189	70854	14	5	13	5	8890	1	1	1	599.345	1196.68	2	1196.66	0.0204	0	14.29	0.87	K	FELTGIPPAPR	G			Cmpd 6437, +MS2(599.3451), 26.4-39.6eV, 25.1 min #6970
129	HS71A_HUMAN	Heat shock 70 kDa protein 1A OS=Homo sapiens GN=HSPA1A PE=1 SV=1	124	70009	9	4	8	3	8891	1	1	0	599.359	1196.7	2	1196.69	0.0163	0	33.85	0.007	K	DAGVIAGLNVLR	I			Cmpd 8016, +MS2(599.3593), 26.4-39.6eV, 29.2 min #8623
143	HS71L_HUMAN	Heat shock 70 kDa protein 1-like OS=Homo sapiens GN=HSPA1L PE=1 SV=2	112	70331	4	3	4	3	8891	1	0	0	599.359	1196.7	2	1196.69	0.0163	0	33.85	0.007	K	DAGVIAGLNVLR	I			Cmpd 8016, +MS2(599.3593), 26.4-39.6eV, 29.2 min #8623
519	NU205_HUMAN	Nuclear pore complex protein Nup205 OS=Homo sapiens GN=NUP205 PE=1 SV=3	28	227776	12	1	11	1	8896	6	0	1	600.351	1198.69	2	1198.64	0.0454	1	6.8	7	K	GTEGRTGPVAVR	E			Cmpd 7046, +MS2(600.3509), 26.4-39.6eV, 26.6 min #7606
86	HSP7C_HUMAN	Heat shock cognate 71 kDa protein OS=Homo sapiens GN=HSPA8 PE=1 SV=1	189	70854	14	5	13	5	8896	1	1	1	600.351	1198.69	2	1198.67	0.0202	0	65.71	9e-06	K	DAGTIAGLNVLR	I			Cmpd 7046, +MS2(600.3509), 26.4-39.6eV, 26.6 min #7606
590	DKC1_HUMAN	H/ACA ribonucleoprotein complex subunit 4 OS=Homo sapiens GN=DKC1 PE=1 SV=3	19	57638	3	1	3	1	8896	4	0	1	600.351	1198.69	2	1198.68	0.005	2	7.45	6	K	WGLGPKASQKK	L			Cmpd 7046, +MS2(600.3509), 26.4-39.6eV, 26.6 min #7606
81	PDIA1_HUMAN	Protein disulfide-isomerase OS=Homo sapiens GN=P4HB PE=1 SV=3	218	57081	14	7	10	4	8902	1	1	1	601.818	1201.62	2	1201.6	0.0227	0	35.98	0.011	R	EADDIVNWLK	K			Cmpd 7837, +MS2(601.8176), 26.4-39.6eV, 28.7 min #8436
145	AHNK_HUMAN	Neuroblast differentiation-associated protein AHNAK OS=Homo sapiens GN=AHNAK PE=1 SV=2	110	628699	61	8	54	8	8902	2	0	1	601.818	1201.62	2	1201.64	-0.0171	0	9.95	4.5	K	ISMPDVGLNLK	A	Oxidation (M)	0.00100000000.0	Cmpd 7837, +MS2(601.8176), 26.4-39.6eV, 28.7 min #8436
155	MYH10_HUMAN	Myosin-10 OS=Homo sapiens GN=MYH10 PE=1 SV=3	107	228858	12	5	11	4	8906	1	1	0	602.331	1202.65	2	1202.63	0.0182	0	35.58	0.012	R	ALELDPNLYR	I			Cmpd 6025, +MS2(602.3311), 26.4-39.6eV, 24.1 min #6539
160	MYH11_HUMAN	Myosin-11 OS=Homo sapiens GN=MYH11 PE=1 SV=3	104	227199	14	3	14	3	8906	1	0	0	602.331	1202.65	2	1202.63	0.0182	0	35.58	0.012	K	ALELDPNLYR	I			Cmpd 6025, +MS2(602.3311), 26.4-39.6eV, 24.1 min #6539
180	K1C19_HUMAN	Keratin, type I cytoskeletal 19 OS=Homo sapiens GN=KRT19 PE=1 SV=4	88	44079	7	4	4	2	8909	1	1	0	602.814	1203.61	2	1203.59	0.0216	0	5	14	R	MSVEADINGLR	R			Cmpd 4878, +MS2(602.8140), 26.4-39.6eV, 21.2 min #5339
88	TLN1_HUMAN	Talin-1 OS=Homo sapiens GN=TLN1 PE=1 SV=3	184	269599	22	6	22	6	8911	1	1	0	602.861	1203.71	2	1203.69	0.0187	0	20.18	0.19	K	VMVTNVTSLLK	T			Cmpd 6636, +MS2(602.8615), 26.4-39.6eV, 25.6 min #7177
15	CO6A3_HUMAN	Collagen alpha-3(VI) chain OS=Homo sapiens GN=COL6A3 PE=1 SV=5	1054	343457	43	28	29	20	8915	1	1	1	603.85	1205.69	2	1205.66	0.0295	0	30.6	0.023	K	QFGVAPFTIAR	N			Cmpd 6708, +MS2(603.8499), 26.4-39.6eV, 25.7 min #7252
352	XRCC6_HUMAN	X-ray repair cross-complementing protein 6 OS=Homo sapiens GN=XRCC6 PE=1 SV=2	46	69799	6	2	5	2	8916	1	1	1	604.343	1206.67	2	1206.65	0.0222	0	29.89	0.03	R	DSLIFLVDASK	A			Cmpd 8925, +MS2(604.3432), 26.4-39.6eV, 31.7 min #9580
312	AP1B1_HUMAN	AP-1 complex subunit beta-1 OS=Homo sapiens GN=AP1B1 PE=1 SV=2	52	104570	4	2	4	2	8917	1	1	1	604.35	1206.69	2	1206.66	0.0243	0	2.95	25	K	LQSSNIFTVAK	R			Cmpd 13403, +MS2(604.3499), 21.6-32.4eV, 48.3 min #14373
418	HXK1_HUMAN	Hexokinase-1 OS=Homo sapiens GN=HK1 PE=1 SV=3	38	102420	8	1	6	1	8921	2	1	1	604.819	1207.62	2	1207.61	0.0142	0	0.55	34	R	LVDEYSLNAGK	Q			Cmpd 5123, +MS2(604.8186), 21.6-32.4eV, 21.9 min #5596
144	ARPC3_HUMAN	Actin-related protein 2/3 complex subunit 3 OS=Homo sapiens GN=ARPC3 PE=1 SV=3	110	20533	2	2	1	1	8925	1	1	1	605.88	1209.75	2	1209.73	0.0184	0	49.17	0.00012	K	LIGNMALLPIR	S			Cmpd 8205, +MS2(605.8798), 26.4-39.6eV, 29.7 min #8823
144	ARPC3_HUMAN	Actin-related protein 2/3 complex subunit 3 OS=Homo sapiens GN=ARPC3 PE=1 SV=3	110	20533	2	2	1	1	8926	1	1	1	605.88	1209.75	2	1209.73	0.0198	0	83.06	4.2e-08	K	LIGNMALLPIR	S			Cmpd 8242, +MS2(605.8805), 26.4-39.6eV, 29.8 min #8863
96	PHB2_HUMAN	Prohibitin-2 OS=Homo sapiens GN=PHB2 PE=1 SV=2	164	33276	9	6	6	4	8927	1	1	1	605.884	1209.75	2	1209.73	0.0207	0	33.12	0.0036	R	VLPSIVNEVLK	S			Cmpd 7689, +MS2(605.8843), 26.4-39.6eV, 28.3 min #8281
98	PROF1_HUMAN	Profilin-1 OS=Homo sapiens GN=PFN1 PE=1 SV=2	158	15045	8	5	4	3	8934	1	1	1	607.325	1212.64	2	1212.61	0.0217	0	38.68	0.0047	K	DSPSVWAAVPGK	T			Cmpd 5578, +MS2(607.3251), 26.4-39.6eV, 23.0 min #6072
118	VINC_HUMAN	Vinculin OS=Homo sapiens GN=VCL PE=1 SV=4	136	123722	15	5	11	4	8936	2	1	1	607.344	1212.67	2	1212.72	-0.0419	0	0.94	59	K	ELLPVLISAMK	I			Cmpd 9298, +MS2(607.3439), 26.4-39.6eV, 32.8 min #9973
118	VINC_HUMAN	Vinculin OS=Homo sapiens GN=VCL PE=1 SV=4	136	123722	15	5	11	4	8943	1	1	1	607.375	1212.73	2	1212.72	0.0196	0	20.18	0.17	K	ELLPVLISAMK	I			Cmpd 9339, +MS2(607.3746), 26.4-39.6eV, 32.9 min #10017
97	ACTN4_HUMAN	Alpha-actinin-4 OS=Homo sapiens GN=ACTN4 PE=1 SV=2	159	104788	14	7	10	6	8949	1	1	0	608.351	1214.69	2	1214.67	0.0222	0	57.55	6.5e-05	K	LASDLLEWIR	R			Cmpd 9357, +MS2(608.3513), 26.4-39.6eV, 33.0 min #10036
97	ACTN4_HUMAN	Alpha-actinin-4 OS=Homo sapiens GN=ACTN4 PE=1 SV=2	159	104788	14	7	10	6	8950	1	1	0	608.356	1214.7	2	1214.67	0.0314	0	34.14	0.013	K	LASDLLEWIR	R			Cmpd 9355, +MS2(608.3559), 26.4-39.6eV, 33.0 min #10033
172	ACTN1_HUMAN	Alpha-actinin-1 OS=Homo sapiens GN=ACTN1 PE=1 SV=2	96	102993	9	4	7	3	8949	1	0	0	608.351	1214.69	2	1214.67	0.0222	0	57.55	6.5e-05	K	LASDLLEWIR	R			Cmpd 9357, +MS2(608.3513), 26.4-39.6eV, 33.0 min #10036
172	ACTN1_HUMAN	Alpha-actinin-1 OS=Homo sapiens GN=ACTN1 PE=1 SV=2	96	102993	9	4	7	3	8950	1	0	0	608.356	1214.7	2	1214.67	0.0314	0	34.14	0.013	K	LASDLLEWIR	R			Cmpd 9355, +MS2(608.3559), 26.4-39.6eV, 33.0 min #10033
152	TAGL2_HUMAN	Transgelin-2 OS=Homo sapiens GN=TAGLN2 PE=1 SV=3	108	22377	7	3	4	3	8951	1	1	1	608.359	1214.7	2	1214.68	0.0233	0	37.57	0.0052	R	TLMNLGGLAVAR	D			Cmpd 6658, +MS2(608.3592), 26.4-39.6eV, 25.6 min #7200
325	AACT_HUMAN	Alpha-1-antichymotrypsin OS=Homo sapiens GN=SERPINA3 PE=1 SV=2	50	47621	3	1	3	1	8952	1	1	1	608.378	1214.74	2	1214.72	0.0182	0	50.23	0.00013	K	ITLLSALVETR	T			Cmpd 8255, +MS2(608.3781), 21.6-32.4eV, 29.8 min #8876
530	GFPT1_HUMAN	Glutamine--fructose-6-phosphate aminotransferase [isomerizing] 1 OS=Homo sapiens GN=GFPT1 PE=1 SV=3	27	78756	12	2	9	2	8954	1	1	1	608.862	1215.71	2	1215.69	0.0198	0	30.05	0.03	K	LMPVIMIIMR	D			Cmpd 10372, +MS2(608.8624), 26.4-39.6eV, 36.2 min #11110
44	PGK1_HUMAN	Phosphoglycerate kinase 1 OS=Homo sapiens GN=PGK1 PE=1 SV=3	420	44586	18	10	11	5	8965	2	1	1	609.351	1216.69	2	1216.65	0.0393	0	15.53	0.91	K	IQLINNMLDK	V	Oxidation (M)	0.0000001000.0	Cmpd 6533, +MS2(609.3512), 26.4-39.6eV, 25.3 min #7070
161	RLA0_HUMAN	60S acidic ribosomal protein P0 OS=Homo sapiens GN=RPLP0 PE=1 SV=1	103	34252	6	4	6	4	8965	1	0	1	609.351	1216.69	2	1216.67	0.0175	0	42.05	0.002	K	IIQLLDDYPK	C			Cmpd 6533, +MS2(609.3512), 26.4-39.6eV, 25.3 min #7070
413	CTNA2_HUMAN	Catenin alpha-2 OS=Homo sapiens GN=CTNNA2 PE=1 SV=5	38	105247	9	1	8	1	8960	4	1	1	609.335	1216.66	2	1216.68	-0.0298	0	0.97	35	K	NLMNAVVLTVK	A	Oxidation (M)	0.00100000000.0	Cmpd 7887, +MS2(609.3348), 21.6-32.4eV, 28.9 min #8488
105	GDIB_HUMAN	Rab GDP dissociation inhibitor beta OS=Homo sapiens GN=GDI2 PE=1 SV=2	147	50631	11	4	9	3	8967	1	1	1	609.363	1216.71	2	1216.71	0.0051	0	8.03	5.3	K	FVSISDLLVPK	D			Cmpd 9219, +MS2(609.3632), 26.4-39.6eV, 32.6 min #9890
105	GDIB_HUMAN	Rab GDP dissociation inhibitor beta OS=Homo sapiens GN=GDI2 PE=1 SV=2	147	50631	11	4	9	3	8968	1	1	1	609.371	1216.73	2	1216.71	0.0199	0	12.35	0.81	K	FVSISDLLVPK	D			Cmpd 9243, +MS2(609.3706), 26.4-39.6eV, 32.7 min #9916
400	GLU2B_HUMAN	Glucosidase 2 subunit beta OS=Homo sapiens GN=PRKCSH PE=1 SV=2	40	59388	2	1	1	1	8971	1	1	1	610.315	1218.62	2	1218.59	0.0241	0	39.58	0.0046	K	SLEDQVEMLR	T			Cmpd 5604, +MS2(610.3150), 26.4-39.6eV, 23.0 min #6099
217	CALR_HUMAN	Calreticulin OS=Homo sapiens GN=CALR PE=1 SV=1	71	48112	4	2	4	2	8980	2	1	1	610.362	1218.71	2	1218.7	0.012	0	0.75	17	K	GQTLVVQFTVK	H			Cmpd 6040, +MS2(610.3619), 21.6-32.4eV, 24.1 min #6554
207	HEMO_HUMAN	Hemopexin OS=Homo sapiens GN=HPX PE=1 SV=2	74	51643	4	2	4	2	8983	1	1	1	610.818	1219.62	2	1219.6	0.0223	0	59.58	4.7e-05	K	NFPSPVDAAFR	Q			Cmpd 6082, +MS2(610.8177), 26.4-39.6eV, 24.2 min #6598
546	HECW1_HUMAN	E3 ubiquitin-protein ligase HECW1 OS=Homo sapiens GN=HECW1 PE=1 SV=3	26	179442	10	0	10	0	8983	8	0	1	610.818	1219.62	2	1219.64	-0.0175	0	6.39	9.7	R	FLGLAAMASPSR	N			Cmpd 6082, +MS2(610.8177), 26.4-39.6eV, 24.2 min #6598
329	2B1B_HUMAN	HLA class II histocompatibility antigen, DRB1-11 beta chain OS=Homo sapiens GN=HLA-DRB1 PE=1 SV=1	49	30141	4	1	4	1	8987	2	0	0	611.34	1220.66	2	1220.64	0.0272	1	0.25	31	R	NQKGHSGLQPR	G			Cmpd 4959, +MS2(611.3396), 21.6-32.4eV, 21.4 min #5425
224	IF4G3_HUMAN	Eukaryotic translation initiation factor 4 gamma 3 OS=Homo sapiens GN=EIF4G3 PE=1 SV=2	69	176542	7	1	7	1	8987	3	1	1	611.34	1220.66	2	1220.64	0.0238	2	0.1	32	R	RTLTSRGSMGR	E			Cmpd 4959, +MS2(611.3396), 21.6-32.4eV, 21.4 min #5425
151	PRDX5_HUMAN	Peroxiredoxin-5, mitochondrial OS=Homo sapiens GN=PRDX5 PE=1 SV=4	108	22073	8	4	6	4	8991	1	1	1	611.838	1221.66	2	1221.64	0.018	0	35.8	0.009	R	FSMVVQDGIVK	A			Cmpd 5648, +MS2(611.8377), 26.4-39.6eV, 23.2 min #6145
40	HS90A_HUMAN	Heat shock protein HSP 90-alpha OS=Homo sapiens GN=HSP90AA1 PE=1 SV=5	458	84607	15	12	10	9	8997	4	1	0	612.809	1223.6	2	1223.62	-0.0152	0	0.19	30	K	HIYYITGETK	D			Cmpd 2966, +MS2(612.8090), 21.6-32.4eV, 14.2 min #3290
568	SUCB2_HUMAN	Succinate--CoA ligase [GDP-forming] subunit beta, mitochondrial OS=Homo sapiens GN=SUCLG2 PE=1 SV=2	23	46481	6	0	5	0	8998	1	1	1	612.827	1223.64	2	1223.62	0.0174	0	14.74	1.1	R	ETYLAILMDR	S			Cmpd 8291, +MS2(612.8270), 26.4-39.6eV, 29.9 min #8914
157	LUM_HUMAN	Lumican OS=Homo sapiens GN=LUM PE=1 SV=2	106	38405	5	4	3	2	9000	1	1	1	613.319	1224.62	2	1224.6	0.0206	0	8.46	4.8	K	ISNIPDEYFK	R			Cmpd 5111, +MS2(613.3189), 21.6-32.4eV, 21.8 min #5584
420	IPO4_HUMAN	Importin-4 OS=Homo sapiens GN=IPO4 PE=1 SV=2	38	118640	3	1	3	1	9005	1	1	1	613.415	1224.82	2	1224.8	0.0206	0	37.73	0.00027	K	LLGLLFPLLAR	E			Cmpd 11726, +MS2(613.4155), 26.4-39.6eV, 41.1 min #12558
97	ACTN4_HUMAN	Alpha-actinin-4 OS=Homo sapiens GN=ACTN4 PE=1 SV=2	159	104788	14	7	10	6	9010	1	1	0	613.843	1225.67	2	1225.66	0.0152	0	3.87	12	K	DGLAFNALIHR	H			Cmpd 6203, +MS2(613.8433), 26.4-39.6eV, 24.4 min #6724
97	ACTN4_HUMAN	Alpha-actinin-4 OS=Homo sapiens GN=ACTN4 PE=1 SV=2	159	104788	14	7	10	6	7089	1	1	0	409.565	1225.67	3	1225.66	0.0173	0	51.8	0.00018	K	DGLAFNALIHR	H			Cmpd 6197, +MS2(409.5653), 18.6-27.8eV, 24.4 min #6717
315	SPTN4_HUMAN	Spectrin beta chain, non-erythrocytic 4 OS=Homo sapiens GN=SPTBN4 PE=1 SV=2	52	288808	13	1	12	1	9010	1	0	0	613.843	1225.67	2	1225.66	0.0152	0	3.87	12	R	DGLAFNALIHR	H			Cmpd 6203, +MS2(613.8433), 26.4-39.6eV, 24.4 min #6724
315	SPTN4_HUMAN	Spectrin beta chain, non-erythrocytic 4 OS=Homo sapiens GN=SPTBN4 PE=1 SV=2	52	288808	13	1	12	1	7089	1	0	0	409.565	1225.67	3	1225.66	0.0173	0	51.8	0.00018	R	DGLAFNALIHR	H			Cmpd 6197, +MS2(409.5653), 18.6-27.8eV, 24.4 min #6717
149	ACLY_HUMAN	ATP-citrate synthase OS=Homo sapiens GN=ACLY PE=1 SV=3	109	120762	11	3	10	2	7089	8	0	1	409.565	1225.67	3	1225.66	0.0139	1	1.25	21	K	EGKLIMGIGHR	V	Oxidation (M)	0.00000100000.0	Cmpd 6197, +MS2(409.5653), 18.6-27.8eV, 24.4 min #6717
299	ARC1B_HUMAN	Actin-related protein 2/3 complex subunit 1B OS=Homo sapiens GN=ARPC1B PE=1 SV=3	55	40923	1	1	1	1	7090	1	0	1	409.597	1225.77	3	1225.75	0.0153	0	54.53	3.1e-05	R	TWKPTLVILR	I			Cmpd 5621, +MS2(409.5972), 18.6-27.8eV, 23.1 min #6116
71	FLNA_HUMAN	Filamin-A OS=Homo sapiens GN=FLNA PE=1 SV=4	267	280564	17	8	15	7	7090	2	1	0	409.597	1225.77	3	1225.76	0.0054	0	15.12	0.27	R	LIALLEVLSQK	K			Cmpd 5621, +MS2(409.5972), 18.6-27.8eV, 23.1 min #6116
71	FLNA_HUMAN	Filamin-A OS=Homo sapiens GN=FLNA PE=1 SV=4	267	280564	17	8	15	7	9011	1	1	0	613.9	1225.79	2	1225.76	0.0205	0	75.29	1.8e-07	R	LIALLEVLSQK	K			Cmpd 9711, +MS2(613.8998), 26.4-39.6eV, 34.0 min #10409
71	FLNA_HUMAN	Filamin-A OS=Homo sapiens GN=FLNA PE=1 SV=4	267	280564	17	8	15	7	9012	1	1	0	613.9	1225.79	2	1225.76	0.0215	0	53.18	2.9e-05	R	LIALLEVLSQK	K			Cmpd 9680, +MS2(613.9003), 26.4-39.6eV, 33.9 min #10376
148	FLNB_HUMAN	Filamin-B OS=Homo sapiens GN=FLNB PE=1 SV=2	109	277990	14	2	10	1	7090	2	0	0	409.597	1225.77	3	1225.76	0.0054	0	15.12	0.27	R	LIALLEVLSQK	R			Cmpd 5621, +MS2(409.5972), 18.6-27.8eV, 23.1 min #6116
148	FLNB_HUMAN	Filamin-B OS=Homo sapiens GN=FLNB PE=1 SV=2	109	277990	14	2	10	1	9011	1	0	0	613.9	1225.79	2	1225.76	0.0205	0	75.29	1.8e-07	R	LIALLEVLSQK	R			Cmpd 9711, +MS2(613.8998), 26.4-39.6eV, 34.0 min #10409
148	FLNB_HUMAN	Filamin-B OS=Homo sapiens GN=FLNB PE=1 SV=2	109	277990	14	2	10	1	9012	1	0	0	613.9	1225.79	2	1225.76	0.0215	0	53.18	2.9e-05	R	LIALLEVLSQK	R			Cmpd 9680, +MS2(613.9003), 26.4-39.6eV, 33.9 min #10376
150	FLNC_HUMAN	Filamin-C OS=Homo sapiens GN=FLNC PE=1 SV=3	108	290841	12	2	10	1	7090	2	0	0	409.597	1225.77	3	1225.76	0.0054	0	15.12	0.27	R	LIALLEVLSQK	R			Cmpd 5621, +MS2(409.5972), 18.6-27.8eV, 23.1 min #6116
150	FLNC_HUMAN	Filamin-C OS=Homo sapiens GN=FLNC PE=1 SV=3	108	290841	12	2	10	1	9011	1	0	0	613.9	1225.79	2	1225.76	0.0205	0	75.29	1.8e-07	R	LIALLEVLSQK	R			Cmpd 9711, +MS2(613.8998), 26.4-39.6eV, 34.0 min #10409
150	FLNC_HUMAN	Filamin-C OS=Homo sapiens GN=FLNC PE=1 SV=3	108	290841	12	2	10	1	9012	1	0	0	613.9	1225.79	2	1225.76	0.0215	0	53.18	2.9e-05	R	LIALLEVLSQK	R			Cmpd 9680, +MS2(613.9003), 26.4-39.6eV, 33.9 min #10376
13	TBB5_HUMAN	Tubulin beta chain OS=Homo sapiens GN=TUBB PE=1 SV=2	1334	49639	37	34	15	14	9018	1	1	0	615.313	1228.61	2	1228.59	0.0211	0	52.81	0.00019	R	ISEQFTAMFR	R			Cmpd 6125, +MS2(615.3133), 26.4-39.6eV, 24.3 min #6643
18	TBB2A_HUMAN	Tubulin beta-2A chain OS=Homo sapiens GN=TUBB2A PE=1 SV=1	892	49875	28	25	12	10	9018	1	0	0	615.313	1228.61	2	1228.59	0.0211	0	52.81	0.00019	R	ISEQFTAMFR	R			Cmpd 6125, +MS2(615.3133), 26.4-39.6eV, 24.3 min #6643
19	TBB4B_HUMAN	Tubulin beta-4B chain OS=Homo sapiens GN=TUBB4B PE=1 SV=1	889	49799	34	25	14	12	9018	1	0	0	615.313	1228.61	2	1228.59	0.0211	0	52.81	0.00019	R	ISEQFTAMFR	R			Cmpd 6125, +MS2(615.3133), 26.4-39.6eV, 24.3 min #6643
25	TBB3_HUMAN	Tubulin beta-3 chain OS=Homo sapiens GN=TUBB3 PE=1 SV=2	709	50400	26	16	10	8	9018	1	0	0	615.313	1228.61	2	1228.59	0.0211	0	52.81	0.00019	R	ISEQFTAMFR	R			Cmpd 6125, +MS2(615.3133), 26.4-39.6eV, 24.3 min #6643
37	TBB4A_HUMAN	Tubulin beta-4A chain OS=Homo sapiens GN=TUBB4A PE=1 SV=2	510	49554	28	19	12	10	9018	1	0	0	615.313	1228.61	2	1228.59	0.0211	0	52.81	0.00019	R	ISEQFTAMFR	R			Cmpd 6125, +MS2(615.3133), 26.4-39.6eV, 24.3 min #6643
387	DYHC1_HUMAN	Cytoplasmic dynein 1 heavy chain 1 OS=Homo sapiens GN=DYNC1H1 PE=1 SV=5	42	532072	20	1	18	1	9022	2	0	1	615.375	1228.73	2	1228.69	0.0489	0	5.05	5.4	R	IFVFEPPPGVK	A			Cmpd 7099, +MS2(615.3745), 26.4-39.6eV, 26.7 min #7662
15	CO6A3_HUMAN	Collagen alpha-3(VI) chain OS=Homo sapiens GN=COL6A3 PE=1 SV=5	1054	343457	43	28	29	20	9022	1	1	1	615.375	1228.73	2	1228.72	0.0165	0	73.71	7.3e-07	R	VPQIAFVITGGK	S			Cmpd 7099, +MS2(615.3745), 26.4-39.6eV, 26.7 min #7662
53	APOA1_HUMAN	Apolipoprotein A-I OS=Homo sapiens GN=APOA1 PE=1 SV=1	338	30759	12	7	8	6	9025	1	1	1	615.869	1229.72	2	1229.7	0.0213	0	87.51	3.6e-08	R	QGLLPVLESFK	V			Cmpd 8526, +MS2(615.8689), 26.4-39.6eV, 30.6 min #9161
235	RL14_HUMAN	60S ribosomal protein L14 OS=Homo sapiens GN=RPL14 PE=1 SV=4	66	23417	2	1	2	1	9031	2	1	1	616.81	1231.61	2	1231.63	-0.0297	0	14.2	1.4	R	VAYVSFGPHAGK	L			Cmpd 6916, +MS2(616.8099), 21.6-32.4eV, 26.3 min #7470
380	G6PD_HUMAN	Glucose-6-phosphate 1-dehydrogenase OS=Homo sapiens GN=G6PD PE=1 SV=4	42	59219	4	1	4	1	9032	1	1	1	616.841	1231.67	2	1231.64	0.0247	0	5.06	14	K	EMVQNLMVLR	F			Cmpd 6592, +MS2(616.8405), 26.4-39.6eV, 25.5 min #7131
539	SEPT7_HUMAN	Septin-7 OS=Homo sapiens GN=SEPT7 PE=1 SV=2	26	50648	5	1	4	1	9035	5	0	1	617.336	1232.66	2	1232.61	0.0462	1	0.47	39	M	SVSARSAAAEER	S			Cmpd 5819, +MS2(617.3358), 26.4-39.6eV, 23.5 min #6324
308	TGM2_HUMAN	Protein-glutamine gamma-glutamyltransferase 2 OS=Homo sapiens GN=TGM2 PE=1 SV=2	53	77280	8	2	7	1	9035	3	0	1	617.336	1232.66	2	1232.63	0.0283	0	2.67	24	R	DLYLENPEIK	I			Cmpd 5819, +MS2(617.3358), 26.4-39.6eV, 23.5 min #6324
133	CNDP2_HUMAN	Cytosolic non-specific dipeptidase OS=Homo sapiens GN=CNDP2 PE=1 SV=2	122	52845	7	4	7	4	9035	1	1	1	617.336	1232.66	2	1232.64	0.017	0	57.02	8.7e-05	K	TVFGVEPDLTR	E			Cmpd 5819, +MS2(617.3358), 26.4-39.6eV, 23.5 min #6324
163	PLSL_HUMAN	Plastin-2 OS=Homo sapiens GN=LCP1 PE=1 SV=6	101	70244	14	5	13	5	9038	1	1	0	617.352	1232.69	2	1232.68	0.0136	0	13.85	1.3	K	IGLFADIELSR	N			Cmpd 8777, +MS2(617.3523), 26.4-39.6eV, 31.3 min #9424
163	PLSL_HUMAN	Plastin-2 OS=Homo sapiens GN=LCP1 PE=1 SV=6	101	70244	14	5	13	5	9039	1	1	0	617.357	1232.7	2	1232.68	0.0228	0	10.2	2.7	K	IGLFADIELSR	N			Cmpd 8669, +MS2(617.3569), 21.6-32.4eV, 31.0 min #9311
357	PLST_HUMAN	Plastin-3 OS=Homo sapiens GN=PLS3 PE=1 SV=4	45	70766	8	1	5	1	9038	1	0	0	617.352	1232.69	2	1232.68	0.0136	0	13.85	1.3	K	IGLFADIELSR	N			Cmpd 8777, +MS2(617.3523), 26.4-39.6eV, 31.3 min #9424
357	PLST_HUMAN	Plastin-3 OS=Homo sapiens GN=PLS3 PE=1 SV=4	45	70766	8	1	5	1	9039	1	0	0	617.357	1232.7	2	1232.68	0.0228	0	10.2	2.7	K	IGLFADIELSR	N			Cmpd 8669, +MS2(617.3569), 21.6-32.4eV, 31.0 min #9311
46	MDHM_HUMAN	Malate dehydrogenase, mitochondrial OS=Homo sapiens GN=MDH2 PE=1 SV=3	383	35481	13	9	8	5	9040	1	1	1	617.373	1232.73	2	1232.71	0.0192	0	74.84	4.8e-07	K	IFGVTTLDIVR	A			Cmpd 8263, +MS2(617.3733), 26.4-39.6eV, 29.9 min #8885
46	MDHM_HUMAN	Malate dehydrogenase, mitochondrial OS=Homo sapiens GN=MDH2 PE=1 SV=3	383	35481	13	9	8	5	9041	1	1	1	617.374	1232.73	2	1232.71	0.0196	0	76.18	3.5e-07	K	IFGVTTLDIVR	A			Cmpd 8285, +MS2(617.3735), 26.4-39.6eV, 29.9 min #8908
444	VIP1_HUMAN	Inositol hexakisphosphate and diphosphoinositol-pentakisphosphate kinase 1 OS=Homo sapiens GN=PPIP5K1 PE=1 SV=1	35	159420	6	1	6	1	9039	2	0	1	617.357	1232.7	2	1232.74	-0.0435	2	5.91	7.3	K	LVARKVCVAFK	Q			Cmpd 8669, +MS2(617.3569), 21.6-32.4eV, 31.0 min #9311
394	IDHC_HUMAN	Isocitrate dehydrogenase [NADP] cytoplasmic OS=Homo sapiens GN=IDH1 PE=1 SV=2	41	46630	6	2	6	2	9044	1	1	1	617.828	1233.64	2	1233.61	0.0317	0	2.41	25	R	LIDDMVAQAMK	S			Cmpd 6378, +MS2(617.8280), 26.4-39.6eV, 24.9 min #6908
400	GLU2B_HUMAN	Glucosidase 2 subunit beta OS=Homo sapiens GN=PRKCSH PE=1 SV=2	40	59388	2	1	1	1	9047	1	1	1	618.325	1234.63	2	1234.59	0.0482	0	5.34	31	K	SLEDQVEMLR	T	Oxidation (M)	0.0000000100.0	Cmpd 12149, +MS2(618.3246), 21.6-32.4eV, 42.8 min #13013
53	APOA1_HUMAN	Apolipoprotein A-I OS=Homo sapiens GN=APOA1 PE=1 SV=1	338	30759	12	7	8	6	9053	1	1	1	618.358	1234.7	2	1234.68	0.0202	0	31.99	0.016	K	DLATVYVDVLK	D			Cmpd 8847, +MS2(618.3578), 26.4-39.6eV, 31.5 min #9498
112	PLMN_HUMAN	Plasminogen OS=Homo sapiens GN=PLG PE=1 SV=2	140	90510	5	4	2	2	9058	1	1	1	619.335	1236.65	2	1236.63	0.0224	0	43.31	0.0016	R	FVTWIEGVMR	N			Cmpd 8059, +MS2(619.3348), 26.4-39.6eV, 29.3 min #8668
175	CATD_HUMAN	Cathepsin D OS=Homo sapiens GN=CTSD PE=1 SV=1	90	44524	6	3	5	3	9066	1	1	1	620.328	1238.64	2	1238.61	0.0289	0	31.56	0.023	K	FDGILGMAYPR	I			Cmpd 7531, +MS2(620.3276), 26.4-39.6eV, 28.0 min #8116
471	CAPG_HUMAN	Macrophage-capping protein OS=Homo sapiens GN=CAPG PE=1 SV=2	34	38474	4	1	4	1	9070	1	1	1	620.856	1239.7	2	1239.74	-0.0426	2	12.02	1.6	R	NKARDLALAIR	D			Cmpd 9715, +MS2(620.8565), 26.4-39.6eV, 34.0 min #10413
479	DJB11_HUMAN	DnaJ homolog subfamily B member 11 OS=Homo sapiens GN=DNAJB11 PE=1 SV=1	32	40489	1	1	1	1	9077	1	1	1	621.35	1240.68	2	1240.67	0.0181	0	32.46	0.016	R	TLEVEIEPGVR	D			Cmpd 5227, +MS2(621.3495), 26.4-39.6eV, 22.1 min #5705
516	GCN1_HUMAN	eIF-2-alpha kinase activator GCN1 OS=Homo sapiens GN=GCN1 PE=1 SV=6	29	292572	15	0	15	0	9077	2	0	1	621.35	1240.68	2	1240.67	0.0181	0	10.68	2.5	K	LTEVLTDSHVK	V			Cmpd 5227, +MS2(621.3495), 26.4-39.6eV, 22.1 min #5705
34	HS90B_HUMAN	Heat shock protein HSP 90-beta OS=Homo sapiens GN=HSP90AB1 PE=1 SV=4	535	83212	18	14	11	10	9082	1	1	0	621.867	1241.72	2	1241.7	0.0209	0	46.97	0.00056	K	ADLINNLGTIAK	S			Cmpd 6056, +MS2(621.8667), 26.4-39.6eV, 24.1 min #6571
40	HS90A_HUMAN	Heat shock protein HSP 90-alpha OS=Homo sapiens GN=HSP90AA1 PE=1 SV=5	458	84607	15	12	10	9	9082	1	0	0	621.867	1241.72	2	1241.7	0.0209	0	46.97	0.00056	K	ADLINNLGTIAK	S			Cmpd 6056, +MS2(621.8667), 26.4-39.6eV, 24.1 min #6571
411	2AAA_HUMAN	Serine/threonine-protein phosphatase 2A 65 kDa regulatory subunit A alpha isoform OS=Homo sapiens GN=PPP2R1A PE=1 SV=4	39	65267	9	1	7	1	9083	3	0	0	621.887	1241.76	2	1241.73	0.0247	0	10.18	1.2	K	LSTIALALGVER	T			Cmpd 7238, +MS2(621.8868), 26.4-39.6eV, 27.1 min #7807
90	CO9_HUMAN	Complement component C9 OS=Homo sapiens GN=C9 PE=1 SV=2	180	63133	8	5	6	4	9083	1	1	1	621.887	1241.76	2	1241.74	0.0206	0	56.31	2.8e-05	K	LSPIYNLVPVK	M			Cmpd 7238, +MS2(621.8868), 26.4-39.6eV, 27.1 min #7807
310	TPM4_HUMAN	Tropomyosin alpha-4 chain OS=Homo sapiens GN=TPM4 PE=1 SV=3	53	28504	6	2	5	2	9086	1	0	0	622.339	1242.66	2	1242.65	0.0181	0	45.3	0.0012	R	IQLVEEELDR	A			Cmpd 4999, +MS2(622.3391), 26.4-39.6eV, 21.5 min #5467
311	TPM2_HUMAN	Tropomyosin beta chain OS=Homo sapiens GN=TPM2 PE=1 SV=1	53	32831	5	2	4	2	9086	1	0	0	622.339	1242.66	2	1242.65	0.0181	0	45.3	0.0012	R	IQLVEEELDR	A			Cmpd 4999, +MS2(622.3391), 26.4-39.6eV, 21.5 min #5467
354	TPM1_HUMAN	Tropomyosin alpha-1 chain OS=Homo sapiens GN=TPM1 PE=1 SV=2	45	32689	4	1	3	1	9086	1	0	0	622.339	1242.66	2	1242.65	0.0181	0	45.3	0.0012	R	IQLVEEELDR	A			Cmpd 4999, +MS2(622.3391), 26.4-39.6eV, 21.5 min #5467
92	PLEC_HUMAN	Plectin OS=Homo sapiens GN=PLEC PE=1 SV=3	169	531466	45	8	42	8	9086	2	1	1	622.339	1242.66	2	1242.67	-0.0043	1	11.58	2.8	R	LQLEATERQR	G			Cmpd 4999, +MS2(622.3391), 26.4-39.6eV, 21.5 min #5467
337	IQGA1_HUMAN	Ras GTPase-activating-like protein IQGAP1 OS=Homo sapiens GN=IQGAP1 PE=1 SV=1	48	189134	12	2	10	1	9086	8	0	1	622.339	1242.66	2	1242.7	-0.0407	2	3.69	17	K	QLLSDKQQKR	Q			Cmpd 4999, +MS2(622.3391), 26.4-39.6eV, 21.5 min #5467
450	DX39B_HUMAN	Spliceosome RNA helicase DDX39B OS=Homo sapiens GN=DDX39B PE=1 SV=1	35	48960	5	1	5	1	9093	1	0	0	622.384	1242.75	2	1242.73	0.0207	0	15.83	0.32	R	DFLLKPELLR	A			Cmpd 7346, +MS2(622.3844), 21.6-32.4eV, 27.4 min #7920
451	DX39A_HUMAN	ATP-dependent RNA helicase DDX39A OS=Homo sapiens GN=DDX39A PE=1 SV=2	35	49098	3	1	3	1	9093	1	0	0	622.384	1242.75	2	1242.73	0.0207	0	15.83	0.32	R	DFLLKPELLR	A			Cmpd 7346, +MS2(622.3844), 21.6-32.4eV, 27.4 min #7920
183	FAS_HUMAN	Fatty acid synthase OS=Homo sapiens GN=FASN PE=1 SV=3	87	273254	10	5	10	5	9093	2	1	1	622.384	1242.75	2	1242.75	-0.0004	1	2.83	6.4	R	SEGVVAVLLTKK	S			Cmpd 7346, +MS2(622.3844), 21.6-32.4eV, 27.4 min #7920
13	TBB5_HUMAN	Tubulin beta chain OS=Homo sapiens GN=TUBB PE=1 SV=2	1334	49639	37	34	15	14	9095	1	1	0	623.31	1244.61	2	1244.59	0.0198	0	29.21	0.042	R	ISEQFTAMFR	R	Oxidation (M)	0.0000000100.0	Cmpd 4694, +MS2(623.3102), 26.4-39.6eV, 20.6 min #5145
18	TBB2A_HUMAN	Tubulin beta-2A chain OS=Homo sapiens GN=TUBB2A PE=1 SV=1	892	49875	28	25	12	10	9095	1	0	0	623.31	1244.61	2	1244.59	0.0198	0	29.21	0.042	R	ISEQFTAMFR	R	Oxidation (M)	0.0000000100.0	Cmpd 4694, +MS2(623.3102), 26.4-39.6eV, 20.6 min #5145
19	TBB4B_HUMAN	Tubulin beta-4B chain OS=Homo sapiens GN=TUBB4B PE=1 SV=1	889	49799	34	25	14	12	9095	1	0	0	623.31	1244.61	2	1244.59	0.0198	0	29.21	0.042	R	ISEQFTAMFR	R	Oxidation (M)	0.0000000100.0	Cmpd 4694, +MS2(623.3102), 26.4-39.6eV, 20.6 min #5145
25	TBB3_HUMAN	Tubulin beta-3 chain OS=Homo sapiens GN=TUBB3 PE=1 SV=2	709	50400	26	16	10	8	9095	1	0	0	623.31	1244.61	2	1244.59	0.0198	0	29.21	0.042	R	ISEQFTAMFR	R	Oxidation (M)	0.0000000100.0	Cmpd 4694, +MS2(623.3102), 26.4-39.6eV, 20.6 min #5145
37	TBB4A_HUMAN	Tubulin beta-4A chain OS=Homo sapiens GN=TUBB4A PE=1 SV=2	510	49554	28	19	12	10	9095	1	0	0	623.31	1244.61	2	1244.59	0.0198	0	29.21	0.042	R	ISEQFTAMFR	R	Oxidation (M)	0.0000000100.0	Cmpd 4694, +MS2(623.3102), 26.4-39.6eV, 20.6 min #5145
365	PUR6_HUMAN	Multifunctional protein ADE2 OS=Homo sapiens GN=PAICS PE=1 SV=3	44	47049	7	1	5	1	9102	1	1	1	623.373	1244.73	2	1244.71	0.019	0	44.1	0.00073	R	ASILNTWISLK	Q			Cmpd 8289, +MS2(623.3732), 26.4-39.6eV, 29.9 min #8912
571	LBP_HUMAN	Lipopolysaccharide-binding protein OS=Homo sapiens GN=LBP PE=1 SV=3	23	53350	2	0	2	0	9106	1	1	1	624.342	1246.67	2	1246.66	0.0143	0	12.58	2.3	R	ITLPDFTGDLR	I			Cmpd 8082, +MS2(624.3423), 26.4-39.6eV, 29.3 min #8693
44	PGK1_HUMAN	Phosphoglycerate kinase 1 OS=Homo sapiens GN=PGK1 PE=1 SV=3	420	44586	18	10	11	5	9108	1	1	1	624.358	1246.7	2	1246.68	0.0202	0	11.51	2.2	K	YSLEPVAVELK	S			Cmpd 6341, +MS2(624.3578), 26.4-39.6eV, 24.8 min #6869
91	CAND1_HUMAN	Cullin-associated NEDD8-dissociated protein 1 OS=Homo sapiens GN=CAND1 PE=1 SV=2	176	136289	12	5	10	4	7194	5	1	0	417.221	1248.64	3	1248.62	0.0177	2	7.78	20	K	QDELKRSAMR	A	Oxidation (M)	0.0000000010.0	Cmpd 15304, +MS2(417.2213), 18.7-28.0eV, 57.3 min #16454
450	DX39B_HUMAN	Spliceosome RNA helicase DDX39B OS=Homo sapiens GN=DDX39B PE=1 SV=1	35	48960	5	1	5	1	7194	10	0	1	417.221	1248.64	3	1248.64	0.0024	0	3.56	54	K	NCPHIVVGTPGR	I			Cmpd 15304, +MS2(417.2213), 18.7-28.0eV, 57.3 min #16454
223	IF4G1_HUMAN	Eukaryotic translation initiation factor 4 gamma 1 OS=Homo sapiens GN=EIF4G1 PE=1 SV=4	69	175382	6	1	5	1	9120	1	1	1	625.345	1248.68	2	1248.65	0.0215	0	69.12	4.3e-06	R	FMLQDVLDLR	G			Cmpd 9777, +MS2(625.3449), 26.4-39.6eV, 34.2 min #10479
224	IF4G3_HUMAN	Eukaryotic translation initiation factor 4 gamma 3 OS=Homo sapiens GN=EIF4G3 PE=1 SV=2	69	176542	7	1	7	1	9120	1	0	1	625.345	1248.68	2	1248.65	0.0215	0	69.12	4.3e-06	R	FMLQDVIDLR	L			Cmpd 9777, +MS2(625.3449), 26.4-39.6eV, 34.2 min #10479
444	VIP1_HUMAN	Inositol hexakisphosphate and diphosphoinositol-pentakisphosphate kinase 1 OS=Homo sapiens GN=PPIP5K1 PE=1 SV=1	35	159420	6	1	6	1	9219	3	0	1	626.872	1251.73	2	1251.69	0.043	1	0.68	13	R	CVIAIIRHGDR	T			Cmpd 16996, +MS2(626.8723), 26.4-39.6eV, 64.8 min #18313
262	CPNE1_HUMAN	Copine-1 OS=Homo sapiens GN=CPNE1 PE=1 SV=1	60	59022	4	1	4	1	9189	4	0	1	626.871	1251.73	2	1251.69	0.0346	2	1.68	11	K	SYKNSGTIRVK	I			Cmpd 19858, +MS2(626.8713), 26.4-39.6eV, 79.1 min #21481
2	HBA_HUMAN	Hemoglobin subunit alpha OS=Homo sapiens GN=HBA1 PE=1 SV=2	3575	15248	204	101	13	10	9128	1	1	1	626.868	1251.72	2	1251.71	0.0148	0	12.5	0.98	K	FLASVSTVLTSK	Y			Cmpd 19879, +MS2(626.8684), 26.4-39.6eV, 79.2 min #21506
2	HBA_HUMAN	Hemoglobin subunit alpha OS=Homo sapiens GN=HBA1 PE=1 SV=2	3575	15248	204	101	13	10	9129	1	1	1	626.869	1251.72	2	1251.71	0.0156	0	33.5	0.0075	K	FLASVSTVLTSK	Y			Cmpd 19726, +MS2(626.8688), 26.4-39.6eV, 78.4 min #21330
2	HBA_HUMAN	Hemoglobin subunit alpha OS=Homo sapiens GN=HBA1 PE=1 SV=2	3575	15248	204	101	13	10	9130	1	1	1	626.869	1251.72	2	1251.71	0.0163	0	59.75	2.4e-05	K	FLASVSTVLTSK	Y			Cmpd 12234, +MS2(626.8691), 26.4-39.6eV, 43.2 min #13105
2	HBA_HUMAN	Hemoglobin subunit alpha OS=Homo sapiens GN=HBA1 PE=1 SV=2	3575	15248	204	101	13	10	9131	1	1	1	626.869	1251.72	2	1251.71	0.0166	0	17.95	0.27	K	FLASVSTVLTSK	Y			Cmpd 16374, +MS2(626.8693), 26.4-39.6eV, 62.1 min #17629
2	HBA_HUMAN	Hemoglobin subunit alpha OS=Homo sapiens GN=HBA1 PE=1 SV=2	3575	15248	204	101	13	10	9132	1	1	1	626.869	1251.72	2	1251.71	0.0168	0	32.03	0.011	K	FLASVSTVLTSK	Y			Cmpd 9079, +MS2(626.8694), 26.4-39.6eV, 32.1 min #9742
2	HBA_HUMAN	Hemoglobin subunit alpha OS=Homo sapiens GN=HBA1 PE=1 SV=2	3575	15248	204	101	13	10	9133	1	1	1	626.87	1251.72	2	1251.71	0.017	0	9.88	1.7	K	FLASVSTVLTSK	Y			Cmpd 15040, +MS2(626.8695), 26.4-39.6eV, 56.1 min #16164
2	HBA_HUMAN	Hemoglobin subunit alpha OS=Homo sapiens GN=HBA1 PE=1 SV=2	3575	15248	204	101	13	10	9134	1	1	1	626.87	1251.72	2	1251.71	0.0173	0	20.17	0.22	K	FLASVSTVLTSK	Y			Cmpd 9764, +MS2(626.8696), 26.4-39.6eV, 34.2 min #10465
2	HBA_HUMAN	Hemoglobin subunit alpha OS=Homo sapiens GN=HBA1 PE=1 SV=2	3575	15248	204	101	13	10	9135	1	1	1	626.87	1251.72	2	1251.71	0.0175	0	28.17	0.026	K	FLASVSTVLTSK	Y			Cmpd 8789, +MS2(626.8697), 26.4-39.6eV, 31.3 min #9437
2	HBA_HUMAN	Hemoglobin subunit alpha OS=Homo sapiens GN=HBA1 PE=1 SV=2	3575	15248	204	101	13	10	9136	1	1	1	626.87	1251.72	2	1251.71	0.0176	0	14.28	0.63	K	FLASVSTVLTSK	Y			Cmpd 19827, +MS2(626.8698), 26.4-39.6eV, 78.9 min #21444
2	HBA_HUMAN	Hemoglobin subunit alpha OS=Homo sapiens GN=HBA1 PE=1 SV=2	3575	15248	204	101	13	10	9137	1	1	1	626.87	1251.73	2	1251.71	0.0178	0	25.8	0.044	K	FLASVSTVLTSK	Y			Cmpd 15782, +MS2(626.8699), 26.4-39.6eV, 59.4 min #16978
2	HBA_HUMAN	Hemoglobin subunit alpha OS=Homo sapiens GN=HBA1 PE=1 SV=2	3575	15248	204	101	13	10	9141	1	1	1	626.87	1251.73	2	1251.71	0.0182	0	19	0.21	K	FLASVSTVLTSK	Y			Cmpd 18867, +MS2(626.8701), 26.4-39.6eV, 74.0 min #20370
2	HBA_HUMAN	Hemoglobin subunit alpha OS=Homo sapiens GN=HBA1 PE=1 SV=2	3575	15248	204	101	13	10	9143	1	1	1	626.87	1251.73	2	1251.71	0.0183	0	32.14	0.01	K	FLASVSTVLTSK	Y			Cmpd 19803, +MS2(626.8701), 26.4-39.6eV, 78.8 min #21417
2	HBA_HUMAN	Hemoglobin subunit alpha OS=Homo sapiens GN=HBA1 PE=1 SV=2	3575	15248	204	101	13	10	9144	9	1	1	626.87	1251.73	2	1251.71	0.0185	0	0.2	15	K	FLASVSTVLTSK	Y			Cmpd 15284, +MS2(626.8702), 26.4-39.6eV, 57.2 min #16432
2	HBA_HUMAN	Hemoglobin subunit alpha OS=Homo sapiens GN=HBA1 PE=1 SV=2	3575	15248	204	101	13	10	9145	2	1	1	626.87	1251.73	2	1251.71	0.0185	0	3.14	7.8	K	FLASVSTVLTSK	Y			Cmpd 15540, +MS2(626.8702), 26.4-39.6eV, 58.3 min #16712
2	HBA_HUMAN	Hemoglobin subunit alpha OS=Homo sapiens GN=HBA1 PE=1 SV=2	3575	15248	204	101	13	10	9146	1	1	1	626.87	1251.73	2	1251.71	0.0185	0	14.33	0.59	K	FLASVSTVLTSK	Y			Cmpd 19846, +MS2(626.8703), 26.4-39.6eV, 79.0 min #21467
2	HBA_HUMAN	Hemoglobin subunit alpha OS=Homo sapiens GN=HBA1 PE=1 SV=2	3575	15248	204	101	13	10	9147	1	1	1	626.87	1251.73	2	1251.71	0.0186	0	50.18	0.00021	K	FLASVSTVLTSK	Y			Cmpd 19458, +MS2(626.8703), 26.4-39.6eV, 77.1 min #21032
2	HBA_HUMAN	Hemoglobin subunit alpha OS=Homo sapiens GN=HBA1 PE=1 SV=2	3575	15248	204	101	13	10	9149	1	1	1	626.87	1251.73	2	1251.71	0.0187	0	17.02	0.43	K	FLASVSTVLTSK	Y			Cmpd 10052, +MS2(626.8704), 26.4-39.6eV, 35.1 min #10770
2	HBA_HUMAN	Hemoglobin subunit alpha OS=Homo sapiens GN=HBA1 PE=1 SV=2	3575	15248	204	101	13	10	9150	1	1	1	626.87	1251.73	2	1251.71	0.0187	0	43.32	0.00075	K	FLASVSTVLTSK	Y			Cmpd 19267, +MS2(626.8704), 26.4-39.6eV, 76.0 min #20813
2	HBA_HUMAN	Hemoglobin subunit alpha OS=Homo sapiens GN=HBA1 PE=1 SV=2	3575	15248	204	101	13	10	9153	1	1	1	626.87	1251.73	2	1251.71	0.019	0	5.03	5.1	K	FLASVSTVLTSK	Y			Cmpd 15758, +MS2(626.8705), 26.4-39.6eV, 59.4 min #16952
2	HBA_HUMAN	Hemoglobin subunit alpha OS=Homo sapiens GN=HBA1 PE=1 SV=2	3575	15248	204	101	13	10	9154	1	1	1	626.87	1251.73	2	1251.71	0.019	0	36.35	0.0037	K	FLASVSTVLTSK	Y			Cmpd 15470, +MS2(626.8705), 26.4-39.6eV, 58.0 min #16636
2	HBA_HUMAN	Hemoglobin subunit alpha OS=Homo sapiens GN=HBA1 PE=1 SV=2	3575	15248	204	101	13	10	9155	1	1	1	626.87	1251.73	2	1251.71	0.0191	0	13.11	0.78	K	FLASVSTVLTSK	Y			Cmpd 7276, +MS2(626.8705), 26.4-39.6eV, 27.2 min #7847
2	HBA_HUMAN	Hemoglobin subunit alpha OS=Homo sapiens GN=HBA1 PE=1 SV=2	3575	15248	204	101	13	10	9158	2	1	1	626.871	1251.73	2	1251.71	0.0194	0	7.9	2.6	K	FLASVSTVLTSK	Y			Cmpd 9213, +MS2(626.8707), 26.4-39.6eV, 32.5 min #9884
2	HBA_HUMAN	Hemoglobin subunit alpha OS=Homo sapiens GN=HBA1 PE=1 SV=2	3575	15248	204	101	13	10	9160	8	1	1	626.871	1251.73	2	1251.71	0.0195	0	0.49	14	K	FLASVSTVLTSK	Y			Cmpd 19755, +MS2(626.8707), 26.4-39.6eV, 78.6 min #21362
2	HBA_HUMAN	Hemoglobin subunit alpha OS=Homo sapiens GN=HBA1 PE=1 SV=2	3575	15248	204	101	13	10	9161	1	1	1	626.871	1251.73	2	1251.71	0.0196	0	14.56	0.56	K	FLASVSTVLTSK	Y			Cmpd 8889, +MS2(626.8708), 21.6-32.4eV, 31.6 min #9542
2	HBA_HUMAN	Hemoglobin subunit alpha OS=Homo sapiens GN=HBA1 PE=1 SV=2	3575	15248	204	101	13	10	9162	1	1	1	626.871	1251.73	2	1251.71	0.0196	0	20.88	0.13	K	FLASVSTVLTSK	Y			Cmpd 8890, +MS2(626.8708), 21.6-32.4eV, 31.6 min #9543
2	HBA_HUMAN	Hemoglobin subunit alpha OS=Homo sapiens GN=HBA1 PE=1 SV=2	3575	15248	204	101	13	10	9163	1	1	1	626.871	1251.73	2	1251.71	0.0196	0	43.53	0.00071	K	FLASVSTVLTSK	Y			Cmpd 7644, +MS2(626.8708), 26.4-39.6eV, 28.2 min #8234
2	HBA_HUMAN	Hemoglobin subunit alpha OS=Homo sapiens GN=HBA1 PE=1 SV=2	3575	15248	204	101	13	10	9164	1	1	1	626.871	1251.73	2	1251.71	0.0197	0	3.64	6.9	K	FLASVSTVLTSK	Y			Cmpd 16106, +MS2(626.8708), 26.4-39.6eV, 60.9 min #17337
2	HBA_HUMAN	Hemoglobin subunit alpha OS=Homo sapiens GN=HBA1 PE=1 SV=2	3575	15248	204	101	13	10	9165	1	1	1	626.871	1251.73	2	1251.71	0.0197	0	21.27	0.12	K	FLASVSTVLTSK	Y			Cmpd 15948, +MS2(626.8708), 26.4-39.6eV, 60.2 min #17161
2	HBA_HUMAN	Hemoglobin subunit alpha OS=Homo sapiens GN=HBA1 PE=1 SV=2	3575	15248	204	101	13	10	9166	1	1	1	626.871	1251.73	2	1251.71	0.0197	0	29.61	0.018	K	FLASVSTVLTSK	Y			Cmpd 9721, +MS2(626.8709), 21.6-32.4eV, 34.0 min #10419
2	HBA_HUMAN	Hemoglobin subunit alpha OS=Homo sapiens GN=HBA1 PE=1 SV=2	3575	15248	204	101	13	10	9167	1	1	1	626.871	1251.73	2	1251.71	0.0197	0	3.45	7.3	K	FLASVSTVLTSK	Y			Cmpd 15332, +MS2(626.8709), 26.4-39.6eV, 57.4 min #16485
2	HBA_HUMAN	Hemoglobin subunit alpha OS=Homo sapiens GN=HBA1 PE=1 SV=2	3575	15248	204	101	13	10	9168	1	1	1	626.871	1251.73	2	1251.71	0.0197	0	21.35	0.12	K	FLASVSTVLTSK	Y			Cmpd 15187, +MS2(626.8709), 26.4-39.6eV, 56.7 min #16324
2	HBA_HUMAN	Hemoglobin subunit alpha OS=Homo sapiens GN=HBA1 PE=1 SV=2	3575	15248	204	101	13	10	9170	1	1	1	626.871	1251.73	2	1251.71	0.0198	0	20.39	0.15	K	FLASVSTVLTSK	Y			Cmpd 8044, +MS2(626.8709), 26.4-39.6eV, 29.2 min #8652
2	HBA_HUMAN	Hemoglobin subunit alpha OS=Homo sapiens GN=HBA1 PE=1 SV=2	3575	15248	204	101	13	10	9171	1	1	1	626.871	1251.73	2	1251.71	0.0199	0	26.99	0.032	K	FLASVSTVLTSK	Y			Cmpd 17003, +MS2(626.8709), 26.4-39.6eV, 64.9 min #18321
2	HBA_HUMAN	Hemoglobin subunit alpha OS=Homo sapiens GN=HBA1 PE=1 SV=2	3575	15248	204	101	13	10	9172	1	1	1	626.871	1251.73	2	1251.71	0.0199	0	13.6	0.93	K	FLASVSTVLTSK	Y			Cmpd 11738, +MS2(626.8709), 26.4-39.6eV, 41.2 min #12571
2	HBA_HUMAN	Hemoglobin subunit alpha OS=Homo sapiens GN=HBA1 PE=1 SV=2	3575	15248	204	101	13	10	9173	3	1	1	626.871	1251.73	2	1251.71	0.0199	0	0.1	16	K	FLASVSTVLTSK	Y			Cmpd 13628, +MS2(626.8710), 26.4-39.6eV, 49.3 min #14618
2	HBA_HUMAN	Hemoglobin subunit alpha OS=Homo sapiens GN=HBA1 PE=1 SV=2	3575	15248	204	101	13	10	9174	1	1	1	626.871	1251.73	2	1251.71	0.02	0	17.85	0.27	K	FLASVSTVLTSK	Y			Cmpd 15833, +MS2(626.8710), 26.4-39.6eV, 59.7 min #17034
2	HBA_HUMAN	Hemoglobin subunit alpha OS=Homo sapiens GN=HBA1 PE=1 SV=2	3575	15248	204	101	13	10	9175	1	1	1	626.871	1251.73	2	1251.71	0.0201	0	15.1	0.5	K	FLASVSTVLTSK	Y			Cmpd 15926, +MS2(626.8711), 26.4-39.6eV, 60.1 min #17137
2	HBA_HUMAN	Hemoglobin subunit alpha OS=Homo sapiens GN=HBA1 PE=1 SV=2	3575	15248	204	101	13	10	9176	1	1	1	626.871	1251.73	2	1251.71	0.0201	0	22.96	0.082	K	FLASVSTVLTSK	Y			Cmpd 15456, +MS2(626.8711), 26.4-39.6eV, 58.0 min #16621
2	HBA_HUMAN	Hemoglobin subunit alpha OS=Homo sapiens GN=HBA1 PE=1 SV=2	3575	15248	204	101	13	10	9177	1	1	1	626.871	1251.73	2	1251.71	0.0202	0	12.4	0.94	K	FLASVSTVLTSK	Y			Cmpd 19740, +MS2(626.8711), 26.4-39.6eV, 78.5 min #21346
2	HBA_HUMAN	Hemoglobin subunit alpha OS=Homo sapiens GN=HBA1 PE=1 SV=2	3575	15248	204	101	13	10	9179	1	1	1	626.871	1251.73	2	1251.71	0.0202	0	20.55	0.14	K	FLASVSTVLTSK	Y			Cmpd 15723, +MS2(626.8711), 26.4-39.6eV, 59.2 min #16914
2	HBA_HUMAN	Hemoglobin subunit alpha OS=Homo sapiens GN=HBA1 PE=1 SV=2	3575	15248	204	101	13	10	9180	2	1	1	626.871	1251.73	2	1251.71	0.0202	0	5.37	4.7	K	FLASVSTVLTSK	Y			Cmpd 19772, +MS2(626.8711), 26.4-39.6eV, 78.7 min #21382
2	HBA_HUMAN	Hemoglobin subunit alpha OS=Homo sapiens GN=HBA1 PE=1 SV=2	3575	15248	204	101	13	10	9182	1	1	1	626.871	1251.73	2	1251.71	0.0202	0	88.39	2.4e-08	K	FLASVSTVLTSK	Y			Cmpd 6220, +MS2(626.8711), 26.4-39.6eV, 24.5 min #6742
2	HBA_HUMAN	Hemoglobin subunit alpha OS=Homo sapiens GN=HBA1 PE=1 SV=2	3575	15248	204	101	13	10	9183	1	1	1	626.871	1251.73	2	1251.71	0.0202	0	15.6	0.45	K	FLASVSTVLTSK	Y			Cmpd 10933, +MS2(626.8711), 26.4-39.6eV, 38.1 min #11708
2	HBA_HUMAN	Hemoglobin subunit alpha OS=Homo sapiens GN=HBA1 PE=1 SV=2	3575	15248	204	101	13	10	9184	1	1	1	626.871	1251.73	2	1251.71	0.0204	0	6.66	3.5	K	FLASVSTVLTSK	Y			Cmpd 15855, +MS2(626.8712), 26.4-39.6eV, 59.8 min #17058
2	HBA_HUMAN	Hemoglobin subunit alpha OS=Homo sapiens GN=HBA1 PE=1 SV=2	3575	15248	204	101	13	10	9185	1	1	1	626.871	1251.73	2	1251.71	0.0204	0	4.34	6	K	FLASVSTVLTSK	Y			Cmpd 17080, +MS2(626.8712), 26.4-39.6eV, 65.2 min #18405
2	HBA_HUMAN	Hemoglobin subunit alpha OS=Homo sapiens GN=HBA1 PE=1 SV=2	3575	15248	204	101	13	10	9187	1	1	1	626.871	1251.73	2	1251.71	0.0205	0	32.7	0.0088	K	FLASVSTVLTSK	Y			Cmpd 19699, +MS2(626.8713), 26.4-39.6eV, 78.3 min #21301
2	HBA_HUMAN	Hemoglobin subunit alpha OS=Homo sapiens GN=HBA1 PE=1 SV=2	3575	15248	204	101	13	10	9189	1	1	1	626.871	1251.73	2	1251.71	0.0207	0	19.19	0.2	K	FLASVSTVLTSK	Y			Cmpd 19858, +MS2(626.8713), 26.4-39.6eV, 79.1 min #21481
2	HBA_HUMAN	Hemoglobin subunit alpha OS=Homo sapiens GN=HBA1 PE=1 SV=2	3575	15248	204	101	13	10	9190	1	1	1	626.871	1251.73	2	1251.71	0.0207	0	4.09	6.4	K	FLASVSTVLTSK	Y			Cmpd 15549, +MS2(626.8714), 26.4-39.6eV, 58.4 min #16722
2	HBA_HUMAN	Hemoglobin subunit alpha OS=Homo sapiens GN=HBA1 PE=1 SV=2	3575	15248	204	101	13	10	9191	1	1	1	626.871	1251.73	2	1251.71	0.0207	0	7.58	3.8	K	FLASVSTVLTSK	Y			Cmpd 18897, +MS2(626.8714), 26.4-39.6eV, 74.2 min #20402
2	HBA_HUMAN	Hemoglobin subunit alpha OS=Homo sapiens GN=HBA1 PE=1 SV=2	3575	15248	204	101	13	10	9192	1	1	1	626.871	1251.73	2	1251.71	0.0207	0	24.49	0.058	K	FLASVSTVLTSK	Y			Cmpd 18196, +MS2(626.8714), 26.4-39.6eV, 70.7 min #19631
2	HBA_HUMAN	Hemoglobin subunit alpha OS=Homo sapiens GN=HBA1 PE=1 SV=2	3575	15248	204	101	13	10	9193	1	1	1	626.871	1251.73	2	1251.71	0.0208	0	31.82	0.011	K	FLASVSTVLTSK	Y			Cmpd 19787, +MS2(626.8714), 26.4-39.6eV, 78.7 min #21398
2	HBA_HUMAN	Hemoglobin subunit alpha OS=Homo sapiens GN=HBA1 PE=1 SV=2	3575	15248	204	101	13	10	9194	1	1	1	626.871	1251.73	2	1251.71	0.0208	0	13.92	0.66	K	FLASVSTVLTSK	Y			Cmpd 19897, +MS2(626.8714), 26.4-39.6eV, 79.3 min #21535
2	HBA_HUMAN	Hemoglobin subunit alpha OS=Homo sapiens GN=HBA1 PE=1 SV=2	3575	15248	204	101	13	10	9195	1	1	1	626.871	1251.73	2	1251.71	0.0208	0	13.74	0.69	K	FLASVSTVLTSK	Y			Cmpd 14487, +MS2(626.8714), 26.4-39.6eV, 53.4 min #15557
2	HBA_HUMAN	Hemoglobin subunit alpha OS=Homo sapiens GN=HBA1 PE=1 SV=2	3575	15248	204	101	13	10	9196	1	1	1	626.871	1251.73	2	1251.71	0.0209	0	2.77	8.6	K	FLASVSTVLTSK	Y			Cmpd 15523, +MS2(626.8715), 26.4-39.6eV, 58.3 min #16694
2	HBA_HUMAN	Hemoglobin subunit alpha OS=Homo sapiens GN=HBA1 PE=1 SV=2	3575	15248	204	101	13	10	9197	2	1	1	626.871	1251.73	2	1251.71	0.0209	0	1.48	12	K	FLASVSTVLTSK	Y			Cmpd 15142, +MS2(626.8715), 26.4-39.6eV, 56.5 min #16275
2	HBA_HUMAN	Hemoglobin subunit alpha OS=Homo sapiens GN=HBA1 PE=1 SV=2	3575	15248	204	101	13	10	9199	1	1	1	626.871	1251.73	2	1251.71	0.021	0	7.63	2.8	K	FLASVSTVLTSK	Y			Cmpd 8443, +MS2(626.8715), 26.4-39.6eV, 30.3 min #9073
2	HBA_HUMAN	Hemoglobin subunit alpha OS=Homo sapiens GN=HBA1 PE=1 SV=2	3575	15248	204	101	13	10	9200	7	1	1	626.872	1251.73	2	1251.71	0.0211	0	2.22	9.8	K	FLASVSTVLTSK	Y			Cmpd 16023, +MS2(626.8716), 26.4-39.6eV, 60.5 min #17246
2	HBA_HUMAN	Hemoglobin subunit alpha OS=Homo sapiens GN=HBA1 PE=1 SV=2	3575	15248	204	101	13	10	9202	1	1	1	626.872	1251.73	2	1251.71	0.0212	0	18.7	0.22	K	FLASVSTVLTSK	Y			Cmpd 19835, +MS2(626.8716), 26.4-39.6eV, 79.0 min #21454
2	HBA_HUMAN	Hemoglobin subunit alpha OS=Homo sapiens GN=HBA1 PE=1 SV=2	3575	15248	204	101	13	10	9203	1	1	1	626.872	1251.73	2	1251.71	0.0212	0	21.33	0.12	K	FLASVSTVLTSK	Y			Cmpd 19887, +MS2(626.8716), 26.4-39.6eV, 79.3 min #21518
2	HBA_HUMAN	Hemoglobin subunit alpha OS=Homo sapiens GN=HBA1 PE=1 SV=2	3575	15248	204	101	13	10	9205	1	1	1	626.872	1251.73	2	1251.71	0.0212	0	75.6	4.5e-07	K	FLASVSTVLTSK	Y			Cmpd 6152, +MS2(626.8716), 26.4-39.6eV, 24.3 min #6671
2	HBA_HUMAN	Hemoglobin subunit alpha OS=Homo sapiens GN=HBA1 PE=1 SV=2	3575	15248	204	101	13	10	9206	1	1	1	626.872	1251.73	2	1251.71	0.0213	0	4.28	6.1	K	FLASVSTVLTSK	Y			Cmpd 15412, +MS2(626.8716), 26.4-39.6eV, 57.8 min #16573
2	HBA_HUMAN	Hemoglobin subunit alpha OS=Homo sapiens GN=HBA1 PE=1 SV=2	3575	15248	204	101	13	10	9207	1	1	1	626.872	1251.73	2	1251.71	0.0214	0	16.22	0.51	K	FLASVSTVLTSK	Y			Cmpd 12710, +MS2(626.8717), 26.4-39.6eV, 45.2 min #13620
2	HBA_HUMAN	Hemoglobin subunit alpha OS=Homo sapiens GN=HBA1 PE=1 SV=2	3575	15248	204	101	13	10	9208	1	1	1	626.872	1251.73	2	1251.71	0.0214	0	4.87	5.3	K	FLASVSTVLTSK	Y			Cmpd 16464, +MS2(626.8717), 26.4-39.6eV, 62.5 min #17728
2	HBA_HUMAN	Hemoglobin subunit alpha OS=Homo sapiens GN=HBA1 PE=1 SV=2	3575	15248	204	101	13	10	9209	1	1	1	626.872	1251.73	2	1251.71	0.0214	0	4.81	5.4	K	FLASVSTVLTSK	Y			Cmpd 14273, +MS2(626.8717), 26.4-39.6eV, 52.4 min #15323
2	HBA_HUMAN	Hemoglobin subunit alpha OS=Homo sapiens GN=HBA1 PE=1 SV=2	3575	15248	204	101	13	10	9210	1	1	1	626.872	1251.73	2	1251.71	0.0215	0	9.9	1.7	K	FLASVSTVLTSK	Y			Cmpd 15131, +MS2(626.8717), 26.4-39.6eV, 56.5 min #16263
2	HBA_HUMAN	Hemoglobin subunit alpha OS=Homo sapiens GN=HBA1 PE=1 SV=2	3575	15248	204	101	13	10	9211	1	1	1	626.872	1251.73	2	1251.71	0.0216	0	8.7	2.9	K	FLASVSTVLTSK	Y			Cmpd 10647, +MS2(626.8718), 26.4-39.6eV, 37.1 min #11403
2	HBA_HUMAN	Hemoglobin subunit alpha OS=Homo sapiens GN=HBA1 PE=1 SV=2	3575	15248	204	101	13	10	9212	1	1	1	626.872	1251.73	2	1251.71	0.0216	0	22.75	0.087	K	FLASVSTVLTSK	Y			Cmpd 16970, +MS2(626.8718), 26.4-39.6eV, 64.7 min #18285
2	HBA_HUMAN	Hemoglobin subunit alpha OS=Homo sapiens GN=HBA1 PE=1 SV=2	3575	15248	204	101	13	10	9213	2	1	1	626.872	1251.73	2	1251.71	0.0216	0	3.93	6.6	K	FLASVSTVLTSK	Y			Cmpd 14915, +MS2(626.8718), 26.4-39.6eV, 55.5 min #16026
2	HBA_HUMAN	Hemoglobin subunit alpha OS=Homo sapiens GN=HBA1 PE=1 SV=2	3575	15248	204	101	13	10	9214	1	1	1	626.872	1251.73	2	1251.71	0.0217	0	30.24	0.015	K	FLASVSTVLTSK	Y			Cmpd 18399, +MS2(626.8718), 26.4-39.6eV, 71.7 min #19854
2	HBA_HUMAN	Hemoglobin subunit alpha OS=Homo sapiens GN=HBA1 PE=1 SV=2	3575	15248	204	101	13	10	9216	1	1	1	626.872	1251.73	2	1251.71	0.0219	0	70.65	1.4e-06	K	FLASVSTVLTSK	Y			Cmpd 7048, +MS2(626.8720), 26.4-39.6eV, 26.6 min #7608
2	HBA_HUMAN	Hemoglobin subunit alpha OS=Homo sapiens GN=HBA1 PE=1 SV=2	3575	15248	204	101	13	10	9217	3	1	1	626.872	1251.73	2	1251.71	0.022	0	2.91	8.3	K	FLASVSTVLTSK	Y			Cmpd 17020, +MS2(626.8720), 26.4-39.6eV, 64.9 min #18339
2	HBA_HUMAN	Hemoglobin subunit alpha OS=Homo sapiens GN=HBA1 PE=1 SV=2	3575	15248	204	101	13	10	9218	1	1	1	626.872	1251.73	2	1251.71	0.022	0	88.38	2.4e-08	K	FLASVSTVLTSK	Y			Cmpd 6178, +MS2(626.8720), 26.4-39.6eV, 24.4 min #6698
2	HBA_HUMAN	Hemoglobin subunit alpha OS=Homo sapiens GN=HBA1 PE=1 SV=2	3575	15248	204	101	13	10	9219	1	1	1	626.872	1251.73	2	1251.71	0.0225	0	11.93	1	K	FLASVSTVLTSK	Y			Cmpd 16996, +MS2(626.8723), 26.4-39.6eV, 64.8 min #18313
2	HBA_HUMAN	Hemoglobin subunit alpha OS=Homo sapiens GN=HBA1 PE=1 SV=2	3575	15248	204	101	13	10	9220	1	1	1	626.872	1251.73	2	1251.71	0.0226	0	15.48	0.59	K	FLASVSTVLTSK	Y			Cmpd 13178, +MS2(626.8723), 26.4-39.6eV, 47.3 min #14128
2	HBA_HUMAN	Hemoglobin subunit alpha OS=Homo sapiens GN=HBA1 PE=1 SV=2	3575	15248	204	101	13	10	9221	1	1	1	626.872	1251.73	2	1251.71	0.0227	0	15.98	0.4	K	FLASVSTVLTSK	Y			Cmpd 19158, +MS2(626.8724), 26.4-39.6eV, 75.5 min #20692
2	HBA_HUMAN	Hemoglobin subunit alpha OS=Homo sapiens GN=HBA1 PE=1 SV=2	3575	15248	204	101	13	10	9222	1	1	1	626.873	1251.73	2	1251.71	0.0232	0	25.93	0.053	K	FLASVSTVLTSK	Y			Cmpd 11991, +MS2(626.8726), 26.4-39.6eV, 42.2 min #12843
13	TBB5_HUMAN	Tubulin beta chain OS=Homo sapiens GN=TUBB PE=1 SV=2	1334	49639	37	34	15	14	9160	3	0	0	626.871	1251.73	2	1251.71	0.0181	1	3.6	7	R	YLTVAAVFRGR	M			Cmpd 19755, +MS2(626.8707), 26.4-39.6eV, 78.6 min #21362
19	TBB4B_HUMAN	Tubulin beta-4B chain OS=Homo sapiens GN=TUBB4B PE=1 SV=1	889	49799	34	25	14	12	9160	3	0	0	626.871	1251.73	2	1251.71	0.0181	1	3.6	7	R	YLTVAAVFRGR	M			Cmpd 19755, +MS2(626.8707), 26.4-39.6eV, 78.6 min #21362
37	TBB4A_HUMAN	Tubulin beta-4A chain OS=Homo sapiens GN=TUBB4A PE=1 SV=2	510	49554	28	19	12	10	9160	3	0	0	626.871	1251.73	2	1251.71	0.0181	1	3.6	7	R	YLTVAAVFRGR	M			Cmpd 19755, +MS2(626.8707), 26.4-39.6eV, 78.6 min #21362
134	IGHG2_HUMAN	Immunoglobulin heavy constant gamma 2 OS=Homo sapiens GN=IGHG2 PE=1 SV=2	122	35878	6	4	3	2	9175	6	0	1	626.871	1251.73	2	1251.72	0.0089	1	2.36	9.5	K	VSNKGLPAPIEK	T			Cmpd 15926, +MS2(626.8711), 26.4-39.6eV, 60.1 min #17137
351	ECHA_HUMAN	Trifunctional enzyme subunit alpha, mitochondrial OS=Homo sapiens GN=HADHA PE=1 SV=2	46	82947	9	1	9	1	9156	1	1	1	626.871	1251.73	2	1251.72	0.0066	2	1.56	11	R	FSAFRILRSR	G			Cmpd 15629, +MS2(626.8706), 26.4-39.6eV, 58.8 min #16811
252	HNRL2_HUMAN	Heterogeneous nuclear ribonucleoprotein U-like protein 2 OS=Homo sapiens GN=HNRNPUL2 PE=1 SV=1	62	85052	4	1	3	1	9180	7	0	1	626.871	1251.73	2	1251.77	-0.0427	2	0.4	15	R	KLLLFKTFSR	K			Cmpd 19772, +MS2(626.8711), 26.4-39.6eV, 78.7 min #21382
489	GSTK1_HUMAN	Glutathione S-transferase kappa 1 OS=Homo sapiens GN=GSTK1 PE=1 SV=3	31	25480	6	1	6	1	9225	2	1	1	418.575	1252.7	3	1252.68	0.0194	0	18.48	0.34	R	MELLAHLLGEK	W			Cmpd 6914, +MS2(418.5754), 18.7-28.0eV, 26.3 min #7468
308	TGM2_HUMAN	Protein-glutamine gamma-glutamyltransferase 2 OS=Homo sapiens GN=TGM2 PE=1 SV=2	53	77280	8	2	7	1	9247	4	1	1	419.211	1254.61	3	1254.64	-0.0297	2	2.28	18	R	WKNHGCQRVK	Y			Cmpd 5190, +MS2(419.2108), 19.0-28.5eV, 22.0 min #5666
91	CAND1_HUMAN	Cullin-associated NEDD8-dissociated protein 1 OS=Homo sapiens GN=CAND1 PE=1 SV=2	176	136289	12	5	10	4	9250	1	1	1	628.906	1255.8	2	1255.78	0.0222	0	46.94	0.00012	K	LGTLSALDILIK	N			Cmpd 9650, +MS2(628.9059), 21.6-32.4eV, 33.8 min #10344
421	MYOF_HUMAN	Myoferlin OS=Homo sapiens GN=MYOF PE=1 SV=1	38	234561	13	1	12	1	9252	1	1	1	629.844	1257.67	2	1257.66	0.0169	0	28.33	0.064	K	VGETIIDLENR	F			Cmpd 5536, +MS2(629.8439), 21.6-32.4eV, 22.9 min #6028
145	AHNK_HUMAN	Neuroblast differentiation-associated protein AHNAK OS=Homo sapiens GN=AHNAK PE=1 SV=2	110	628699	61	8	54	8	9253	1	1	1	629.85	1257.68	2	1257.66	0.0205	0	40.02	0.0042	K	ISMPDIDLNLK	G			Cmpd 7975, +MS2(629.8495), 26.4-39.6eV, 29.1 min #8580
113	PSME1_HUMAN	Proteasome activator complex subunit 1 OS=Homo sapiens GN=PSME1 PE=1 SV=1	139	28705	11	7	8	6	9259	1	1	1	630.873	1259.73	2	1259.71	0.0185	0	31.72	0.015	K	APLDIPVPDPVK	E			Cmpd 7436, +MS2(630.8728), 26.4-39.6eV, 27.7 min #8017
425	COPD_HUMAN	Coatomer subunit delta OS=Homo sapiens GN=ARCN1 PE=1 SV=1	37	57174	5	2	5	2	9261	1	0	1	631.349	1260.68	2	1260.67	0.0129	0	30.29	0.036	K	SFPVNSDVGVLK	W			Cmpd 5467, +MS2(631.3494), 21.6-32.4eV, 22.7 min #5956
257	RL24_HUMAN	60S ribosomal protein L24 OS=Homo sapiens GN=RPL24 PE=1 SV=1	61	17768	3	2	3	2	9263	1	1	1	631.355	1260.7	2	1260.67	0.0208	0	48.08	0.00055	R	AITGASLADIMAK	R			Cmpd 6474, +MS2(631.3551), 26.4-39.6eV, 25.2 min #7009
189	COCA1_HUMAN	Collagen alpha-1(XII) chain OS=Homo sapiens GN=COL12A1 PE=1 SV=2	83	332941	17	3	16	3	9266	1	1	1	631.37	1260.72	2	1260.71	0.0171	0	38.94	0.0032	R	NVGVEVFSLGIK	A			Cmpd 7735, +MS2(631.3697), 26.4-39.6eV, 28.5 min #8329
527	RAB10_HUMAN	Ras-related protein Rab-10 OS=Homo sapiens GN=RAB10 PE=1 SV=1	27	22527	2	1	2	1	9267	1	1	1	631.37	1260.73	2	1260.71	0.0176	0	27.41	0.043	K	AFLTLAEDILR	K			Cmpd 9645, +MS2(631.3700), 21.6-32.4eV, 33.8 min #10339
410	TCPE_HUMAN	T-complex protein 1 subunit epsilon OS=Homo sapiens GN=CCT5 PE=1 SV=1	39	59633	10	1	8	1	9261	3	1	1	631.349	1260.68	2	1260.72	-0.0381	2	1.54	27	R	KSRLMGLEALK	S	Oxidation (M)	0.00001000000.0	Cmpd 5467, +MS2(631.3494), 21.6-32.4eV, 22.7 min #5956
23	ATPB_HUMAN	ATP synthase subunit beta, mitochondrial OS=Homo sapiens GN=ATP5B PE=1 SV=3	772	56525	31	18	18	11	9270	4	1	1	631.846	1261.68	2	1261.63	0.0432	0	1.29	30	R	TIAMDGTEGLVR	G			Cmpd 8380, +MS2(631.8457), 26.4-39.6eV, 30.2 min #9007
212	TCPZ_HUMAN	T-complex protein 1 subunit zeta OS=Homo sapiens GN=CCT6A PE=1 SV=3	73	57988	3	1	3	1	9270	1	0	1	631.846	1261.68	2	1261.66	0.0214	0	23.13	0.2	K	GIDPFSLDALSK	E			Cmpd 8380, +MS2(631.8457), 26.4-39.6eV, 30.2 min #9007
190	LDHB_HUMAN	L-lactate dehydrogenase B chain OS=Homo sapiens GN=LDHB PE=1 SV=2	83	36615	9	3	7	3	9280	1	1	1	634.344	1266.67	2	1266.65	0.02	0	1.48	24	K	MVVESAYEVIK	L			Cmpd 5306, +MS2(634.3437), 26.4-39.6eV, 22.3 min #5788
190	LDHB_HUMAN	L-lactate dehydrogenase B chain OS=Homo sapiens GN=LDHB PE=1 SV=2	83	36615	9	3	7	3	9281	1	1	1	634.345	1266.67	2	1266.65	0.0218	0	11.42	2.4	K	MVVESAYEVIK	L			Cmpd 5384, +MS2(634.3447), 26.4-39.6eV, 22.5 min #5869
145	AHNK_HUMAN	Neuroblast differentiation-associated protein AHNAK OS=Homo sapiens GN=AHNAK PE=1 SV=2	110	628699	61	8	54	8	9282	1	1	1	423.234	1266.68	3	1266.66	0.0168	0	33.94	0.013	K	ISMPDVDLHLK	G			Cmpd 5928, +MS2(423.2343), 18.8-28.2eV, 23.8 min #6438
166	AATM_HUMAN	Aspartate aminotransferase, mitochondrial OS=Homo sapiens GN=GOT2 PE=1 SV=3	100	47487	5	2	5	2	9288	1	1	1	634.381	1266.75	2	1266.73	0.0182	0	80.7	1.1e-07	R	IAAAILNTPDLR	K			Cmpd 6157, +MS2(634.3812), 26.4-39.6eV, 24.3 min #6676
113	PSME1_HUMAN	Proteasome activator complex subunit 1 OS=Homo sapiens GN=PSME1 PE=1 SV=1	139	28705	11	7	8	6	9290	1	1	1	634.841	1267.67	2	1267.64	0.0237	0	42.02	0.0021	K	TENLLGSYFPK	K			Cmpd 6560, +MS2(634.8415), 26.4-39.6eV, 25.4 min #7098
113	PSME1_HUMAN	Proteasome activator complex subunit 1 OS=Homo sapiens GN=PSME1 PE=1 SV=1	139	28705	11	7	8	6	9291	1	1	1	634.841	1267.67	2	1267.64	0.0237	0	14.18	1.3	K	TENLLGSYFPK	K			Cmpd 6575, +MS2(634.8415), 21.6-32.4eV, 25.4 min #7113
387	DYHC1_HUMAN	Cytoplasmic dynein 1 heavy chain 1 OS=Homo sapiens GN=DYNC1H1 PE=1 SV=5	42	532072	20	1	18	1	7258	1	1	1	423.593	1267.76	3	1267.74	0.0183	0	41.76	0.00095	R	QALVAIFTHLR	K			Cmpd 6423, +MS2(423.5934), 18.8-28.2eV, 25.1 min #6955
340	ARPC4_HUMAN	Actin-related protein 2/3 complex subunit 4 OS=Homo sapiens GN=ARPC4 PE=1 SV=3	47	19654	3	2	3	2	9294	1	1	1	634.893	1267.77	2	1267.75	0.0205	0	38.73	0.0015	K	ELLLQPVTISR	N			Cmpd 6983, +MS2(634.8925), 26.4-39.6eV, 26.4 min #7540
423	TNAP2_HUMAN	Tumor necrosis factor alpha-induced protein 2 OS=Homo sapiens GN=TNFAIP2 PE=2 SV=2	38	72616	4	1	4	1	9302	1	1	1	635.408	1268.8	2	1268.79	0.0151	0	37.56	0.0015	R	VLLVELPAFLR	S			Cmpd 10499, +MS2(635.4076), 26.4-39.6eV, 36.6 min #11245
597	MEI4_HUMAN	Meiosis-specific protein MEI4 OS=Homo sapiens GN=MEI4 PE=3 SV=2	18	43997	3	1	1	1	5722	1	1	1	318.221	1268.85	4	1268.82	0.0348	1	2.25	1.8	R	TSKLALALAIIR	S			Cmpd 13699, +MS2(318.2205), 18.4-27.6eV, 49.7 min #14695
597	MEI4_HUMAN	Meiosis-specific protein MEI4 OS=Homo sapiens GN=MEI4 PE=3 SV=2	18	43997	3	1	1	1	5724	1	1	1	318.221	1268.85	4	1268.82	0.0367	1	17.86	0.047	R	TSKLALALAIIR	S			Cmpd 15909, +MS2(318.2209), 18.4-27.6eV, 60.0 min #17119
597	MEI4_HUMAN	Meiosis-specific protein MEI4 OS=Homo sapiens GN=MEI4 PE=3 SV=2	18	43997	3	1	1	1	5726	1	1	1	318.223	1268.86	4	1268.82	0.0438	1	8.97	0.27	R	TSKLALALAIIR	S			Cmpd 13624, +MS2(318.2227), 18.4-27.6eV, 49.3 min #14613
516	GCN1_HUMAN	eIF-2-alpha kinase activator GCN1 OS=Homo sapiens GN=GCN1 PE=1 SV=6	29	292572	15	0	15	0	7273	2	1	1	424.26	1269.76	3	1269.75	0.0108	1	6.63	11	K	NILMSKVKPPK	Y	Oxidation (M)	0.00010000000.0	Cmpd 6955, +MS2(424.2602), 19.2-28.8eV, 26.3 min #7510
396	RS9_HUMAN	40S ribosomal protein S9 OS=Homo sapiens GN=RPS9 PE=1 SV=3	40	22578	5	1	4	1	9312	2	1	1	636.387	1270.76	2	1270.74	0.0192	0	8.52	2.4	K	QVVNIPSFIVR	L			Cmpd 7602, +MS2(636.3868), 26.4-39.6eV, 28.1 min #8190
111	K2C7_HUMAN	Keratin, type II cytoskeletal 7 OS=Homo sapiens GN=KRT7 PE=1 SV=5	140	51354	5	3	5	3	9313	1	1	1	636.868	1271.72	2	1271.7	0.024	0	36.89	0.0066	R	SLDLDGIIAEVK	A			Cmpd 8980, +MS2(636.8679), 26.4-39.6eV, 31.8 min #9638
387	DYHC1_HUMAN	Cytoplasmic dynein 1 heavy chain 1 OS=Homo sapiens GN=DYNC1H1 PE=1 SV=5	42	532072	20	1	18	1	9535	3	0	1	637.878	1273.74	2	1273.69	0.0494	2	0.09	24	K	LQARLDQMRK	F	Oxidation (M)	0.0000000100.0	Cmpd 14731, +MS2(637.8782), 26.4-39.6eV, 54.6 min #15824
1	HBB_HUMAN	Hemoglobin subunit beta OS=Homo sapiens GN=HBB PE=1 SV=2	5361	15988	401	234	12	12	9329	1	1	0	637.872	1273.73	2	1273.72	0.0103	0	7.83	4.2	R	LLVVYPWTQR	F			Cmpd 8986, +MS2(637.8716), 26.4-39.6eV, 31.9 min #9644
1	HBB_HUMAN	Hemoglobin subunit beta OS=Homo sapiens GN=HBB PE=1 SV=2	5361	15988	401	234	12	12	9330	1	1	0	637.873	1273.73	2	1273.72	0.0139	0	49.36	0.00027	R	LLVVYPWTQR	F			Cmpd 19183, +MS2(637.8734), 26.4-39.6eV, 75.6 min #20720
1	HBB_HUMAN	Hemoglobin subunit beta OS=Homo sapiens GN=HBB PE=1 SV=2	5361	15988	401	234	12	12	9331	1	1	0	637.874	1273.73	2	1273.72	0.0153	0	33.34	0.01	R	LLVVYPWTQR	F			Cmpd 19958, +MS2(637.8741), 26.4-39.6eV, 79.7 min #21613
1	HBB_HUMAN	Hemoglobin subunit beta OS=Homo sapiens GN=HBB PE=1 SV=2	5361	15988	401	234	12	12	9332	1	1	0	637.874	1273.73	2	1273.72	0.0155	0	63.71	9.5e-06	R	LLVVYPWTQR	F			Cmpd 19226, +MS2(637.8742), 26.4-39.6eV, 75.8 min #20768
1	HBB_HUMAN	Hemoglobin subunit beta OS=Homo sapiens GN=HBB PE=1 SV=2	5361	15988	401	234	12	12	9333	1	1	0	637.875	1273.73	2	1273.72	0.0161	0	30.78	0.019	R	LLVVYPWTQR	F			Cmpd 19909, +MS2(637.8745), 26.4-39.6eV, 79.4 min #21553
1	HBB_HUMAN	Hemoglobin subunit beta OS=Homo sapiens GN=HBB PE=1 SV=2	5361	15988	401	234	12	12	9334	1	1	0	637.875	1273.73	2	1273.72	0.0164	0	35.9	0.0057	R	LLVVYPWTQR	F			Cmpd 19902, +MS2(637.8746), 26.4-39.6eV, 79.4 min #21542
1	HBB_HUMAN	Hemoglobin subunit beta OS=Homo sapiens GN=HBB PE=1 SV=2	5361	15988	401	234	12	12	9335	1	1	0	637.875	1273.73	2	1273.72	0.0165	0	27.31	0.042	R	LLVVYPWTQR	F			Cmpd 19802, +MS2(637.8747), 26.4-39.6eV, 78.8 min #21416
1	HBB_HUMAN	Hemoglobin subunit beta OS=Homo sapiens GN=HBB PE=1 SV=2	5361	15988	401	234	12	12	9336	1	1	0	637.875	1273.73	2	1273.72	0.0165	0	56.84	4.6e-05	R	LLVVYPWTQR	F			Cmpd 19945, +MS2(637.8747), 21.6-32.4eV, 79.6 min #21598
1	HBB_HUMAN	Hemoglobin subunit beta OS=Homo sapiens GN=HBB PE=1 SV=2	5361	15988	401	234	12	12	9337	1	1	0	637.875	1273.74	2	1273.72	0.0168	0	38.47	0.0032	R	LLVVYPWTQR	F			Cmpd 19051, +MS2(637.8748), 26.4-39.6eV, 74.9 min #20572
1	HBB_HUMAN	Hemoglobin subunit beta OS=Homo sapiens GN=HBB PE=1 SV=2	5361	15988	401	234	12	12	9338	1	1	0	637.875	1273.74	2	1273.72	0.0169	0	47.92	0.00036	R	LLVVYPWTQR	F			Cmpd 19492, +MS2(637.8749), 26.4-39.6eV, 77.2 min #21071
1	HBB_HUMAN	Hemoglobin subunit beta OS=Homo sapiens GN=HBB PE=1 SV=2	5361	15988	401	234	12	12	9339	1	1	0	637.875	1273.74	2	1273.72	0.017	0	47.75	0.00038	R	LLVVYPWTQR	F			Cmpd 18958, +MS2(637.8749), 26.4-39.6eV, 74.5 min #20469
1	HBB_HUMAN	Hemoglobin subunit beta OS=Homo sapiens GN=HBB PE=1 SV=2	5361	15988	401	234	12	12	9340	1	1	0	637.875	1273.74	2	1273.72	0.0173	0	30.64	0.019	R	LLVVYPWTQR	F			Cmpd 19683, +MS2(637.8751), 26.4-39.6eV, 78.2 min #21283
1	HBB_HUMAN	Hemoglobin subunit beta OS=Homo sapiens GN=HBB PE=1 SV=2	5361	15988	401	234	12	12	9341	1	1	0	637.875	1273.74	2	1273.72	0.0174	0	51.29	0.00017	R	LLVVYPWTQR	F			Cmpd 19568, +MS2(637.8751), 26.4-39.6eV, 77.6 min #21156
1	HBB_HUMAN	Hemoglobin subunit beta OS=Homo sapiens GN=HBB PE=1 SV=2	5361	15988	401	234	12	12	9342	1	1	0	637.875	1273.74	2	1273.72	0.0175	0	26.27	0.053	R	LLVVYPWTQR	F			Cmpd 19857, +MS2(637.8752), 26.4-39.6eV, 79.1 min #21480
1	HBB_HUMAN	Hemoglobin subunit beta OS=Homo sapiens GN=HBB PE=1 SV=2	5361	15988	401	234	12	12	9343	1	1	0	637.875	1273.74	2	1273.72	0.0175	0	48.57	0.00031	R	LLVVYPWTQR	F			Cmpd 19243, +MS2(637.8751), 26.4-39.6eV, 75.9 min #20787
1	HBB_HUMAN	Hemoglobin subunit beta OS=Homo sapiens GN=HBB PE=1 SV=2	5361	15988	401	234	12	12	9344	1	1	0	637.875	1273.74	2	1273.72	0.0175	0	20.27	0.21	R	LLVVYPWTQR	F			Cmpd 19127, +MS2(637.8752), 26.4-39.6eV, 75.3 min #20656
1	HBB_HUMAN	Hemoglobin subunit beta OS=Homo sapiens GN=HBB PE=1 SV=2	5361	15988	401	234	12	12	9345	1	1	0	637.875	1273.74	2	1273.72	0.0176	0	20.84	0.18	R	LLVVYPWTQR	F			Cmpd 15854, +MS2(637.8752), 26.4-39.6eV, 59.8 min #17057
1	HBB_HUMAN	Hemoglobin subunit beta OS=Homo sapiens GN=HBB PE=1 SV=2	5361	15988	401	234	12	12	9346	1	1	0	637.875	1273.74	2	1273.72	0.0176	0	30.45	0.02	R	LLVVYPWTQR	F			Cmpd 16816, +MS2(637.8752), 26.4-39.6eV, 64.0 min #18116
1	HBB_HUMAN	Hemoglobin subunit beta OS=Homo sapiens GN=HBB PE=1 SV=2	5361	15988	401	234	12	12	9347	1	1	0	637.875	1273.74	2	1273.72	0.0178	0	55.9	5.8e-05	R	LLVVYPWTQR	F			Cmpd 19360, +MS2(637.8753), 26.4-39.6eV, 76.5 min #20919
1	HBB_HUMAN	Hemoglobin subunit beta OS=Homo sapiens GN=HBB PE=1 SV=2	5361	15988	401	234	12	12	9348	1	1	0	637.875	1273.74	2	1273.72	0.0178	0	16.79	0.48	R	LLVVYPWTQR	F			Cmpd 15453, +MS2(637.8753), 26.4-39.6eV, 58.0 min #16618
1	HBB_HUMAN	Hemoglobin subunit beta OS=Homo sapiens GN=HBB PE=1 SV=2	5361	15988	401	234	12	12	9349	1	1	0	637.875	1273.74	2	1273.72	0.0178	0	28.38	0.033	R	LLVVYPWTQR	F			Cmpd 19785, +MS2(637.8753), 26.4-39.6eV, 78.7 min #21396
1	HBB_HUMAN	Hemoglobin subunit beta OS=Homo sapiens GN=HBB PE=1 SV=2	5361	15988	401	234	12	12	9350	1	1	0	637.875	1273.74	2	1273.72	0.0179	0	26.45	0.052	R	LLVVYPWTQR	F			Cmpd 16292, +MS2(637.8754), 26.4-39.6eV, 61.7 min #17540
1	HBB_HUMAN	Hemoglobin subunit beta OS=Homo sapiens GN=HBB PE=1 SV=2	5361	15988	401	234	12	12	9351	1	1	0	637.875	1273.74	2	1273.72	0.0179	0	54.98	7.2e-05	R	LLVVYPWTQR	F			Cmpd 19936, +MS2(637.8754), 26.4-39.6eV, 79.6 min #21588
1	HBB_HUMAN	Hemoglobin subunit beta OS=Homo sapiens GN=HBB PE=1 SV=2	5361	15988	401	234	12	12	9352	1	1	0	637.875	1273.74	2	1273.72	0.0179	0	32.74	0.012	R	LLVVYPWTQR	F			Cmpd 19812, +MS2(637.8754), 26.4-39.6eV, 78.9 min #21427
1	HBB_HUMAN	Hemoglobin subunit beta OS=Homo sapiens GN=HBB PE=1 SV=2	5361	15988	401	234	12	12	9353	1	1	0	637.875	1273.74	2	1273.72	0.0179	0	16.58	0.49	R	LLVVYPWTQR	F			Cmpd 15283, +MS2(637.8754), 26.4-39.6eV, 57.2 min #16431
1	HBB_HUMAN	Hemoglobin subunit beta OS=Homo sapiens GN=HBB PE=1 SV=2	5361	15988	401	234	12	12	9354	1	1	0	637.875	1273.74	2	1273.72	0.0179	0	51.83	0.00015	R	LLVVYPWTQR	F			Cmpd 19001, +MS2(637.8754), 26.4-39.6eV, 74.7 min #20517
1	HBB_HUMAN	Hemoglobin subunit beta OS=Homo sapiens GN=HBB PE=1 SV=2	5361	15988	401	234	12	12	9355	1	1	0	637.875	1273.74	2	1273.72	0.018	0	7.09	4.4	R	LLVVYPWTQR	F			Cmpd 15522, +MS2(637.8754), 26.4-39.6eV, 58.3 min #16693
1	HBB_HUMAN	Hemoglobin subunit beta OS=Homo sapiens GN=HBB PE=1 SV=2	5361	15988	401	234	12	12	9356	1	1	0	637.875	1273.74	2	1273.72	0.018	0	47.42	0.0004	R	LLVVYPWTQR	F			Cmpd 19464, +MS2(637.8754), 26.4-39.6eV, 77.1 min #21039
1	HBB_HUMAN	Hemoglobin subunit beta OS=Homo sapiens GN=HBB PE=1 SV=2	5361	15988	401	234	12	12	9357	1	1	0	637.875	1273.74	2	1273.72	0.018	0	31.68	0.02	R	LLVVYPWTQR	F			Cmpd 12196, +MS2(637.8754), 26.4-39.6eV, 43.0 min #13064
1	HBB_HUMAN	Hemoglobin subunit beta OS=Homo sapiens GN=HBB PE=1 SV=2	5361	15988	401	234	12	12	9358	1	1	0	637.875	1273.74	2	1273.72	0.018	0	14.44	0.8	R	LLVVYPWTQR	F			Cmpd 17490, +MS2(637.8754), 26.4-39.6eV, 67.2 min #18854
1	HBB_HUMAN	Hemoglobin subunit beta OS=Homo sapiens GN=HBB PE=1 SV=2	5361	15988	401	234	12	12	9359	1	1	0	637.875	1273.74	2	1273.72	0.018	0	33.99	0.0089	R	LLVVYPWTQR	F			Cmpd 19173, +MS2(637.8754), 26.4-39.6eV, 75.6 min #20708
1	HBB_HUMAN	Hemoglobin subunit beta OS=Homo sapiens GN=HBB PE=1 SV=2	5361	15988	401	234	12	12	9360	1	1	0	637.875	1273.74	2	1273.72	0.018	0	37.48	0.004	R	LLVVYPWTQR	F			Cmpd 19411, +MS2(637.8754), 26.4-39.6eV, 76.8 min #20977
1	HBB_HUMAN	Hemoglobin subunit beta OS=Homo sapiens GN=HBB PE=1 SV=2	5361	15988	401	234	12	12	9361	1	1	0	637.875	1273.74	2	1273.72	0.0181	0	51.84	0.00015	R	LLVVYPWTQR	F			Cmpd 18944, +MS2(637.8755), 26.4-39.6eV, 74.4 min #20454
1	HBB_HUMAN	Hemoglobin subunit beta OS=Homo sapiens GN=HBB PE=1 SV=2	5361	15988	401	234	12	12	9362	1	1	0	637.875	1273.74	2	1273.72	0.0181	0	15.39	0.65	R	LLVVYPWTQR	F			Cmpd 15538, +MS2(637.8755), 26.4-39.6eV, 58.3 min #16710
1	HBB_HUMAN	Hemoglobin subunit beta OS=Homo sapiens GN=HBB PE=1 SV=2	5361	15988	401	234	12	12	9363	1	1	0	637.875	1273.74	2	1273.72	0.0182	0	40.82	0.0019	R	LLVVYPWTQR	F			Cmpd 19194, +MS2(637.8755), 26.4-39.6eV, 75.7 min #20732
1	HBB_HUMAN	Hemoglobin subunit beta OS=Homo sapiens GN=HBB PE=1 SV=2	5361	15988	401	234	12	12	9364	1	1	0	637.876	1273.74	2	1273.72	0.0183	0	50.91	0.00018	R	LLVVYPWTQR	F			Cmpd 19480, +MS2(637.8756), 26.4-39.6eV, 77.2 min #21058
1	HBB_HUMAN	Hemoglobin subunit beta OS=Homo sapiens GN=HBB PE=1 SV=2	5361	15988	401	234	12	12	9365	1	1	0	637.876	1273.74	2	1273.72	0.0184	0	24.74	0.097	R	LLVVYPWTQR	F			Cmpd 11939, +MS2(637.8756), 26.4-39.6eV, 42.0 min #12787
1	HBB_HUMAN	Hemoglobin subunit beta OS=Homo sapiens GN=HBB PE=1 SV=2	5361	15988	401	234	12	12	9366	1	1	0	637.876	1273.74	2	1273.72	0.0184	0	14.84	0.73	R	LLVVYPWTQR	F			Cmpd 15062, +MS2(637.8756), 26.4-39.6eV, 56.2 min #16188
1	HBB_HUMAN	Hemoglobin subunit beta OS=Homo sapiens GN=HBB PE=1 SV=2	5361	15988	401	234	12	12	9367	1	1	0	637.876	1273.74	2	1273.72	0.0184	0	17.89	0.36	R	LLVVYPWTQR	F			Cmpd 19877, +MS2(637.8756), 26.4-39.6eV, 79.2 min #21504
1	HBB_HUMAN	Hemoglobin subunit beta OS=Homo sapiens GN=HBB PE=1 SV=2	5361	15988	401	234	12	12	9368	1	1	0	637.876	1273.74	2	1273.72	0.0184	0	37.05	0.0044	R	LLVVYPWTQR	F			Cmpd 18890, +MS2(637.8756), 26.4-39.6eV, 74.1 min #20395
1	HBB_HUMAN	Hemoglobin subunit beta OS=Homo sapiens GN=HBB PE=1 SV=2	5361	15988	401	234	12	12	9369	1	1	0	637.876	1273.74	2	1273.72	0.0186	0	64.37	8.2e-06	R	LLVVYPWTQR	F			Cmpd 19091, +MS2(637.8757), 26.4-39.6eV, 75.1 min #20617
1	HBB_HUMAN	Hemoglobin subunit beta OS=Homo sapiens GN=HBB PE=1 SV=2	5361	15988	401	234	12	12	9370	1	1	0	637.876	1273.74	2	1273.72	0.0186	0	59.49	2.5e-05	R	LLVVYPWTQR	F			Cmpd 19278, +MS2(637.8757), 26.4-39.6eV, 76.1 min #20827
1	HBB_HUMAN	Hemoglobin subunit beta OS=Homo sapiens GN=HBB PE=1 SV=2	5361	15988	401	234	12	12	9371	1	1	0	637.876	1273.74	2	1273.72	0.0186	0	19.36	0.26	R	LLVVYPWTQR	F			Cmpd 16610, +MS2(637.8757), 26.4-39.6eV, 63.1 min #17890
1	HBB_HUMAN	Hemoglobin subunit beta OS=Homo sapiens GN=HBB PE=1 SV=2	5361	15988	401	234	12	12	9372	1	1	0	637.876	1273.74	2	1273.72	0.0187	0	19.37	0.26	R	LLVVYPWTQR	F			Cmpd 15749, +MS2(637.8758), 26.4-39.6eV, 59.3 min #16942
1	HBB_HUMAN	Hemoglobin subunit beta OS=Homo sapiens GN=HBB PE=1 SV=2	5361	15988	401	234	12	12	9373	1	1	0	637.876	1273.74	2	1273.72	0.0187	0	19.95	0.23	R	LLVVYPWTQR	F			Cmpd 10874, +MS2(637.8758), 26.4-39.6eV, 37.9 min #11645
1	HBB_HUMAN	Hemoglobin subunit beta OS=Homo sapiens GN=HBB PE=1 SV=2	5361	15988	401	234	12	12	9374	1	1	0	637.876	1273.74	2	1273.72	0.0187	0	23.71	0.095	R	LLVVYPWTQR	F			Cmpd 15208, +MS2(637.8758), 26.4-39.6eV, 56.8 min #16347
1	HBB_HUMAN	Hemoglobin subunit beta OS=Homo sapiens GN=HBB PE=1 SV=2	5361	15988	401	234	12	12	9375	1	1	0	637.876	1273.74	2	1273.72	0.0187	0	51.94	0.00014	R	LLVVYPWTQR	F			Cmpd 19134, +MS2(637.8758), 26.4-39.6eV, 75.4 min #20664
1	HBB_HUMAN	Hemoglobin subunit beta OS=Homo sapiens GN=HBB PE=1 SV=2	5361	15988	401	234	12	12	9376	1	1	0	637.876	1273.74	2	1273.72	0.0187	0	22.57	0.12	R	LLVVYPWTQR	F			Cmpd 16675, +MS2(637.8758), 26.4-39.6eV, 63.4 min #17961
1	HBB_HUMAN	Hemoglobin subunit beta OS=Homo sapiens GN=HBB PE=1 SV=2	5361	15988	401	234	12	12	9377	1	1	0	637.876	1273.74	2	1273.72	0.0187	0	24.86	0.073	R	LLVVYPWTQR	F			Cmpd 14870, +MS2(637.8758), 26.4-39.6eV, 55.3 min #15977
1	HBB_HUMAN	Hemoglobin subunit beta OS=Homo sapiens GN=HBB PE=1 SV=2	5361	15988	401	234	12	12	9378	1	1	0	637.876	1273.74	2	1273.72	0.0188	0	51.33	0.00016	R	LLVVYPWTQR	F			Cmpd 16588, +MS2(637.8758), 26.4-39.6eV, 63.0 min #17866
1	HBB_HUMAN	Hemoglobin subunit beta OS=Homo sapiens GN=HBB PE=1 SV=2	5361	15988	401	234	12	12	9379	1	1	0	637.876	1273.74	2	1273.72	0.0188	0	33.97	0.0089	R	LLVVYPWTQR	F			Cmpd 16463, +MS2(637.8758), 26.4-39.6eV, 62.5 min #17727
1	HBB_HUMAN	Hemoglobin subunit beta OS=Homo sapiens GN=HBB PE=1 SV=2	5361	15988	401	234	12	12	9380	1	1	0	637.876	1273.74	2	1273.72	0.0188	0	17.15	0.43	R	LLVVYPWTQR	F			Cmpd 15815, +MS2(637.8758), 26.4-39.6eV, 59.6 min #17014
1	HBB_HUMAN	Hemoglobin subunit beta OS=Homo sapiens GN=HBB PE=1 SV=2	5361	15988	401	234	12	12	9381	1	1	0	637.876	1273.74	2	1273.72	0.0188	0	22.33	0.13	R	LLVVYPWTQR	F			Cmpd 15923, +MS2(637.8758), 26.4-39.6eV, 60.1 min #17134
1	HBB_HUMAN	Hemoglobin subunit beta OS=Homo sapiens GN=HBB PE=1 SV=2	5361	15988	401	234	12	12	9382	1	1	0	637.876	1273.74	2	1273.72	0.0188	0	13.02	1.4	R	LLVVYPWTQR	F			Cmpd 14912, +MS2(637.8758), 26.4-39.6eV, 55.5 min #16023
1	HBB_HUMAN	Hemoglobin subunit beta OS=Homo sapiens GN=HBB PE=1 SV=2	5361	15988	401	234	12	12	9383	1	1	0	637.876	1273.74	2	1273.72	0.0188	0	44.5	0.00079	R	LLVVYPWTQR	F			Cmpd 17142, +MS2(637.8758), 26.4-39.6eV, 65.5 min #18473
1	HBB_HUMAN	Hemoglobin subunit beta OS=Homo sapiens GN=HBB PE=1 SV=2	5361	15988	401	234	12	12	9384	1	1	0	637.876	1273.74	2	1273.72	0.0189	0	44.8	0.00074	R	LLVVYPWTQR	F			Cmpd 16806, +MS2(637.8759), 26.4-39.6eV, 64.0 min #18105
1	HBB_HUMAN	Hemoglobin subunit beta OS=Homo sapiens GN=HBB PE=1 SV=2	5361	15988	401	234	12	12	9385	1	1	0	637.876	1273.74	2	1273.72	0.0189	0	32.89	0.011	R	LLVVYPWTQR	F			Cmpd 19845, +MS2(637.8759), 26.4-39.6eV, 79.0 min #21466
1	HBB_HUMAN	Hemoglobin subunit beta OS=Homo sapiens GN=HBB PE=1 SV=2	5361	15988	401	234	12	12	9386	1	1	0	637.876	1273.74	2	1273.72	0.0189	0	30.72	0.019	R	LLVVYPWTQR	F			Cmpd 19925, +MS2(637.8759), 26.4-39.6eV, 79.5 min #21574
1	HBB_HUMAN	Hemoglobin subunit beta OS=Homo sapiens GN=HBB PE=1 SV=2	5361	15988	401	234	12	12	9387	1	1	0	637.876	1273.74	2	1273.72	0.0189	0	43.84	0.00092	R	LLVVYPWTQR	F			Cmpd 17800, +MS2(637.8759), 26.4-39.6eV, 68.7 min #19195
1	HBB_HUMAN	Hemoglobin subunit beta OS=Homo sapiens GN=HBB PE=1 SV=2	5361	15988	401	234	12	12	9388	1	1	0	637.876	1273.74	2	1273.72	0.0189	0	16.59	0.49	R	LLVVYPWTQR	F			Cmpd 16090, +MS2(637.8759), 26.4-39.6eV, 60.9 min #17320
1	HBB_HUMAN	Hemoglobin subunit beta OS=Homo sapiens GN=HBB PE=1 SV=2	5361	15988	401	234	12	12	9389	1	1	0	637.876	1273.74	2	1273.72	0.0189	0	32.43	0.013	R	LLVVYPWTQR	F			Cmpd 15841, +MS2(637.8759), 26.4-39.6eV, 59.7 min #17043
1	HBB_HUMAN	Hemoglobin subunit beta OS=Homo sapiens GN=HBB PE=1 SV=2	5361	15988	401	234	12	12	9390	1	1	0	637.876	1273.74	2	1273.72	0.0189	0	16.22	0.53	R	LLVVYPWTQR	F			Cmpd 15756, +MS2(637.8759), 26.4-39.6eV, 59.3 min #16950
1	HBB_HUMAN	Hemoglobin subunit beta OS=Homo sapiens GN=HBB PE=1 SV=2	5361	15988	401	234	12	12	9391	1	1	0	637.876	1273.74	2	1273.72	0.019	0	25.95	0.057	R	LLVVYPWTQR	F			Cmpd 15913, +MS2(637.8759), 26.4-39.6eV, 60.0 min #17123
1	HBB_HUMAN	Hemoglobin subunit beta OS=Homo sapiens GN=HBB PE=1 SV=2	5361	15988	401	234	12	12	9392	1	1	0	637.876	1273.74	2	1273.72	0.019	0	29.79	0.023	R	LLVVYPWTQR	F			Cmpd 16914, +MS2(637.8759), 26.4-39.6eV, 64.5 min #18223
1	HBB_HUMAN	Hemoglobin subunit beta OS=Homo sapiens GN=HBB PE=1 SV=2	5361	15988	401	234	12	12	9393	1	1	0	637.876	1273.74	2	1273.72	0.019	0	29.63	0.024	R	LLVVYPWTQR	F			Cmpd 19591, +MS2(637.8759), 26.4-39.6eV, 77.8 min #21182
1	HBB_HUMAN	Hemoglobin subunit beta OS=Homo sapiens GN=HBB PE=1 SV=2	5361	15988	401	234	12	12	9394	1	1	0	637.876	1273.74	2	1273.72	0.019	0	29.17	0.027	R	LLVVYPWTQR	F			Cmpd 16065, +MS2(637.8759), 26.4-39.6eV, 60.8 min #17293
1	HBB_HUMAN	Hemoglobin subunit beta OS=Homo sapiens GN=HBB PE=1 SV=2	5361	15988	401	234	12	12	9395	1	1	0	637.876	1273.74	2	1273.72	0.0191	0	43.82	0.00092	R	LLVVYPWTQR	F			Cmpd 17435, +MS2(637.8760), 26.4-39.6eV, 66.9 min #18794
1	HBB_HUMAN	Hemoglobin subunit beta OS=Homo sapiens GN=HBB PE=1 SV=2	5361	15988	401	234	12	12	9396	1	1	0	637.876	1273.74	2	1273.72	0.0191	0	25.28	0.066	R	LLVVYPWTQR	F			Cmpd 8527, +MS2(637.8760), 26.4-39.6eV, 30.6 min #9162
1	HBB_HUMAN	Hemoglobin subunit beta OS=Homo sapiens GN=HBB PE=1 SV=2	5361	15988	401	234	12	12	9397	1	1	0	637.876	1273.74	2	1273.72	0.0191	0	29.76	0.024	R	LLVVYPWTQR	F			Cmpd 19583, +MS2(637.8760), 26.4-39.6eV, 77.7 min #21173
1	HBB_HUMAN	Hemoglobin subunit beta OS=Homo sapiens GN=HBB PE=1 SV=2	5361	15988	401	234	12	12	9398	1	1	0	637.876	1273.74	2	1273.72	0.0191	0	5.03	7	R	LLVVYPWTQR	F			Cmpd 16076, +MS2(637.8760), 26.4-39.6eV, 60.8 min #17305
1	HBB_HUMAN	Hemoglobin subunit beta OS=Homo sapiens GN=HBB PE=1 SV=2	5361	15988	401	234	12	12	9399	1	1	0	637.876	1273.74	2	1273.72	0.0191	0	22.55	0.12	R	LLVVYPWTQR	F			Cmpd 16526, +MS2(637.8760), 26.4-39.6eV, 62.7 min #17797
1	HBB_HUMAN	Hemoglobin subunit beta OS=Homo sapiens GN=HBB PE=1 SV=2	5361	15988	401	234	12	12	9400	1	1	0	637.876	1273.74	2	1273.72	0.0191	0	29.25	0.026	R	LLVVYPWTQR	F			Cmpd 15643, +MS2(637.8760), 26.4-39.6eV, 58.8 min #16826
1	HBB_HUMAN	Hemoglobin subunit beta OS=Homo sapiens GN=HBB PE=1 SV=2	5361	15988	401	234	12	12	9401	1	1	0	637.876	1273.74	2	1273.72	0.0191	0	48.1	0.00034	R	LLVVYPWTQR	F			Cmpd 19379, +MS2(637.8760), 26.4-39.6eV, 76.6 min #20941
1	HBB_HUMAN	Hemoglobin subunit beta OS=Homo sapiens GN=HBB PE=1 SV=2	5361	15988	401	234	12	12	9402	1	1	0	637.876	1273.74	2	1273.72	0.0192	0	50.7	0.00019	R	LLVVYPWTQR	F			Cmpd 19060, +MS2(637.8760), 26.4-39.6eV, 75.0 min #20582
1	HBB_HUMAN	Hemoglobin subunit beta OS=Homo sapiens GN=HBB PE=1 SV=2	5361	15988	401	234	12	12	9403	1	1	0	637.876	1273.74	2	1273.72	0.0193	0	24.63	0.077	R	LLVVYPWTQR	F			Cmpd 11411, +MS2(637.8760), 26.4-39.6eV, 39.9 min #12220
1	HBB_HUMAN	Hemoglobin subunit beta OS=Homo sapiens GN=HBB PE=1 SV=2	5361	15988	401	234	12	12	9404	1	1	0	637.876	1273.74	2	1273.72	0.0193	0	45.31	0.00065	R	LLVVYPWTQR	F			Cmpd 16198, +MS2(637.8761), 26.4-39.6eV, 61.3 min #17438
1	HBB_HUMAN	Hemoglobin subunit beta OS=Homo sapiens GN=HBB PE=1 SV=2	5361	15988	401	234	12	12	9405	1	1	0	637.876	1273.74	2	1273.72	0.0193	0	39.16	0.0027	R	LLVVYPWTQR	F			Cmpd 16397, +MS2(637.8761), 26.4-39.6eV, 62.2 min #17654
1	HBB_HUMAN	Hemoglobin subunit beta OS=Homo sapiens GN=HBB PE=1 SV=2	5361	15988	401	234	12	12	9406	1	1	0	637.876	1273.74	2	1273.72	0.0193	0	22.93	0.11	R	LLVVYPWTQR	F			Cmpd 17544, +MS2(637.8761), 26.4-39.6eV, 67.4 min #18913
1	HBB_HUMAN	Hemoglobin subunit beta OS=Homo sapiens GN=HBB PE=1 SV=2	5361	15988	401	234	12	12	9407	1	1	0	637.876	1273.74	2	1273.72	0.0193	0	15.37	0.64	R	LLVVYPWTQR	F			Cmpd 15420, +MS2(637.8761), 26.4-39.6eV, 57.8 min #16582
1	HBB_HUMAN	Hemoglobin subunit beta OS=Homo sapiens GN=HBB PE=1 SV=2	5361	15988	401	234	12	12	9408	1	1	0	637.876	1273.74	2	1273.72	0.0194	0	57.03	4.4e-05	R	LLVVYPWTQR	F			Cmpd 15780, +MS2(637.8761), 26.4-39.6eV, 59.4 min #16976
1	HBB_HUMAN	Hemoglobin subunit beta OS=Homo sapiens GN=HBB PE=1 SV=2	5361	15988	401	234	12	12	9409	1	1	0	637.876	1273.74	2	1273.72	0.0194	0	25.59	0.061	R	LLVVYPWTQR	F			Cmpd 15868, +MS2(637.8761), 26.4-39.6eV, 59.8 min #17073
1	HBB_HUMAN	Hemoglobin subunit beta OS=Homo sapiens GN=HBB PE=1 SV=2	5361	15988	401	234	12	12	9410	1	1	0	637.876	1273.74	2	1273.72	0.0194	0	41.96	0.0014	R	LLVVYPWTQR	F			Cmpd 19970, +MS2(637.8761), 21.6-32.4eV, 79.8 min #21627
1	HBB_HUMAN	Hemoglobin subunit beta OS=Homo sapiens GN=HBB PE=1 SV=2	5361	15988	401	234	12	12	9411	1	1	0	637.876	1273.74	2	1273.72	0.0194	0	30.11	0.022	R	LLVVYPWTQR	F			Cmpd 16869, +MS2(637.8761), 26.4-39.6eV, 64.3 min #18174
1	HBB_HUMAN	Hemoglobin subunit beta OS=Homo sapiens GN=HBB PE=1 SV=2	5361	15988	401	234	12	12	9412	1	1	0	637.876	1273.74	2	1273.72	0.0194	0	25.55	0.062	R	LLVVYPWTQR	F			Cmpd 15482, +MS2(637.8761), 26.4-39.6eV, 58.1 min #16649
1	HBB_HUMAN	Hemoglobin subunit beta OS=Homo sapiens GN=HBB PE=1 SV=2	5361	15988	401	234	12	12	9413	1	1	0	637.876	1273.74	2	1273.72	0.0194	0	26.25	0.053	R	LLVVYPWTQR	F			Cmpd 19725, +MS2(637.8761), 26.4-39.6eV, 78.4 min #21329
1	HBB_HUMAN	Hemoglobin subunit beta OS=Homo sapiens GN=HBB PE=1 SV=2	5361	15988	401	234	12	12	9414	1	1	0	637.876	1273.74	2	1273.72	0.0194	0	39.72	0.0024	R	LLVVYPWTQR	F			Cmpd 18917, +MS2(637.8761), 26.4-39.6eV, 74.3 min #20424
1	HBB_HUMAN	Hemoglobin subunit beta OS=Homo sapiens GN=HBB PE=1 SV=2	5361	15988	401	234	12	12	9415	1	1	0	637.876	1273.74	2	1273.72	0.0195	0	21.45	0.2	R	LLVVYPWTQR	F			Cmpd 12446, +MS2(637.8761), 26.4-39.6eV, 44.1 min #13334
1	HBB_HUMAN	Hemoglobin subunit beta OS=Homo sapiens GN=HBB PE=1 SV=2	5361	15988	401	234	12	12	9416	1	1	0	637.876	1273.74	2	1273.72	0.0195	0	35.59	0.0061	R	LLVVYPWTQR	F			Cmpd 18758, +MS2(637.8761), 26.4-39.6eV, 73.5 min #20248
1	HBB_HUMAN	Hemoglobin subunit beta OS=Homo sapiens GN=HBB PE=1 SV=2	5361	15988	401	234	12	12	9417	1	1	0	637.876	1273.74	2	1273.72	0.0195	0	33.57	0.0098	R	LLVVYPWTQR	F			Cmpd 16969, +MS2(637.8762), 26.4-39.6eV, 64.7 min #18284
1	HBB_HUMAN	Hemoglobin subunit beta OS=Homo sapiens GN=HBB PE=1 SV=2	5361	15988	401	234	12	12	9418	1	1	0	637.876	1273.74	2	1273.72	0.0195	0	29.04	0.028	R	LLVVYPWTQR	F			Cmpd 15969, +MS2(637.8762), 26.4-39.6eV, 60.3 min #17185
1	HBB_HUMAN	Hemoglobin subunit beta OS=Homo sapiens GN=HBB PE=1 SV=2	5361	15988	401	234	12	12	9419	1	1	0	637.876	1273.74	2	1273.72	0.0195	0	34	0.0088	R	LLVVYPWTQR	F			Cmpd 19739, +MS2(637.8762), 26.4-39.6eV, 78.5 min #21345
1	HBB_HUMAN	Hemoglobin subunit beta OS=Homo sapiens GN=HBB PE=1 SV=2	5361	15988	401	234	12	12	9420	1	1	0	637.876	1273.74	2	1273.72	0.0195	0	20.54	0.2	R	LLVVYPWTQR	F			Cmpd 19662, +MS2(637.8762), 26.4-39.6eV, 78.1 min #21260
1	HBB_HUMAN	Hemoglobin subunit beta OS=Homo sapiens GN=HBB PE=1 SV=2	5361	15988	401	234	12	12	9421	1	1	0	637.876	1273.74	2	1273.72	0.0196	0	46.58	0.00049	R	LLVVYPWTQR	F			Cmpd 19885, +MS2(637.8762), 26.4-39.6eV, 79.3 min #21515
1	HBB_HUMAN	Hemoglobin subunit beta OS=Homo sapiens GN=HBB PE=1 SV=2	5361	15988	401	234	12	12	9422	1	1	0	637.876	1273.74	2	1273.72	0.0196	0	18.8	0.29	R	LLVVYPWTQR	F			Cmpd 15767, +MS2(637.8762), 26.4-39.6eV, 59.4 min #16962
1	HBB_HUMAN	Hemoglobin subunit beta OS=Homo sapiens GN=HBB PE=1 SV=2	5361	15988	401	234	12	12	9423	1	1	0	637.876	1273.74	2	1273.72	0.0196	0	34.22	0.0084	R	LLVVYPWTQR	F			Cmpd 16124, +MS2(637.8762), 26.4-39.6eV, 61.0 min #17357
1	HBB_HUMAN	Hemoglobin subunit beta OS=Homo sapiens GN=HBB PE=1 SV=2	5361	15988	401	234	12	12	9424	1	1	0	637.876	1273.74	2	1273.72	0.0197	0	51.91	0.00014	R	LLVVYPWTQR	F			Cmpd 18863, +MS2(637.8762), 26.4-39.6eV, 74.0 min #20364
1	HBB_HUMAN	Hemoglobin subunit beta OS=Homo sapiens GN=HBB PE=1 SV=2	5361	15988	401	234	12	12	9425	1	1	0	637.876	1273.74	2	1273.72	0.0197	0	43.93	0.0009	R	LLVVYPWTQR	F			Cmpd 19314, +MS2(637.8763), 26.4-39.6eV, 76.3 min #20867
1	HBB_HUMAN	Hemoglobin subunit beta OS=Homo sapiens GN=HBB PE=1 SV=2	5361	15988	401	234	12	12	9426	1	1	0	637.876	1273.74	2	1273.72	0.0197	0	60.48	2e-05	R	LLVVYPWTQR	F			Cmpd 19150, +MS2(637.8763), 26.4-39.6eV, 75.4 min #20683
1	HBB_HUMAN	Hemoglobin subunit beta OS=Homo sapiens GN=HBB PE=1 SV=2	5361	15988	401	234	12	12	9427	1	1	0	637.876	1273.74	2	1273.72	0.0197	0	40.07	0.0022	R	LLVVYPWTQR	F			Cmpd 19826, +MS2(637.8763), 26.4-39.6eV, 78.9 min #21443
1	HBB_HUMAN	Hemoglobin subunit beta OS=Homo sapiens GN=HBB PE=1 SV=2	5361	15988	401	234	12	12	9428	1	1	0	637.876	1273.74	2	1273.72	0.0197	0	25.29	0.066	R	LLVVYPWTQR	F			Cmpd 16221, +MS2(637.8763), 26.4-39.6eV, 61.4 min #17463
1	HBB_HUMAN	Hemoglobin subunit beta OS=Homo sapiens GN=HBB PE=1 SV=2	5361	15988	401	234	12	12	9429	1	1	0	637.876	1273.74	2	1273.72	0.0197	0	31.06	0.017	R	LLVVYPWTQR	F			Cmpd 19893, +MS2(637.8763), 26.4-39.6eV, 79.3 min #21530
1	HBB_HUMAN	Hemoglobin subunit beta OS=Homo sapiens GN=HBB PE=1 SV=2	5361	15988	401	234	12	12	9430	1	1	0	637.876	1273.74	2	1273.72	0.0198	0	36.65	0.0048	R	LLVVYPWTQR	F			Cmpd 16347, +MS2(637.8763), 26.4-39.6eV, 61.9 min #17599
1	HBB_HUMAN	Hemoglobin subunit beta OS=Homo sapiens GN=HBB PE=1 SV=2	5361	15988	401	234	12	12	9431	1	1	0	637.876	1273.74	2	1273.72	0.0198	0	17.84	0.37	R	LLVVYPWTQR	F			Cmpd 15331, +MS2(637.8763), 26.4-39.6eV, 57.4 min #16484
1	HBB_HUMAN	Hemoglobin subunit beta OS=Homo sapiens GN=HBB PE=1 SV=2	5361	15988	401	234	12	12	9432	1	1	0	637.876	1273.74	2	1273.72	0.0198	0	19.73	0.24	R	LLVVYPWTQR	F			Cmpd 15038, +MS2(637.8763), 26.4-39.6eV, 56.1 min #16162
1	HBB_HUMAN	Hemoglobin subunit beta OS=Homo sapiens GN=HBB PE=1 SV=2	5361	15988	401	234	12	12	9433	1	1	0	637.876	1273.74	2	1273.72	0.0198	0	5.7	6	R	LLVVYPWTQR	F			Cmpd 16945, +MS2(637.8763), 26.4-39.6eV, 64.6 min #18258
1	HBB_HUMAN	Hemoglobin subunit beta OS=Homo sapiens GN=HBB PE=1 SV=2	5361	15988	401	234	12	12	9434	1	1	0	637.876	1273.74	2	1273.72	0.0199	0	34.57	0.0078	R	LLVVYPWTQR	F			Cmpd 18874, +MS2(637.8764), 26.4-39.6eV, 74.0 min #20377
1	HBB_HUMAN	Hemoglobin subunit beta OS=Homo sapiens GN=HBB PE=1 SV=2	5361	15988	401	234	12	12	9435	1	1	0	637.876	1273.74	2	1273.72	0.0199	0	19.25	0.34	R	LLVVYPWTQR	F			Cmpd 11673, +MS2(637.8764), 26.4-39.6eV, 40.9 min #12501
1	HBB_HUMAN	Hemoglobin subunit beta OS=Homo sapiens GN=HBB PE=1 SV=2	5361	15988	401	234	12	12	9436	1	1	0	637.876	1273.74	2	1273.72	0.0199	0	5.95	5.6	R	LLVVYPWTQR	F			Cmpd 15706, +MS2(637.8764), 26.4-39.6eV, 59.1 min #16896
1	HBB_HUMAN	Hemoglobin subunit beta OS=Homo sapiens GN=HBB PE=1 SV=2	5361	15988	401	234	12	12	9437	1	1	0	637.876	1273.74	2	1273.72	0.0199	0	31.45	0.016	R	LLVVYPWTQR	F			Cmpd 16577, +MS2(637.8764), 26.4-39.6eV, 63.0 min #17854
1	HBB_HUMAN	Hemoglobin subunit beta OS=Homo sapiens GN=HBB PE=1 SV=2	5361	15988	401	234	12	12	9438	1	1	0	637.876	1273.74	2	1273.72	0.0199	0	18.64	0.3	R	LLVVYPWTQR	F			Cmpd 16428, +MS2(637.8764), 26.4-39.6eV, 62.3 min #17689
1	HBB_HUMAN	Hemoglobin subunit beta OS=Homo sapiens GN=HBB PE=1 SV=2	5361	15988	401	234	12	12	9439	1	1	0	637.876	1273.74	2	1273.72	0.0199	0	55.05	6.9e-05	R	LLVVYPWTQR	F			Cmpd 19162, +MS2(637.8764), 26.4-39.6eV, 75.5 min #20696
1	HBB_HUMAN	Hemoglobin subunit beta OS=Homo sapiens GN=HBB PE=1 SV=2	5361	15988	401	234	12	12	9440	1	1	0	637.876	1273.74	2	1273.72	0.02	0	30.35	0.02	R	LLVVYPWTQR	F			Cmpd 16256, +MS2(637.8764), 26.4-39.6eV, 61.6 min #17501
1	HBB_HUMAN	Hemoglobin subunit beta OS=Homo sapiens GN=HBB PE=1 SV=2	5361	15988	401	234	12	12	9441	1	1	0	637.876	1273.74	2	1273.72	0.02	0	30.08	0.022	R	LLVVYPWTQR	F			Cmpd 16139, +MS2(637.8764), 26.4-39.6eV, 61.1 min #17373
1	HBB_HUMAN	Hemoglobin subunit beta OS=Homo sapiens GN=HBB PE=1 SV=2	5361	15988	401	234	12	12	9442	1	1	0	637.876	1273.74	2	1273.72	0.02	0	17.15	0.43	R	LLVVYPWTQR	F			Cmpd 16277, +MS2(637.8764), 26.4-39.6eV, 61.7 min #17524
1	HBB_HUMAN	Hemoglobin subunit beta OS=Homo sapiens GN=HBB PE=1 SV=2	5361	15988	401	234	12	12	9443	1	1	0	637.876	1273.74	2	1273.72	0.02	0	51.73	0.00015	R	LLVVYPWTQR	F			Cmpd 19292, +MS2(637.8764), 26.4-39.6eV, 76.2 min #20842
1	HBB_HUMAN	Hemoglobin subunit beta OS=Homo sapiens GN=HBB PE=1 SV=2	5361	15988	401	234	12	12	9444	1	1	0	637.876	1273.74	2	1273.72	0.0201	0	21.24	0.17	R	LLVVYPWTQR	F			Cmpd 19690, +MS2(637.8765), 26.4-39.6eV, 78.3 min #21291
1	HBB_HUMAN	Hemoglobin subunit beta OS=Homo sapiens GN=HBB PE=1 SV=2	5361	15988	401	234	12	12	9445	1	1	0	637.876	1273.74	2	1273.72	0.0201	0	12.1	1.4	R	LLVVYPWTQR	F			Cmpd 16373, +MS2(637.8764), 26.4-39.6eV, 62.1 min #17628
1	HBB_HUMAN	Hemoglobin subunit beta OS=Homo sapiens GN=HBB PE=1 SV=2	5361	15988	401	234	12	12	9446	1	1	0	637.876	1273.74	2	1273.72	0.0201	0	44.05	0.00087	R	LLVVYPWTQR	F			Cmpd 16561, +MS2(637.8765), 26.4-39.6eV, 62.9 min #17837
1	HBB_HUMAN	Hemoglobin subunit beta OS=Homo sapiens GN=HBB PE=1 SV=2	5361	15988	401	234	12	12	9447	1	1	0	637.876	1273.74	2	1273.72	0.0201	0	48.41	0.00032	R	LLVVYPWTQR	F			Cmpd 19259, +MS2(637.8764), 26.4-39.6eV, 76.0 min #20805
1	HBB_HUMAN	Hemoglobin subunit beta OS=Homo sapiens GN=HBB PE=1 SV=2	5361	15988	401	234	12	12	9448	1	1	0	637.876	1273.74	2	1273.72	0.0201	0	17.01	0.44	R	LLVVYPWTQR	F			Cmpd 15469, +MS2(637.8765), 26.4-39.6eV, 58.0 min #16635
1	HBB_HUMAN	Hemoglobin subunit beta OS=Homo sapiens GN=HBB PE=1 SV=2	5361	15988	401	234	12	12	9449	1	1	0	637.876	1273.74	2	1273.72	0.0201	0	14.81	0.73	R	LLVVYPWTQR	F			Cmpd 15609, +MS2(637.8765), 26.4-39.6eV, 58.7 min #16789
1	HBB_HUMAN	Hemoglobin subunit beta OS=Homo sapiens GN=HBB PE=1 SV=2	5361	15988	401	234	12	12	9450	1	1	0	637.876	1273.74	2	1273.72	0.0201	0	13.48	1	R	LLVVYPWTQR	F			Cmpd 17095, +MS2(637.8765), 26.4-39.6eV, 65.3 min #18422
1	HBB_HUMAN	Hemoglobin subunit beta OS=Homo sapiens GN=HBB PE=1 SV=2	5361	15988	401	234	12	12	9451	1	1	0	637.876	1273.74	2	1273.72	0.0201	0	39.33	0.0026	R	LLVVYPWTQR	F			Cmpd 19866, +MS2(637.8765), 26.4-39.6eV, 79.1 min #21491
1	HBB_HUMAN	Hemoglobin subunit beta OS=Homo sapiens GN=HBB PE=1 SV=2	5361	15988	401	234	12	12	9452	1	1	0	637.876	1273.74	2	1273.72	0.0201	0	48.24	0.00033	R	LLVVYPWTQR	F			Cmpd 19326, +MS2(637.8765), 26.4-39.6eV, 76.4 min #20881
1	HBB_HUMAN	Hemoglobin subunit beta OS=Homo sapiens GN=HBB PE=1 SV=2	5361	15988	401	234	12	12	9453	1	1	0	637.876	1273.74	2	1273.72	0.0201	0	19.98	0.22	R	LLVVYPWTQR	F			Cmpd 16243, +MS2(637.8765), 26.4-39.6eV, 61.5 min #17487
1	HBB_HUMAN	Hemoglobin subunit beta OS=Homo sapiens GN=HBB PE=1 SV=2	5361	15988	401	234	12	12	9454	1	1	0	637.876	1273.74	2	1273.72	0.0201	0	55.91	5.7e-05	R	LLVVYPWTQR	F			Cmpd 15945, +MS2(637.8765), 26.4-39.6eV, 60.2 min #17158
1	HBB_HUMAN	Hemoglobin subunit beta OS=Homo sapiens GN=HBB PE=1 SV=2	5361	15988	401	234	12	12	9455	1	1	0	637.876	1273.74	2	1273.72	0.0201	0	29.38	0.026	R	LLVVYPWTQR	F			Cmpd 15547, +MS2(637.8765), 26.4-39.6eV, 58.4 min #16720
1	HBB_HUMAN	Hemoglobin subunit beta OS=Homo sapiens GN=HBB PE=1 SV=2	5361	15988	401	234	12	12	9456	1	1	0	637.876	1273.74	2	1273.72	0.0201	0	35.64	0.0061	R	LLVVYPWTQR	F			Cmpd 19834, +MS2(637.8765), 26.4-39.6eV, 79.0 min #21453
1	HBB_HUMAN	Hemoglobin subunit beta OS=Homo sapiens GN=HBB PE=1 SV=2	5361	15988	401	234	12	12	9457	1	1	0	637.876	1273.74	2	1273.72	0.0202	0	25.3	0.066	R	LLVVYPWTQR	F			Cmpd 15627, +MS2(637.8765), 26.4-39.6eV, 58.8 min #16809
1	HBB_HUMAN	Hemoglobin subunit beta OS=Homo sapiens GN=HBB PE=1 SV=2	5361	15988	401	234	12	12	9458	1	1	0	637.876	1273.74	2	1273.72	0.0202	0	43.74	0.00094	R	LLVVYPWTQR	F			Cmpd 16104, +MS2(637.8765), 26.4-39.6eV, 60.9 min #17335
1	HBB_HUMAN	Hemoglobin subunit beta OS=Homo sapiens GN=HBB PE=1 SV=2	5361	15988	401	234	12	12	9459	1	1	0	637.876	1273.74	2	1273.72	0.0202	0	28.28	0.033	R	LLVVYPWTQR	F			Cmpd 9409, +MS2(637.8765), 21.6-32.4eV, 33.1 min #10090
1	HBB_HUMAN	Hemoglobin subunit beta OS=Homo sapiens GN=HBB PE=1 SV=2	5361	15988	401	234	12	12	9460	1	1	0	637.876	1273.74	2	1273.72	0.0202	0	3.46	10	R	LLVVYPWTQR	F			Cmpd 15278, +MS2(637.8765), 26.4-39.6eV, 57.2 min #16425
1	HBB_HUMAN	Hemoglobin subunit beta OS=Homo sapiens GN=HBB PE=1 SV=2	5361	15988	401	234	12	12	9461	1	1	0	637.876	1273.74	2	1273.72	0.0203	0	29.39	0.026	R	LLVVYPWTQR	F			Cmpd 17342, +MS2(637.8766), 26.4-39.6eV, 66.4 min #18692
1	HBB_HUMAN	Hemoglobin subunit beta OS=Homo sapiens GN=HBB PE=1 SV=2	5361	15988	401	234	12	12	9462	1	1	0	637.876	1273.74	2	1273.72	0.0203	0	16.7	0.47	R	LLVVYPWTQR	F			Cmpd 15130, +MS2(637.8765), 26.4-39.6eV, 56.5 min #16262
1	HBB_HUMAN	Hemoglobin subunit beta OS=Homo sapiens GN=HBB PE=1 SV=2	5361	15988	401	234	12	12	9463	1	1	0	637.876	1273.74	2	1273.72	0.0203	0	33.67	0.0095	R	LLVVYPWTQR	F			Cmpd 16637, +MS2(637.8766), 26.4-39.6eV, 63.2 min #17919
1	HBB_HUMAN	Hemoglobin subunit beta OS=Homo sapiens GN=HBB PE=1 SV=2	5361	15988	401	234	12	12	9464	1	1	0	637.877	1273.74	2	1273.72	0.0203	0	27.97	0.045	R	LLVVYPWTQR	F			Cmpd 14759, +MS2(637.8766), 26.4-39.6eV, 54.8 min #15855
1	HBB_HUMAN	Hemoglobin subunit beta OS=Homo sapiens GN=HBB PE=1 SV=2	5361	15988	401	234	12	12	9465	1	1	0	637.877	1273.74	2	1273.72	0.0203	0	25	0.07	R	LLVVYPWTQR	F			Cmpd 16653, +MS2(637.8766), 26.4-39.6eV, 63.3 min #17936
1	HBB_HUMAN	Hemoglobin subunit beta OS=Homo sapiens GN=HBB PE=1 SV=2	5361	15988	401	234	12	12	9466	1	1	0	637.877	1273.74	2	1273.72	0.0203	0	5.97	5.6	R	LLVVYPWTQR	F			Cmpd 15141, +MS2(637.8766), 26.4-39.6eV, 56.5 min #16274
1	HBB_HUMAN	Hemoglobin subunit beta OS=Homo sapiens GN=HBB PE=1 SV=2	5361	15988	401	234	12	12	9467	1	1	0	637.877	1273.74	2	1273.72	0.0203	0	39.97	0.0022	R	LLVVYPWTQR	F			Cmpd 15831, +MS2(637.8766), 26.4-39.6eV, 59.7 min #17032
1	HBB_HUMAN	Hemoglobin subunit beta OS=Homo sapiens GN=HBB PE=1 SV=2	5361	15988	401	234	12	12	9468	1	1	0	637.877	1273.74	2	1273.72	0.0204	0	56.22	5.3e-05	R	LLVVYPWTQR	F			Cmpd 7328, +MS2(637.8766), 26.4-39.6eV, 27.4 min #7902
1	HBB_HUMAN	Hemoglobin subunit beta OS=Homo sapiens GN=HBB PE=1 SV=2	5361	15988	401	234	12	12	9469	1	1	0	637.877	1273.74	2	1273.72	0.0204	0	28.4	0.032	R	LLVVYPWTQR	F			Cmpd 17079, +MS2(637.8766), 26.4-39.6eV, 65.2 min #18404
1	HBB_HUMAN	Hemoglobin subunit beta OS=Homo sapiens GN=HBB PE=1 SV=2	5361	15988	401	234	12	12	9470	1	1	0	637.877	1273.74	2	1273.72	0.0204	0	33.83	0.0091	R	LLVVYPWTQR	F			Cmpd 16755, +MS2(637.8766), 26.4-39.6eV, 63.8 min #18049
1	HBB_HUMAN	Hemoglobin subunit beta OS=Homo sapiens GN=HBB PE=1 SV=2	5361	15988	401	234	12	12	9471	1	1	0	637.877	1273.74	2	1273.72	0.0205	0	31.96	0.013	R	LLVVYPWTQR	F			Cmpd 16624, +MS2(637.8767), 26.4-39.6eV, 63.2 min #17905
1	HBB_HUMAN	Hemoglobin subunit beta OS=Homo sapiens GN=HBB PE=1 SV=2	5361	15988	401	234	12	12	9472	1	1	0	637.877	1273.74	2	1273.72	0.0205	0	23.3	0.096	R	LLVVYPWTQR	F			Cmpd 17196, +MS2(637.8767), 26.4-39.6eV, 65.8 min #18533
1	HBB_HUMAN	Hemoglobin subunit beta OS=Homo sapiens GN=HBB PE=1 SV=2	5361	15988	401	234	12	12	9473	1	1	0	637.877	1273.74	2	1273.72	0.0205	0	26.04	0.051	R	LLVVYPWTQR	F			Cmpd 15410, +MS2(637.8767), 26.4-39.6eV, 57.8 min #16571
1	HBB_HUMAN	Hemoglobin subunit beta OS=Homo sapiens GN=HBB PE=1 SV=2	5361	15988	401	234	12	12	9474	1	1	0	637.877	1273.74	2	1273.72	0.0205	0	21.7	0.14	R	LLVVYPWTQR	F			Cmpd 9646, +MS2(637.8767), 26.4-39.6eV, 33.8 min #10340
1	HBB_HUMAN	Hemoglobin subunit beta OS=Homo sapiens GN=HBB PE=1 SV=2	5361	15988	401	234	12	12	9475	1	1	0	637.877	1273.74	2	1273.72	0.0205	0	30.18	0.02	R	LLVVYPWTQR	F			Cmpd 16311, +MS2(637.8767), 26.4-39.6eV, 61.8 min #17560
1	HBB_HUMAN	Hemoglobin subunit beta OS=Homo sapiens GN=HBB PE=1 SV=2	5361	15988	401	234	12	12	9476	1	1	0	637.877	1273.74	2	1273.72	0.0206	0	39.64	0.0022	R	LLVVYPWTQR	F			Cmpd 16930, +MS2(637.8767), 26.4-39.6eV, 64.6 min #18241
1	HBB_HUMAN	Hemoglobin subunit beta OS=Homo sapiens GN=HBB PE=1 SV=2	5361	15988	401	234	12	12	9477	1	1	0	637.877	1273.74	2	1273.72	0.0206	0	39.88	0.0021	R	LLVVYPWTQR	F			Cmpd 15803, +MS2(637.8767), 26.4-39.6eV, 59.5 min #17001
1	HBB_HUMAN	Hemoglobin subunit beta OS=Homo sapiens GN=HBB PE=1 SV=2	5361	15988	401	234	12	12	9478	1	1	0	637.877	1273.74	2	1273.72	0.0206	0	25.83	0.054	R	LLVVYPWTQR	F			Cmpd 16687, +MS2(637.8767), 26.4-39.6eV, 63.4 min #17974
1	HBB_HUMAN	Hemoglobin subunit beta OS=Homo sapiens GN=HBB PE=1 SV=2	5361	15988	401	234	12	12	9479	1	1	0	637.877	1273.74	2	1273.72	0.0206	0	19.69	0.22	R	LLVVYPWTQR	F			Cmpd 15719, +MS2(637.8767), 26.4-39.6eV, 59.2 min #16910
1	HBB_HUMAN	Hemoglobin subunit beta OS=Homo sapiens GN=HBB PE=1 SV=2	5361	15988	401	234	12	12	9480	1	1	0	637.877	1273.74	2	1273.72	0.0206	0	22.85	0.11	R	LLVVYPWTQR	F			Cmpd 17034, +MS2(637.8767), 26.4-39.6eV, 65.0 min #18354
1	HBB_HUMAN	Hemoglobin subunit beta OS=Homo sapiens GN=HBB PE=1 SV=2	5361	15988	401	234	12	12	9481	1	1	0	637.877	1273.74	2	1273.72	0.0206	0	63.89	8.4e-06	R	LLVVYPWTQR	F			Cmpd 19401, +MS2(637.8767), 26.4-39.6eV, 76.7 min #20966
1	HBB_HUMAN	Hemoglobin subunit beta OS=Homo sapiens GN=HBB PE=1 SV=2	5361	15988	401	234	12	12	9482	1	1	0	637.877	1273.74	2	1273.72	0.0207	0	21.88	0.13	R	LLVVYPWTQR	F			Cmpd 16721, +MS2(637.8767), 26.4-39.6eV, 63.6 min #18012
1	HBB_HUMAN	Hemoglobin subunit beta OS=Homo sapiens GN=HBB PE=1 SV=2	5361	15988	401	234	12	12	9483	1	1	0	637.877	1273.74	2	1273.72	0.0207	0	29.65	0.022	R	LLVVYPWTQR	F			Cmpd 17329, +MS2(637.8768), 26.4-39.6eV, 66.4 min #18678
1	HBB_HUMAN	Hemoglobin subunit beta OS=Homo sapiens GN=HBB PE=1 SV=2	5361	15988	401	234	12	12	9484	1	1	0	637.877	1273.74	2	1273.72	0.0207	0	28.14	0.032	R	LLVVYPWTQR	F			Cmpd 16173, +MS2(637.8768), 26.4-39.6eV, 61.2 min #17411
1	HBB_HUMAN	Hemoglobin subunit beta OS=Homo sapiens GN=HBB PE=1 SV=2	5361	15988	401	234	12	12	9485	1	1	0	637.877	1273.74	2	1273.72	0.0207	0	22.31	0.12	R	LLVVYPWTQR	F			Cmpd 15388, +MS2(637.8768), 26.4-39.6eV, 57.7 min #16547
1	HBB_HUMAN	Hemoglobin subunit beta OS=Homo sapiens GN=HBB PE=1 SV=2	5361	15988	401	234	12	12	9486	1	1	0	637.877	1273.74	2	1273.72	0.0207	0	26.15	0.05	R	LLVVYPWTQR	F			Cmpd 19770, +MS2(637.8768), 26.4-39.6eV, 78.7 min #21380
1	HBB_HUMAN	Hemoglobin subunit beta OS=Homo sapiens GN=HBB PE=1 SV=2	5361	15988	401	234	12	12	9487	1	1	0	637.877	1273.74	2	1273.72	0.0207	0	38.87	0.0027	R	LLVVYPWTQR	F			Cmpd 16994, +MS2(637.8768), 26.4-39.6eV, 64.8 min #18311
1	HBB_HUMAN	Hemoglobin subunit beta OS=Homo sapiens GN=HBB PE=1 SV=2	5361	15988	401	234	12	12	9488	1	1	0	637.877	1273.74	2	1273.72	0.0207	0	40.72	0.0017	R	LLVVYPWTQR	F			Cmpd 16851, +MS2(637.8768), 26.4-39.6eV, 64.2 min #18154
1	HBB_HUMAN	Hemoglobin subunit beta OS=Homo sapiens GN=HBB PE=1 SV=2	5361	15988	401	234	12	12	9489	1	1	0	637.877	1273.74	2	1273.72	0.0208	0	32.89	0.011	R	LLVVYPWTQR	F			Cmpd 16981, +MS2(637.8768), 26.4-39.6eV, 64.8 min #18297
1	HBB_HUMAN	Hemoglobin subunit beta OS=Homo sapiens GN=HBB PE=1 SV=2	5361	15988	401	234	12	12	9490	1	1	0	637.877	1273.74	2	1273.72	0.0209	0	30.78	0.017	R	LLVVYPWTQR	F			Cmpd 16185, +MS2(637.8769), 26.4-39.6eV, 61.3 min #17424
1	HBB_HUMAN	Hemoglobin subunit beta OS=Homo sapiens GN=HBB PE=1 SV=2	5361	15988	401	234	12	12	9491	1	1	0	637.877	1273.74	2	1273.72	0.0209	0	28.07	0.041	R	LLVVYPWTQR	F			Cmpd 15084, +MS2(637.8769), 26.4-39.6eV, 56.3 min #16212
1	HBB_HUMAN	Hemoglobin subunit beta OS=Homo sapiens GN=HBB PE=1 SV=2	5361	15988	401	234	12	12	9492	1	1	0	637.877	1273.74	2	1273.72	0.021	0	39.08	0.0025	R	LLVVYPWTQR	F			Cmpd 16020, +MS2(637.8769), 26.4-39.6eV, 60.5 min #17243
1	HBB_HUMAN	Hemoglobin subunit beta OS=Homo sapiens GN=HBB PE=1 SV=2	5361	15988	401	234	12	12	9493	1	1	0	637.877	1273.74	2	1273.72	0.021	0	15.65	0.56	R	LLVVYPWTQR	F			Cmpd 14947, +MS2(637.8769), 26.4-39.6eV, 55.6 min #16061
1	HBB_HUMAN	Hemoglobin subunit beta OS=Homo sapiens GN=HBB PE=1 SV=2	5361	15988	401	234	12	12	9494	1	1	0	637.877	1273.74	2	1273.72	0.021	0	17.56	0.47	R	LLVVYPWTQR	F			Cmpd 15096, +MS2(637.8769), 26.4-39.6eV, 56.3 min #16225
1	HBB_HUMAN	Hemoglobin subunit beta OS=Homo sapiens GN=HBB PE=1 SV=2	5361	15988	401	234	12	12	9495	1	1	0	637.877	1273.74	2	1273.72	0.021	0	24.38	0.075	R	LLVVYPWTQR	F			Cmpd 19028, +MS2(637.8769), 26.4-39.6eV, 74.8 min #20547
1	HBB_HUMAN	Hemoglobin subunit beta OS=Homo sapiens GN=HBB PE=1 SV=2	5361	15988	401	234	12	12	9496	1	1	0	637.877	1273.74	2	1273.72	0.0211	0	17.35	0.38	R	LLVVYPWTQR	F			Cmpd 16886, +MS2(637.8769), 26.4-39.6eV, 64.3 min #18192
1	HBB_HUMAN	Hemoglobin subunit beta OS=Homo sapiens GN=HBB PE=1 SV=2	5361	15988	401	234	12	12	9497	1	1	0	637.877	1273.74	2	1273.72	0.0211	0	4.91	6.6	R	LLVVYPWTQR	F			Cmpd 19713, +MS2(637.8770), 26.4-39.6eV, 78.4 min #21316
1	HBB_HUMAN	Hemoglobin subunit beta OS=Homo sapiens GN=HBB PE=1 SV=2	5361	15988	401	234	12	12	9498	1	1	0	637.877	1273.74	2	1273.72	0.0212	0	44.24	0.00077	R	LLVVYPWTQR	F			Cmpd 19013, +MS2(637.8770), 26.4-39.6eV, 74.7 min #20530
1	HBB_HUMAN	Hemoglobin subunit beta OS=Homo sapiens GN=HBB PE=1 SV=2	5361	15988	401	234	12	12	9499	1	1	0	637.877	1273.74	2	1273.72	0.0212	0	33.63	0.0089	R	LLVVYPWTQR	F			Cmpd 16437, +MS2(637.8770), 26.4-39.6eV, 62.3 min #17699
1	HBB_HUMAN	Hemoglobin subunit beta OS=Homo sapiens GN=HBB PE=1 SV=2	5361	15988	401	234	12	12	9500	1	1	0	637.877	1273.74	2	1273.72	0.0212	0	14.24	0.77	R	LLVVYPWTQR	F			Cmpd 16318, +MS2(637.8770), 26.4-39.6eV, 61.8 min #17568
1	HBB_HUMAN	Hemoglobin subunit beta OS=Homo sapiens GN=HBB PE=1 SV=2	5361	15988	401	234	12	12	9501	1	1	0	637.877	1273.74	2	1273.72	0.0212	0	59.55	2.3e-05	R	LLVVYPWTQR	F			Cmpd 7348, +MS2(637.8770), 26.4-39.6eV, 27.4 min #7923
1	HBB_HUMAN	Hemoglobin subunit beta OS=Homo sapiens GN=HBB PE=1 SV=2	5361	15988	401	234	12	12	9502	1	1	0	637.877	1273.74	2	1273.72	0.0213	0	31.88	0.013	R	LLVVYPWTQR	F			Cmpd 14845, +MS2(637.8771), 26.4-39.6eV, 55.2 min #15949
1	HBB_HUMAN	Hemoglobin subunit beta OS=Homo sapiens GN=HBB PE=1 SV=2	5361	15988	401	234	12	12	9503	1	1	0	637.877	1273.74	2	1273.72	0.0213	0	25.78	0.054	R	LLVVYPWTQR	F			Cmpd 15053, +MS2(637.8771), 26.4-39.6eV, 56.2 min #16178
1	HBB_HUMAN	Hemoglobin subunit beta OS=Homo sapiens GN=HBB PE=1 SV=2	5361	15988	401	234	12	12	9504	1	1	0	637.877	1273.74	2	1273.72	0.0213	0	16.58	0.45	R	LLVVYPWTQR	F			Cmpd 11151, +MS2(637.8771), 26.4-39.6eV, 38.9 min #11941
1	HBB_HUMAN	Hemoglobin subunit beta OS=Homo sapiens GN=HBB PE=1 SV=2	5361	15988	401	234	12	12	9505	1	1	0	637.877	1273.74	2	1273.72	0.0215	0	54.03	8.1e-05	R	LLVVYPWTQR	F			Cmpd 19536, +MS2(637.8771), 26.4-39.6eV, 77.5 min #21120
1	HBB_HUMAN	Hemoglobin subunit beta OS=Homo sapiens GN=HBB PE=1 SV=2	5361	15988	401	234	12	12	9506	1	1	0	637.877	1273.74	2	1273.72	0.0215	0	14.79	0.68	R	LLVVYPWTQR	F			Cmpd 17019, +MS2(637.8772), 26.4-39.6eV, 64.9 min #18338
1	HBB_HUMAN	Hemoglobin subunit beta OS=Homo sapiens GN=HBB PE=1 SV=2	5361	15988	401	234	12	12	9507	1	1	0	637.877	1273.74	2	1273.72	0.0215	0	34.01	0.0081	R	LLVVYPWTQR	F			Cmpd 16211, +MS2(637.8772), 26.4-39.6eV, 61.4 min #17452
1	HBB_HUMAN	Hemoglobin subunit beta OS=Homo sapiens GN=HBB PE=1 SV=2	5361	15988	401	234	12	12	9508	1	1	0	637.877	1273.74	2	1273.72	0.0215	0	52.29	0.00012	R	LLVVYPWTQR	F			Cmpd 19204, +MS2(637.8772), 26.4-39.6eV, 75.7 min #20743
1	HBB_HUMAN	Hemoglobin subunit beta OS=Homo sapiens GN=HBB PE=1 SV=2	5361	15988	401	234	12	12	9509	1	1	0	637.877	1273.74	2	1273.72	0.0215	0	25.46	0.075	R	LLVVYPWTQR	F			Cmpd 14697, +MS2(637.8772), 26.4-39.6eV, 54.5 min #15787
1	HBB_HUMAN	Hemoglobin subunit beta OS=Homo sapiens GN=HBB PE=1 SV=2	5361	15988	401	234	12	12	9510	1	1	0	637.877	1273.74	2	1273.72	0.0216	0	49.41	0.00023	R	LLVVYPWTQR	F			Cmpd 19252, +MS2(637.8772), 26.4-39.6eV, 76.0 min #20797
1	HBB_HUMAN	Hemoglobin subunit beta OS=Homo sapiens GN=HBB PE=1 SV=2	5361	15988	401	234	12	12	9511	1	1	0	637.877	1273.74	2	1273.72	0.0216	0	23.24	0.097	R	LLVVYPWTQR	F			Cmpd 16334, +MS2(637.8772), 26.4-39.6eV, 61.9 min #17585
1	HBB_HUMAN	Hemoglobin subunit beta OS=Homo sapiens GN=HBB PE=1 SV=2	5361	15988	401	234	12	12	9512	1	1	0	637.877	1273.74	2	1273.72	0.0217	0	26.35	0.047	R	LLVVYPWTQR	F			Cmpd 17242, +MS2(637.8772), 26.4-39.6eV, 66.0 min #18583
1	HBB_HUMAN	Hemoglobin subunit beta OS=Homo sapiens GN=HBB PE=1 SV=2	5361	15988	401	234	12	12	9513	1	1	0	637.877	1273.74	2	1273.72	0.0217	0	39.08	0.0025	R	LLVVYPWTQR	F			Cmpd 16478, +MS2(637.8773), 26.4-39.6eV, 62.5 min #17744
1	HBB_HUMAN	Hemoglobin subunit beta OS=Homo sapiens GN=HBB PE=1 SV=2	5361	15988	401	234	12	12	9514	1	1	0	637.877	1273.74	2	1273.72	0.0217	0	28.67	0.028	R	LLVVYPWTQR	F			Cmpd 16447, +MS2(637.8773), 26.4-39.6eV, 62.4 min #17710
1	HBB_HUMAN	Hemoglobin subunit beta OS=Homo sapiens GN=HBB PE=1 SV=2	5361	15988	401	234	12	12	9515	1	1	0	637.877	1273.74	2	1273.72	0.0217	0	35.83	0.0053	R	LLVVYPWTQR	F			Cmpd 19916, +MS2(637.8773), 26.4-39.6eV, 79.5 min #21563
1	HBB_HUMAN	Hemoglobin subunit beta OS=Homo sapiens GN=HBB PE=1 SV=2	5361	15988	401	234	12	12	9516	1	1	0	637.877	1273.74	2	1273.72	0.0218	0	18.32	0.3	R	LLVVYPWTQR	F			Cmpd 17002, +MS2(637.8773), 26.4-39.6eV, 64.9 min #18320
1	HBB_HUMAN	Hemoglobin subunit beta OS=Homo sapiens GN=HBB PE=1 SV=2	5361	15988	401	234	12	12	9517	1	1	0	637.877	1273.74	2	1273.72	0.0218	0	42.14	0.0015	R	LLVVYPWTQR	F			Cmpd 13052, +MS2(637.8773), 26.4-39.6eV, 46.7 min #13991
1	HBB_HUMAN	Hemoglobin subunit beta OS=Homo sapiens GN=HBB PE=1 SV=2	5361	15988	401	234	12	12	9518	1	1	0	637.877	1273.74	2	1273.72	0.0218	0	29.45	0.022	R	LLVVYPWTQR	F			Cmpd 16831, +MS2(637.8773), 26.4-39.6eV, 64.1 min #18132
1	HBB_HUMAN	Hemoglobin subunit beta OS=Homo sapiens GN=HBB PE=1 SV=2	5361	15988	401	234	12	12	9519	1	1	0	637.877	1273.74	2	1273.72	0.0219	0	18.96	0.24	R	LLVVYPWTQR	F			Cmpd 15185, +MS2(637.8773), 26.4-39.6eV, 56.7 min #16322
1	HBB_HUMAN	Hemoglobin subunit beta OS=Homo sapiens GN=HBB PE=1 SV=2	5361	15988	401	234	12	12	9520	1	1	0	637.877	1273.74	2	1273.72	0.0219	0	51.53	0.00013	R	LLVVYPWTQR	F			Cmpd 17282, +MS2(637.8773), 26.4-39.6eV, 66.2 min #18627
1	HBB_HUMAN	Hemoglobin subunit beta OS=Homo sapiens GN=HBB PE=1 SV=2	5361	15988	401	234	12	12	9521	1	1	0	637.878	1273.74	2	1273.72	0.0222	0	19.38	0.22	R	LLVVYPWTQR	F			Cmpd 15267, +MS2(637.8775), 26.4-39.6eV, 57.1 min #16413
1	HBB_HUMAN	Hemoglobin subunit beta OS=Homo sapiens GN=HBB PE=1 SV=2	5361	15988	401	234	12	12	9522	1	1	0	637.878	1273.74	2	1273.72	0.0222	0	26.7	0.041	R	LLVVYPWTQR	F			Cmpd 17676, +MS2(637.8775), 26.4-39.6eV, 68.1 min #19058
1	HBB_HUMAN	Hemoglobin subunit beta OS=Homo sapiens GN=HBB PE=1 SV=2	5361	15988	401	234	12	12	9523	1	1	0	637.878	1273.74	2	1273.72	0.0222	0	13.93	1	R	LLVVYPWTQR	F			Cmpd 12684, +MS2(637.8775), 26.4-39.6eV, 45.1 min #13592
1	HBB_HUMAN	Hemoglobin subunit beta OS=Homo sapiens GN=HBB PE=1 SV=2	5361	15988	401	234	12	12	9524	1	1	0	637.878	1273.74	2	1273.72	0.0224	0	29.71	0.02	R	LLVVYPWTQR	F			Cmpd 15240, +MS2(637.8776), 26.4-39.6eV, 57.0 min #16383
1	HBB_HUMAN	Hemoglobin subunit beta OS=Homo sapiens GN=HBB PE=1 SV=2	5361	15988	401	234	12	12	9525	1	1	0	637.878	1273.74	2	1273.72	0.0224	0	29.23	0.023	R	LLVVYPWTQR	F			Cmpd 16770, +MS2(637.8776), 26.4-39.6eV, 63.8 min #18065
1	HBB_HUMAN	Hemoglobin subunit beta OS=Homo sapiens GN=HBB PE=1 SV=2	5361	15988	401	234	12	12	9526	1	1	0	637.878	1273.74	2	1273.72	0.0224	0	39.32	0.0022	R	LLVVYPWTQR	F			Cmpd 19452, +MS2(637.8776), 26.4-39.6eV, 77.0 min #21026
1	HBB_HUMAN	Hemoglobin subunit beta OS=Homo sapiens GN=HBB PE=1 SV=2	5361	15988	401	234	12	12	9527	1	1	0	637.878	1273.74	2	1273.72	0.0224	0	24.17	0.073	R	LLVVYPWTQR	F			Cmpd 15493, +MS2(637.8776), 26.4-39.6eV, 58.1 min #16661
1	HBB_HUMAN	Hemoglobin subunit beta OS=Homo sapiens GN=HBB PE=1 SV=2	5361	15988	401	234	12	12	9528	1	1	0	637.878	1273.74	2	1273.72	0.0225	0	50.55	0.00017	R	LLVVYPWTQR	F			Cmpd 19442, +MS2(637.8776), 26.4-39.6eV, 77.0 min #21014
1	HBB_HUMAN	Hemoglobin subunit beta OS=Homo sapiens GN=HBB PE=1 SV=2	5361	15988	401	234	12	12	9529	1	1	0	637.878	1273.74	2	1273.72	0.0227	0	18.23	0.28	R	LLVVYPWTQR	F			Cmpd 16745, +MS2(637.8778), 26.4-39.6eV, 63.7 min #18038
1	HBB_HUMAN	Hemoglobin subunit beta OS=Homo sapiens GN=HBB PE=1 SV=2	5361	15988	401	234	12	12	9530	1	1	0	637.878	1273.74	2	1273.72	0.0229	0	53.59	8.3e-05	R	LLVVYPWTQR	F			Cmpd 19390, +MS2(637.8779), 26.4-39.6eV, 76.7 min #20954
1	HBB_HUMAN	Hemoglobin subunit beta OS=Homo sapiens GN=HBB PE=1 SV=2	5361	15988	401	234	12	12	9531	1	1	0	637.878	1273.74	2	1273.72	0.0231	0	32.03	0.012	R	LLVVYPWTQR	F			Cmpd 19754, +MS2(637.8779), 26.4-39.6eV, 78.6 min #21361
1	HBB_HUMAN	Hemoglobin subunit beta OS=Homo sapiens GN=HBB PE=1 SV=2	5361	15988	401	234	12	12	9532	1	1	0	637.878	1273.74	2	1273.72	0.0231	0	8.52	2.7	R	LLVVYPWTQR	F			Cmpd 9969, +MS2(637.8780), 26.4-39.6eV, 34.8 min #10682
1	HBB_HUMAN	Hemoglobin subunit beta OS=Homo sapiens GN=HBB PE=1 SV=2	5361	15988	401	234	12	12	9533	1	1	0	637.878	1273.74	2	1273.72	0.0233	0	12.62	1	R	LLVVYPWTQR	F			Cmpd 10272, +MS2(637.8781), 26.4-39.6eV, 35.8 min #11004
1	HBB_HUMAN	Hemoglobin subunit beta OS=Homo sapiens GN=HBB PE=1 SV=2	5361	15988	401	234	12	12	9534	1	1	0	637.878	1273.74	2	1273.72	0.0233	0	31.7	0.013	R	LLVVYPWTQR	F			Cmpd 18741, +MS2(637.8781), 26.4-39.6eV, 73.4 min #20229
1	HBB_HUMAN	Hemoglobin subunit beta OS=Homo sapiens GN=HBB PE=1 SV=2	5361	15988	401	234	12	12	9535	1	1	0	637.878	1273.74	2	1273.72	0.0236	0	24.72	0.082	R	LLVVYPWTQR	F			Cmpd 14731, +MS2(637.8782), 26.4-39.6eV, 54.6 min #15824
3	HBD_HUMAN	Hemoglobin subunit delta OS=Homo sapiens GN=HBD PE=1 SV=2	3299	16045	251	155	7	7	9329	1	0	0	637.872	1273.73	2	1273.72	0.0103	0	7.83	4.2	R	LLVVYPWTQR	F			Cmpd 8986, +MS2(637.8716), 26.4-39.6eV, 31.9 min #9644
3	HBD_HUMAN	Hemoglobin subunit delta OS=Homo sapiens GN=HBD PE=1 SV=2	3299	16045	251	155	7	7	9330	1	0	0	637.873	1273.73	2	1273.72	0.0139	0	49.36	0.00027	R	LLVVYPWTQR	F			Cmpd 19183, +MS2(637.8734), 26.4-39.6eV, 75.6 min #20720
3	HBD_HUMAN	Hemoglobin subunit delta OS=Homo sapiens GN=HBD PE=1 SV=2	3299	16045	251	155	7	7	9331	1	0	0	637.874	1273.73	2	1273.72	0.0153	0	33.34	0.01	R	LLVVYPWTQR	F			Cmpd 19958, +MS2(637.8741), 26.4-39.6eV, 79.7 min #21613
3	HBD_HUMAN	Hemoglobin subunit delta OS=Homo sapiens GN=HBD PE=1 SV=2	3299	16045	251	155	7	7	9332	1	0	0	637.874	1273.73	2	1273.72	0.0155	0	63.71	9.5e-06	R	LLVVYPWTQR	F			Cmpd 19226, +MS2(637.8742), 26.4-39.6eV, 75.8 min #20768
3	HBD_HUMAN	Hemoglobin subunit delta OS=Homo sapiens GN=HBD PE=1 SV=2	3299	16045	251	155	7	7	9333	1	0	0	637.875	1273.73	2	1273.72	0.0161	0	30.78	0.019	R	LLVVYPWTQR	F			Cmpd 19909, +MS2(637.8745), 26.4-39.6eV, 79.4 min #21553
3	HBD_HUMAN	Hemoglobin subunit delta OS=Homo sapiens GN=HBD PE=1 SV=2	3299	16045	251	155	7	7	9334	1	0	0	637.875	1273.73	2	1273.72	0.0164	0	35.9	0.0057	R	LLVVYPWTQR	F			Cmpd 19902, +MS2(637.8746), 26.4-39.6eV, 79.4 min #21542
3	HBD_HUMAN	Hemoglobin subunit delta OS=Homo sapiens GN=HBD PE=1 SV=2	3299	16045	251	155	7	7	9335	1	0	0	637.875	1273.73	2	1273.72	0.0165	0	27.31	0.042	R	LLVVYPWTQR	F			Cmpd 19802, +MS2(637.8747), 26.4-39.6eV, 78.8 min #21416
3	HBD_HUMAN	Hemoglobin subunit delta OS=Homo sapiens GN=HBD PE=1 SV=2	3299	16045	251	155	7	7	9336	1	0	0	637.875	1273.73	2	1273.72	0.0165	0	56.84	4.6e-05	R	LLVVYPWTQR	F			Cmpd 19945, +MS2(637.8747), 21.6-32.4eV, 79.6 min #21598
3	HBD_HUMAN	Hemoglobin subunit delta OS=Homo sapiens GN=HBD PE=1 SV=2	3299	16045	251	155	7	7	9337	1	0	0	637.875	1273.74	2	1273.72	0.0168	0	38.47	0.0032	R	LLVVYPWTQR	F			Cmpd 19051, +MS2(637.8748), 26.4-39.6eV, 74.9 min #20572
3	HBD_HUMAN	Hemoglobin subunit delta OS=Homo sapiens GN=HBD PE=1 SV=2	3299	16045	251	155	7	7	9338	1	0	0	637.875	1273.74	2	1273.72	0.0169	0	47.92	0.00036	R	LLVVYPWTQR	F			Cmpd 19492, +MS2(637.8749), 26.4-39.6eV, 77.2 min #21071
3	HBD_HUMAN	Hemoglobin subunit delta OS=Homo sapiens GN=HBD PE=1 SV=2	3299	16045	251	155	7	7	9339	1	0	0	637.875	1273.74	2	1273.72	0.017	0	47.75	0.00038	R	LLVVYPWTQR	F			Cmpd 18958, +MS2(637.8749), 26.4-39.6eV, 74.5 min #20469
3	HBD_HUMAN	Hemoglobin subunit delta OS=Homo sapiens GN=HBD PE=1 SV=2	3299	16045	251	155	7	7	9340	1	0	0	637.875	1273.74	2	1273.72	0.0173	0	30.64	0.019	R	LLVVYPWTQR	F			Cmpd 19683, +MS2(637.8751), 26.4-39.6eV, 78.2 min #21283
3	HBD_HUMAN	Hemoglobin subunit delta OS=Homo sapiens GN=HBD PE=1 SV=2	3299	16045	251	155	7	7	9341	1	0	0	637.875	1273.74	2	1273.72	0.0174	0	51.29	0.00017	R	LLVVYPWTQR	F			Cmpd 19568, +MS2(637.8751), 26.4-39.6eV, 77.6 min #21156
3	HBD_HUMAN	Hemoglobin subunit delta OS=Homo sapiens GN=HBD PE=1 SV=2	3299	16045	251	155	7	7	9342	1	0	0	637.875	1273.74	2	1273.72	0.0175	0	26.27	0.053	R	LLVVYPWTQR	F			Cmpd 19857, +MS2(637.8752), 26.4-39.6eV, 79.1 min #21480
3	HBD_HUMAN	Hemoglobin subunit delta OS=Homo sapiens GN=HBD PE=1 SV=2	3299	16045	251	155	7	7	9343	1	0	0	637.875	1273.74	2	1273.72	0.0175	0	48.57	0.00031	R	LLVVYPWTQR	F			Cmpd 19243, +MS2(637.8751), 26.4-39.6eV, 75.9 min #20787
3	HBD_HUMAN	Hemoglobin subunit delta OS=Homo sapiens GN=HBD PE=1 SV=2	3299	16045	251	155	7	7	9344	1	0	0	637.875	1273.74	2	1273.72	0.0175	0	20.27	0.21	R	LLVVYPWTQR	F			Cmpd 19127, +MS2(637.8752), 26.4-39.6eV, 75.3 min #20656
3	HBD_HUMAN	Hemoglobin subunit delta OS=Homo sapiens GN=HBD PE=1 SV=2	3299	16045	251	155	7	7	9345	1	0	0	637.875	1273.74	2	1273.72	0.0176	0	20.84	0.18	R	LLVVYPWTQR	F			Cmpd 15854, +MS2(637.8752), 26.4-39.6eV, 59.8 min #17057
3	HBD_HUMAN	Hemoglobin subunit delta OS=Homo sapiens GN=HBD PE=1 SV=2	3299	16045	251	155	7	7	9346	1	0	0	637.875	1273.74	2	1273.72	0.0176	0	30.45	0.02	R	LLVVYPWTQR	F			Cmpd 16816, +MS2(637.8752), 26.4-39.6eV, 64.0 min #18116
3	HBD_HUMAN	Hemoglobin subunit delta OS=Homo sapiens GN=HBD PE=1 SV=2	3299	16045	251	155	7	7	9347	1	0	0	637.875	1273.74	2	1273.72	0.0178	0	55.9	5.8e-05	R	LLVVYPWTQR	F			Cmpd 19360, +MS2(637.8753), 26.4-39.6eV, 76.5 min #20919
3	HBD_HUMAN	Hemoglobin subunit delta OS=Homo sapiens GN=HBD PE=1 SV=2	3299	16045	251	155	7	7	9348	1	0	0	637.875	1273.74	2	1273.72	0.0178	0	16.79	0.48	R	LLVVYPWTQR	F			Cmpd 15453, +MS2(637.8753), 26.4-39.6eV, 58.0 min #16618
3	HBD_HUMAN	Hemoglobin subunit delta OS=Homo sapiens GN=HBD PE=1 SV=2	3299	16045	251	155	7	7	9349	1	0	0	637.875	1273.74	2	1273.72	0.0178	0	28.38	0.033	R	LLVVYPWTQR	F			Cmpd 19785, +MS2(637.8753), 26.4-39.6eV, 78.7 min #21396
3	HBD_HUMAN	Hemoglobin subunit delta OS=Homo sapiens GN=HBD PE=1 SV=2	3299	16045	251	155	7	7	9350	1	0	0	637.875	1273.74	2	1273.72	0.0179	0	26.45	0.052	R	LLVVYPWTQR	F			Cmpd 16292, +MS2(637.8754), 26.4-39.6eV, 61.7 min #17540
3	HBD_HUMAN	Hemoglobin subunit delta OS=Homo sapiens GN=HBD PE=1 SV=2	3299	16045	251	155	7	7	9351	1	0	0	637.875	1273.74	2	1273.72	0.0179	0	54.98	7.2e-05	R	LLVVYPWTQR	F			Cmpd 19936, +MS2(637.8754), 26.4-39.6eV, 79.6 min #21588
3	HBD_HUMAN	Hemoglobin subunit delta OS=Homo sapiens GN=HBD PE=1 SV=2	3299	16045	251	155	7	7	9352	1	0	0	637.875	1273.74	2	1273.72	0.0179	0	32.74	0.012	R	LLVVYPWTQR	F			Cmpd 19812, +MS2(637.8754), 26.4-39.6eV, 78.9 min #21427
3	HBD_HUMAN	Hemoglobin subunit delta OS=Homo sapiens GN=HBD PE=1 SV=2	3299	16045	251	155	7	7	9353	1	0	0	637.875	1273.74	2	1273.72	0.0179	0	16.58	0.49	R	LLVVYPWTQR	F			Cmpd 15283, +MS2(637.8754), 26.4-39.6eV, 57.2 min #16431
3	HBD_HUMAN	Hemoglobin subunit delta OS=Homo sapiens GN=HBD PE=1 SV=2	3299	16045	251	155	7	7	9354	1	0	0	637.875	1273.74	2	1273.72	0.0179	0	51.83	0.00015	R	LLVVYPWTQR	F			Cmpd 19001, +MS2(637.8754), 26.4-39.6eV, 74.7 min #20517
3	HBD_HUMAN	Hemoglobin subunit delta OS=Homo sapiens GN=HBD PE=1 SV=2	3299	16045	251	155	7	7	9355	1	0	0	637.875	1273.74	2	1273.72	0.018	0	7.09	4.4	R	LLVVYPWTQR	F			Cmpd 15522, +MS2(637.8754), 26.4-39.6eV, 58.3 min #16693
3	HBD_HUMAN	Hemoglobin subunit delta OS=Homo sapiens GN=HBD PE=1 SV=2	3299	16045	251	155	7	7	9356	1	0	0	637.875	1273.74	2	1273.72	0.018	0	47.42	0.0004	R	LLVVYPWTQR	F			Cmpd 19464, +MS2(637.8754), 26.4-39.6eV, 77.1 min #21039
3	HBD_HUMAN	Hemoglobin subunit delta OS=Homo sapiens GN=HBD PE=1 SV=2	3299	16045	251	155	7	7	9357	1	0	0	637.875	1273.74	2	1273.72	0.018	0	31.68	0.02	R	LLVVYPWTQR	F			Cmpd 12196, +MS2(637.8754), 26.4-39.6eV, 43.0 min #13064
3	HBD_HUMAN	Hemoglobin subunit delta OS=Homo sapiens GN=HBD PE=1 SV=2	3299	16045	251	155	7	7	9358	1	0	0	637.875	1273.74	2	1273.72	0.018	0	14.44	0.8	R	LLVVYPWTQR	F			Cmpd 17490, +MS2(637.8754), 26.4-39.6eV, 67.2 min #18854
3	HBD_HUMAN	Hemoglobin subunit delta OS=Homo sapiens GN=HBD PE=1 SV=2	3299	16045	251	155	7	7	9359	1	0	0	637.875	1273.74	2	1273.72	0.018	0	33.99	0.0089	R	LLVVYPWTQR	F			Cmpd 19173, +MS2(637.8754), 26.4-39.6eV, 75.6 min #20708
3	HBD_HUMAN	Hemoglobin subunit delta OS=Homo sapiens GN=HBD PE=1 SV=2	3299	16045	251	155	7	7	9360	1	0	0	637.875	1273.74	2	1273.72	0.018	0	37.48	0.004	R	LLVVYPWTQR	F			Cmpd 19411, +MS2(637.8754), 26.4-39.6eV, 76.8 min #20977
3	HBD_HUMAN	Hemoglobin subunit delta OS=Homo sapiens GN=HBD PE=1 SV=2	3299	16045	251	155	7	7	9361	1	0	0	637.875	1273.74	2	1273.72	0.0181	0	51.84	0.00015	R	LLVVYPWTQR	F			Cmpd 18944, +MS2(637.8755), 26.4-39.6eV, 74.4 min #20454
3	HBD_HUMAN	Hemoglobin subunit delta OS=Homo sapiens GN=HBD PE=1 SV=2	3299	16045	251	155	7	7	9362	1	0	0	637.875	1273.74	2	1273.72	0.0181	0	15.39	0.65	R	LLVVYPWTQR	F			Cmpd 15538, +MS2(637.8755), 26.4-39.6eV, 58.3 min #16710
3	HBD_HUMAN	Hemoglobin subunit delta OS=Homo sapiens GN=HBD PE=1 SV=2	3299	16045	251	155	7	7	9363	1	0	0	637.875	1273.74	2	1273.72	0.0182	0	40.82	0.0019	R	LLVVYPWTQR	F			Cmpd 19194, +MS2(637.8755), 26.4-39.6eV, 75.7 min #20732
3	HBD_HUMAN	Hemoglobin subunit delta OS=Homo sapiens GN=HBD PE=1 SV=2	3299	16045	251	155	7	7	9364	1	0	0	637.876	1273.74	2	1273.72	0.0183	0	50.91	0.00018	R	LLVVYPWTQR	F			Cmpd 19480, +MS2(637.8756), 26.4-39.6eV, 77.2 min #21058
3	HBD_HUMAN	Hemoglobin subunit delta OS=Homo sapiens GN=HBD PE=1 SV=2	3299	16045	251	155	7	7	9365	1	0	0	637.876	1273.74	2	1273.72	0.0184	0	24.74	0.097	R	LLVVYPWTQR	F			Cmpd 11939, +MS2(637.8756), 26.4-39.6eV, 42.0 min #12787
3	HBD_HUMAN	Hemoglobin subunit delta OS=Homo sapiens GN=HBD PE=1 SV=2	3299	16045	251	155	7	7	9366	1	0	0	637.876	1273.74	2	1273.72	0.0184	0	14.84	0.73	R	LLVVYPWTQR	F			Cmpd 15062, +MS2(637.8756), 26.4-39.6eV, 56.2 min #16188
3	HBD_HUMAN	Hemoglobin subunit delta OS=Homo sapiens GN=HBD PE=1 SV=2	3299	16045	251	155	7	7	9367	1	0	0	637.876	1273.74	2	1273.72	0.0184	0	17.89	0.36	R	LLVVYPWTQR	F			Cmpd 19877, +MS2(637.8756), 26.4-39.6eV, 79.2 min #21504
3	HBD_HUMAN	Hemoglobin subunit delta OS=Homo sapiens GN=HBD PE=1 SV=2	3299	16045	251	155	7	7	9368	1	0	0	637.876	1273.74	2	1273.72	0.0184	0	37.05	0.0044	R	LLVVYPWTQR	F			Cmpd 18890, +MS2(637.8756), 26.4-39.6eV, 74.1 min #20395
3	HBD_HUMAN	Hemoglobin subunit delta OS=Homo sapiens GN=HBD PE=1 SV=2	3299	16045	251	155	7	7	9369	1	0	0	637.876	1273.74	2	1273.72	0.0186	0	64.37	8.2e-06	R	LLVVYPWTQR	F			Cmpd 19091, +MS2(637.8757), 26.4-39.6eV, 75.1 min #20617
3	HBD_HUMAN	Hemoglobin subunit delta OS=Homo sapiens GN=HBD PE=1 SV=2	3299	16045	251	155	7	7	9370	1	0	0	637.876	1273.74	2	1273.72	0.0186	0	59.49	2.5e-05	R	LLVVYPWTQR	F			Cmpd 19278, +MS2(637.8757), 26.4-39.6eV, 76.1 min #20827
3	HBD_HUMAN	Hemoglobin subunit delta OS=Homo sapiens GN=HBD PE=1 SV=2	3299	16045	251	155	7	7	9371	1	0	0	637.876	1273.74	2	1273.72	0.0186	0	19.36	0.26	R	LLVVYPWTQR	F			Cmpd 16610, +MS2(637.8757), 26.4-39.6eV, 63.1 min #17890
3	HBD_HUMAN	Hemoglobin subunit delta OS=Homo sapiens GN=HBD PE=1 SV=2	3299	16045	251	155	7	7	9372	1	0	0	637.876	1273.74	2	1273.72	0.0187	0	19.37	0.26	R	LLVVYPWTQR	F			Cmpd 15749, +MS2(637.8758), 26.4-39.6eV, 59.3 min #16942
3	HBD_HUMAN	Hemoglobin subunit delta OS=Homo sapiens GN=HBD PE=1 SV=2	3299	16045	251	155	7	7	9373	1	0	0	637.876	1273.74	2	1273.72	0.0187	0	19.95	0.23	R	LLVVYPWTQR	F			Cmpd 10874, +MS2(637.8758), 26.4-39.6eV, 37.9 min #11645
3	HBD_HUMAN	Hemoglobin subunit delta OS=Homo sapiens GN=HBD PE=1 SV=2	3299	16045	251	155	7	7	9374	1	0	0	637.876	1273.74	2	1273.72	0.0187	0	23.71	0.095	R	LLVVYPWTQR	F			Cmpd 15208, +MS2(637.8758), 26.4-39.6eV, 56.8 min #16347
3	HBD_HUMAN	Hemoglobin subunit delta OS=Homo sapiens GN=HBD PE=1 SV=2	3299	16045	251	155	7	7	9375	1	0	0	637.876	1273.74	2	1273.72	0.0187	0	51.94	0.00014	R	LLVVYPWTQR	F			Cmpd 19134, +MS2(637.8758), 26.4-39.6eV, 75.4 min #20664
3	HBD_HUMAN	Hemoglobin subunit delta OS=Homo sapiens GN=HBD PE=1 SV=2	3299	16045	251	155	7	7	9376	1	0	0	637.876	1273.74	2	1273.72	0.0187	0	22.57	0.12	R	LLVVYPWTQR	F			Cmpd 16675, +MS2(637.8758), 26.4-39.6eV, 63.4 min #17961
3	HBD_HUMAN	Hemoglobin subunit delta OS=Homo sapiens GN=HBD PE=1 SV=2	3299	16045	251	155	7	7	9377	1	0	0	637.876	1273.74	2	1273.72	0.0187	0	24.86	0.073	R	LLVVYPWTQR	F			Cmpd 14870, +MS2(637.8758), 26.4-39.6eV, 55.3 min #15977
3	HBD_HUMAN	Hemoglobin subunit delta OS=Homo sapiens GN=HBD PE=1 SV=2	3299	16045	251	155	7	7	9378	1	0	0	637.876	1273.74	2	1273.72	0.0188	0	51.33	0.00016	R	LLVVYPWTQR	F			Cmpd 16588, +MS2(637.8758), 26.4-39.6eV, 63.0 min #17866
3	HBD_HUMAN	Hemoglobin subunit delta OS=Homo sapiens GN=HBD PE=1 SV=2	3299	16045	251	155	7	7	9379	1	0	0	637.876	1273.74	2	1273.72	0.0188	0	33.97	0.0089	R	LLVVYPWTQR	F			Cmpd 16463, +MS2(637.8758), 26.4-39.6eV, 62.5 min #17727
3	HBD_HUMAN	Hemoglobin subunit delta OS=Homo sapiens GN=HBD PE=1 SV=2	3299	16045	251	155	7	7	9380	1	0	0	637.876	1273.74	2	1273.72	0.0188	0	17.15	0.43	R	LLVVYPWTQR	F			Cmpd 15815, +MS2(637.8758), 26.4-39.6eV, 59.6 min #17014
3	HBD_HUMAN	Hemoglobin subunit delta OS=Homo sapiens GN=HBD PE=1 SV=2	3299	16045	251	155	7	7	9381	1	0	0	637.876	1273.74	2	1273.72	0.0188	0	22.33	0.13	R	LLVVYPWTQR	F			Cmpd 15923, +MS2(637.8758), 26.4-39.6eV, 60.1 min #17134
3	HBD_HUMAN	Hemoglobin subunit delta OS=Homo sapiens GN=HBD PE=1 SV=2	3299	16045	251	155	7	7	9382	1	0	0	637.876	1273.74	2	1273.72	0.0188	0	13.02	1.4	R	LLVVYPWTQR	F			Cmpd 14912, +MS2(637.8758), 26.4-39.6eV, 55.5 min #16023
3	HBD_HUMAN	Hemoglobin subunit delta OS=Homo sapiens GN=HBD PE=1 SV=2	3299	16045	251	155	7	7	9383	1	0	0	637.876	1273.74	2	1273.72	0.0188	0	44.5	0.00079	R	LLVVYPWTQR	F			Cmpd 17142, +MS2(637.8758), 26.4-39.6eV, 65.5 min #18473
3	HBD_HUMAN	Hemoglobin subunit delta OS=Homo sapiens GN=HBD PE=1 SV=2	3299	16045	251	155	7	7	9384	1	0	0	637.876	1273.74	2	1273.72	0.0189	0	44.8	0.00074	R	LLVVYPWTQR	F			Cmpd 16806, +MS2(637.8759), 26.4-39.6eV, 64.0 min #18105
3	HBD_HUMAN	Hemoglobin subunit delta OS=Homo sapiens GN=HBD PE=1 SV=2	3299	16045	251	155	7	7	9385	1	0	0	637.876	1273.74	2	1273.72	0.0189	0	32.89	0.011	R	LLVVYPWTQR	F			Cmpd 19845, +MS2(637.8759), 26.4-39.6eV, 79.0 min #21466
3	HBD_HUMAN	Hemoglobin subunit delta OS=Homo sapiens GN=HBD PE=1 SV=2	3299	16045	251	155	7	7	9386	1	0	0	637.876	1273.74	2	1273.72	0.0189	0	30.72	0.019	R	LLVVYPWTQR	F			Cmpd 19925, +MS2(637.8759), 26.4-39.6eV, 79.5 min #21574
3	HBD_HUMAN	Hemoglobin subunit delta OS=Homo sapiens GN=HBD PE=1 SV=2	3299	16045	251	155	7	7	9387	1	0	0	637.876	1273.74	2	1273.72	0.0189	0	43.84	0.00092	R	LLVVYPWTQR	F			Cmpd 17800, +MS2(637.8759), 26.4-39.6eV, 68.7 min #19195
3	HBD_HUMAN	Hemoglobin subunit delta OS=Homo sapiens GN=HBD PE=1 SV=2	3299	16045	251	155	7	7	9388	1	0	0	637.876	1273.74	2	1273.72	0.0189	0	16.59	0.49	R	LLVVYPWTQR	F			Cmpd 16090, +MS2(637.8759), 26.4-39.6eV, 60.9 min #17320
3	HBD_HUMAN	Hemoglobin subunit delta OS=Homo sapiens GN=HBD PE=1 SV=2	3299	16045	251	155	7	7	9389	1	0	0	637.876	1273.74	2	1273.72	0.0189	0	32.43	0.013	R	LLVVYPWTQR	F			Cmpd 15841, +MS2(637.8759), 26.4-39.6eV, 59.7 min #17043
3	HBD_HUMAN	Hemoglobin subunit delta OS=Homo sapiens GN=HBD PE=1 SV=2	3299	16045	251	155	7	7	9390	1	0	0	637.876	1273.74	2	1273.72	0.0189	0	16.22	0.53	R	LLVVYPWTQR	F			Cmpd 15756, +MS2(637.8759), 26.4-39.6eV, 59.3 min #16950
3	HBD_HUMAN	Hemoglobin subunit delta OS=Homo sapiens GN=HBD PE=1 SV=2	3299	16045	251	155	7	7	9391	1	0	0	637.876	1273.74	2	1273.72	0.019	0	25.95	0.057	R	LLVVYPWTQR	F			Cmpd 15913, +MS2(637.8759), 26.4-39.6eV, 60.0 min #17123
3	HBD_HUMAN	Hemoglobin subunit delta OS=Homo sapiens GN=HBD PE=1 SV=2	3299	16045	251	155	7	7	9392	1	0	0	637.876	1273.74	2	1273.72	0.019	0	29.79	0.023	R	LLVVYPWTQR	F			Cmpd 16914, +MS2(637.8759), 26.4-39.6eV, 64.5 min #18223
3	HBD_HUMAN	Hemoglobin subunit delta OS=Homo sapiens GN=HBD PE=1 SV=2	3299	16045	251	155	7	7	9393	1	0	0	637.876	1273.74	2	1273.72	0.019	0	29.63	0.024	R	LLVVYPWTQR	F			Cmpd 19591, +MS2(637.8759), 26.4-39.6eV, 77.8 min #21182
3	HBD_HUMAN	Hemoglobin subunit delta OS=Homo sapiens GN=HBD PE=1 SV=2	3299	16045	251	155	7	7	9394	1	0	0	637.876	1273.74	2	1273.72	0.019	0	29.17	0.027	R	LLVVYPWTQR	F			Cmpd 16065, +MS2(637.8759), 26.4-39.6eV, 60.8 min #17293
3	HBD_HUMAN	Hemoglobin subunit delta OS=Homo sapiens GN=HBD PE=1 SV=2	3299	16045	251	155	7	7	9395	1	0	0	637.876	1273.74	2	1273.72	0.0191	0	43.82	0.00092	R	LLVVYPWTQR	F			Cmpd 17435, +MS2(637.8760), 26.4-39.6eV, 66.9 min #18794
3	HBD_HUMAN	Hemoglobin subunit delta OS=Homo sapiens GN=HBD PE=1 SV=2	3299	16045	251	155	7	7	9396	1	0	0	637.876	1273.74	2	1273.72	0.0191	0	25.28	0.066	R	LLVVYPWTQR	F			Cmpd 8527, +MS2(637.8760), 26.4-39.6eV, 30.6 min #9162
3	HBD_HUMAN	Hemoglobin subunit delta OS=Homo sapiens GN=HBD PE=1 SV=2	3299	16045	251	155	7	7	9397	1	0	0	637.876	1273.74	2	1273.72	0.0191	0	29.76	0.024	R	LLVVYPWTQR	F			Cmpd 19583, +MS2(637.8760), 26.4-39.6eV, 77.7 min #21173
3	HBD_HUMAN	Hemoglobin subunit delta OS=Homo sapiens GN=HBD PE=1 SV=2	3299	16045	251	155	7	7	9398	1	0	0	637.876	1273.74	2	1273.72	0.0191	0	5.03	7	R	LLVVYPWTQR	F			Cmpd 16076, +MS2(637.8760), 26.4-39.6eV, 60.8 min #17305
3	HBD_HUMAN	Hemoglobin subunit delta OS=Homo sapiens GN=HBD PE=1 SV=2	3299	16045	251	155	7	7	9399	1	0	0	637.876	1273.74	2	1273.72	0.0191	0	22.55	0.12	R	LLVVYPWTQR	F			Cmpd 16526, +MS2(637.8760), 26.4-39.6eV, 62.7 min #17797
3	HBD_HUMAN	Hemoglobin subunit delta OS=Homo sapiens GN=HBD PE=1 SV=2	3299	16045	251	155	7	7	9400	1	0	0	637.876	1273.74	2	1273.72	0.0191	0	29.25	0.026	R	LLVVYPWTQR	F			Cmpd 15643, +MS2(637.8760), 26.4-39.6eV, 58.8 min #16826
3	HBD_HUMAN	Hemoglobin subunit delta OS=Homo sapiens GN=HBD PE=1 SV=2	3299	16045	251	155	7	7	9401	1	0	0	637.876	1273.74	2	1273.72	0.0191	0	48.1	0.00034	R	LLVVYPWTQR	F			Cmpd 19379, +MS2(637.8760), 26.4-39.6eV, 76.6 min #20941
3	HBD_HUMAN	Hemoglobin subunit delta OS=Homo sapiens GN=HBD PE=1 SV=2	3299	16045	251	155	7	7	9402	1	0	0	637.876	1273.74	2	1273.72	0.0192	0	50.7	0.00019	R	LLVVYPWTQR	F			Cmpd 19060, +MS2(637.8760), 26.4-39.6eV, 75.0 min #20582
3	HBD_HUMAN	Hemoglobin subunit delta OS=Homo sapiens GN=HBD PE=1 SV=2	3299	16045	251	155	7	7	9403	1	0	0	637.876	1273.74	2	1273.72	0.0193	0	24.63	0.077	R	LLVVYPWTQR	F			Cmpd 11411, +MS2(637.8760), 26.4-39.6eV, 39.9 min #12220
3	HBD_HUMAN	Hemoglobin subunit delta OS=Homo sapiens GN=HBD PE=1 SV=2	3299	16045	251	155	7	7	9404	1	0	0	637.876	1273.74	2	1273.72	0.0193	0	45.31	0.00065	R	LLVVYPWTQR	F			Cmpd 16198, +MS2(637.8761), 26.4-39.6eV, 61.3 min #17438
3	HBD_HUMAN	Hemoglobin subunit delta OS=Homo sapiens GN=HBD PE=1 SV=2	3299	16045	251	155	7	7	9405	1	0	0	637.876	1273.74	2	1273.72	0.0193	0	39.16	0.0027	R	LLVVYPWTQR	F			Cmpd 16397, +MS2(637.8761), 26.4-39.6eV, 62.2 min #17654
3	HBD_HUMAN	Hemoglobin subunit delta OS=Homo sapiens GN=HBD PE=1 SV=2	3299	16045	251	155	7	7	9406	1	0	0	637.876	1273.74	2	1273.72	0.0193	0	22.93	0.11	R	LLVVYPWTQR	F			Cmpd 17544, +MS2(637.8761), 26.4-39.6eV, 67.4 min #18913
3	HBD_HUMAN	Hemoglobin subunit delta OS=Homo sapiens GN=HBD PE=1 SV=2	3299	16045	251	155	7	7	9407	1	0	0	637.876	1273.74	2	1273.72	0.0193	0	15.37	0.64	R	LLVVYPWTQR	F			Cmpd 15420, +MS2(637.8761), 26.4-39.6eV, 57.8 min #16582
3	HBD_HUMAN	Hemoglobin subunit delta OS=Homo sapiens GN=HBD PE=1 SV=2	3299	16045	251	155	7	7	9408	1	0	0	637.876	1273.74	2	1273.72	0.0194	0	57.03	4.4e-05	R	LLVVYPWTQR	F			Cmpd 15780, +MS2(637.8761), 26.4-39.6eV, 59.4 min #16976
3	HBD_HUMAN	Hemoglobin subunit delta OS=Homo sapiens GN=HBD PE=1 SV=2	3299	16045	251	155	7	7	9409	1	0	0	637.876	1273.74	2	1273.72	0.0194	0	25.59	0.061	R	LLVVYPWTQR	F			Cmpd 15868, +MS2(637.8761), 26.4-39.6eV, 59.8 min #17073
3	HBD_HUMAN	Hemoglobin subunit delta OS=Homo sapiens GN=HBD PE=1 SV=2	3299	16045	251	155	7	7	9410	1	0	0	637.876	1273.74	2	1273.72	0.0194	0	41.96	0.0014	R	LLVVYPWTQR	F			Cmpd 19970, +MS2(637.8761), 21.6-32.4eV, 79.8 min #21627
3	HBD_HUMAN	Hemoglobin subunit delta OS=Homo sapiens GN=HBD PE=1 SV=2	3299	16045	251	155	7	7	9411	1	0	0	637.876	1273.74	2	1273.72	0.0194	0	30.11	0.022	R	LLVVYPWTQR	F			Cmpd 16869, +MS2(637.8761), 26.4-39.6eV, 64.3 min #18174
3	HBD_HUMAN	Hemoglobin subunit delta OS=Homo sapiens GN=HBD PE=1 SV=2	3299	16045	251	155	7	7	9412	1	0	0	637.876	1273.74	2	1273.72	0.0194	0	25.55	0.062	R	LLVVYPWTQR	F			Cmpd 15482, +MS2(637.8761), 26.4-39.6eV, 58.1 min #16649
3	HBD_HUMAN	Hemoglobin subunit delta OS=Homo sapiens GN=HBD PE=1 SV=2	3299	16045	251	155	7	7	9413	1	0	0	637.876	1273.74	2	1273.72	0.0194	0	26.25	0.053	R	LLVVYPWTQR	F			Cmpd 19725, +MS2(637.8761), 26.4-39.6eV, 78.4 min #21329
3	HBD_HUMAN	Hemoglobin subunit delta OS=Homo sapiens GN=HBD PE=1 SV=2	3299	16045	251	155	7	7	9414	1	0	0	637.876	1273.74	2	1273.72	0.0194	0	39.72	0.0024	R	LLVVYPWTQR	F			Cmpd 18917, +MS2(637.8761), 26.4-39.6eV, 74.3 min #20424
3	HBD_HUMAN	Hemoglobin subunit delta OS=Homo sapiens GN=HBD PE=1 SV=2	3299	16045	251	155	7	7	9415	1	0	0	637.876	1273.74	2	1273.72	0.0195	0	21.45	0.2	R	LLVVYPWTQR	F			Cmpd 12446, +MS2(637.8761), 26.4-39.6eV, 44.1 min #13334
3	HBD_HUMAN	Hemoglobin subunit delta OS=Homo sapiens GN=HBD PE=1 SV=2	3299	16045	251	155	7	7	9416	1	0	0	637.876	1273.74	2	1273.72	0.0195	0	35.59	0.0061	R	LLVVYPWTQR	F			Cmpd 18758, +MS2(637.8761), 26.4-39.6eV, 73.5 min #20248
3	HBD_HUMAN	Hemoglobin subunit delta OS=Homo sapiens GN=HBD PE=1 SV=2	3299	16045	251	155	7	7	9417	1	0	0	637.876	1273.74	2	1273.72	0.0195	0	33.57	0.0098	R	LLVVYPWTQR	F			Cmpd 16969, +MS2(637.8762), 26.4-39.6eV, 64.7 min #18284
3	HBD_HUMAN	Hemoglobin subunit delta OS=Homo sapiens GN=HBD PE=1 SV=2	3299	16045	251	155	7	7	9418	1	0	0	637.876	1273.74	2	1273.72	0.0195	0	29.04	0.028	R	LLVVYPWTQR	F			Cmpd 15969, +MS2(637.8762), 26.4-39.6eV, 60.3 min #17185
3	HBD_HUMAN	Hemoglobin subunit delta OS=Homo sapiens GN=HBD PE=1 SV=2	3299	16045	251	155	7	7	9419	1	0	0	637.876	1273.74	2	1273.72	0.0195	0	34	0.0088	R	LLVVYPWTQR	F			Cmpd 19739, +MS2(637.8762), 26.4-39.6eV, 78.5 min #21345
3	HBD_HUMAN	Hemoglobin subunit delta OS=Homo sapiens GN=HBD PE=1 SV=2	3299	16045	251	155	7	7	9420	1	0	0	637.876	1273.74	2	1273.72	0.0195	0	20.54	0.2	R	LLVVYPWTQR	F			Cmpd 19662, +MS2(637.8762), 26.4-39.6eV, 78.1 min #21260
3	HBD_HUMAN	Hemoglobin subunit delta OS=Homo sapiens GN=HBD PE=1 SV=2	3299	16045	251	155	7	7	9421	1	0	0	637.876	1273.74	2	1273.72	0.0196	0	46.58	0.00049	R	LLVVYPWTQR	F			Cmpd 19885, +MS2(637.8762), 26.4-39.6eV, 79.3 min #21515
3	HBD_HUMAN	Hemoglobin subunit delta OS=Homo sapiens GN=HBD PE=1 SV=2	3299	16045	251	155	7	7	9422	1	0	0	637.876	1273.74	2	1273.72	0.0196	0	18.8	0.29	R	LLVVYPWTQR	F			Cmpd 15767, +MS2(637.8762), 26.4-39.6eV, 59.4 min #16962
3	HBD_HUMAN	Hemoglobin subunit delta OS=Homo sapiens GN=HBD PE=1 SV=2	3299	16045	251	155	7	7	9423	1	0	0	637.876	1273.74	2	1273.72	0.0196	0	34.22	0.0084	R	LLVVYPWTQR	F			Cmpd 16124, +MS2(637.8762), 26.4-39.6eV, 61.0 min #17357
3	HBD_HUMAN	Hemoglobin subunit delta OS=Homo sapiens GN=HBD PE=1 SV=2	3299	16045	251	155	7	7	9424	1	0	0	637.876	1273.74	2	1273.72	0.0197	0	51.91	0.00014	R	LLVVYPWTQR	F			Cmpd 18863, +MS2(637.8762), 26.4-39.6eV, 74.0 min #20364
3	HBD_HUMAN	Hemoglobin subunit delta OS=Homo sapiens GN=HBD PE=1 SV=2	3299	16045	251	155	7	7	9425	1	0	0	637.876	1273.74	2	1273.72	0.0197	0	43.93	0.0009	R	LLVVYPWTQR	F			Cmpd 19314, +MS2(637.8763), 26.4-39.6eV, 76.3 min #20867
3	HBD_HUMAN	Hemoglobin subunit delta OS=Homo sapiens GN=HBD PE=1 SV=2	3299	16045	251	155	7	7	9426	1	0	0	637.876	1273.74	2	1273.72	0.0197	0	60.48	2e-05	R	LLVVYPWTQR	F			Cmpd 19150, +MS2(637.8763), 26.4-39.6eV, 75.4 min #20683
3	HBD_HUMAN	Hemoglobin subunit delta OS=Homo sapiens GN=HBD PE=1 SV=2	3299	16045	251	155	7	7	9427	1	0	0	637.876	1273.74	2	1273.72	0.0197	0	40.07	0.0022	R	LLVVYPWTQR	F			Cmpd 19826, +MS2(637.8763), 26.4-39.6eV, 78.9 min #21443
3	HBD_HUMAN	Hemoglobin subunit delta OS=Homo sapiens GN=HBD PE=1 SV=2	3299	16045	251	155	7	7	9428	1	0	0	637.876	1273.74	2	1273.72	0.0197	0	25.29	0.066	R	LLVVYPWTQR	F			Cmpd 16221, +MS2(637.8763), 26.4-39.6eV, 61.4 min #17463
3	HBD_HUMAN	Hemoglobin subunit delta OS=Homo sapiens GN=HBD PE=1 SV=2	3299	16045	251	155	7	7	9429	1	0	0	637.876	1273.74	2	1273.72	0.0197	0	31.06	0.017	R	LLVVYPWTQR	F			Cmpd 19893, +MS2(637.8763), 26.4-39.6eV, 79.3 min #21530
3	HBD_HUMAN	Hemoglobin subunit delta OS=Homo sapiens GN=HBD PE=1 SV=2	3299	16045	251	155	7	7	9430	1	0	0	637.876	1273.74	2	1273.72	0.0198	0	36.65	0.0048	R	LLVVYPWTQR	F			Cmpd 16347, +MS2(637.8763), 26.4-39.6eV, 61.9 min #17599
3	HBD_HUMAN	Hemoglobin subunit delta OS=Homo sapiens GN=HBD PE=1 SV=2	3299	16045	251	155	7	7	9431	1	0	0	637.876	1273.74	2	1273.72	0.0198	0	17.84	0.37	R	LLVVYPWTQR	F			Cmpd 15331, +MS2(637.8763), 26.4-39.6eV, 57.4 min #16484
3	HBD_HUMAN	Hemoglobin subunit delta OS=Homo sapiens GN=HBD PE=1 SV=2	3299	16045	251	155	7	7	9432	1	0	0	637.876	1273.74	2	1273.72	0.0198	0	19.73	0.24	R	LLVVYPWTQR	F			Cmpd 15038, +MS2(637.8763), 26.4-39.6eV, 56.1 min #16162
3	HBD_HUMAN	Hemoglobin subunit delta OS=Homo sapiens GN=HBD PE=1 SV=2	3299	16045	251	155	7	7	9433	1	0	0	637.876	1273.74	2	1273.72	0.0198	0	5.7	6	R	LLVVYPWTQR	F			Cmpd 16945, +MS2(637.8763), 26.4-39.6eV, 64.6 min #18258
3	HBD_HUMAN	Hemoglobin subunit delta OS=Homo sapiens GN=HBD PE=1 SV=2	3299	16045	251	155	7	7	9434	1	0	0	637.876	1273.74	2	1273.72	0.0199	0	34.57	0.0078	R	LLVVYPWTQR	F			Cmpd 18874, +MS2(637.8764), 26.4-39.6eV, 74.0 min #20377
3	HBD_HUMAN	Hemoglobin subunit delta OS=Homo sapiens GN=HBD PE=1 SV=2	3299	16045	251	155	7	7	9435	1	0	0	637.876	1273.74	2	1273.72	0.0199	0	19.25	0.34	R	LLVVYPWTQR	F			Cmpd 11673, +MS2(637.8764), 26.4-39.6eV, 40.9 min #12501
3	HBD_HUMAN	Hemoglobin subunit delta OS=Homo sapiens GN=HBD PE=1 SV=2	3299	16045	251	155	7	7	9436	1	0	0	637.876	1273.74	2	1273.72	0.0199	0	5.95	5.6	R	LLVVYPWTQR	F			Cmpd 15706, +MS2(637.8764), 26.4-39.6eV, 59.1 min #16896
3	HBD_HUMAN	Hemoglobin subunit delta OS=Homo sapiens GN=HBD PE=1 SV=2	3299	16045	251	155	7	7	9437	1	0	0	637.876	1273.74	2	1273.72	0.0199	0	31.45	0.016	R	LLVVYPWTQR	F			Cmpd 16577, +MS2(637.8764), 26.4-39.6eV, 63.0 min #17854
3	HBD_HUMAN	Hemoglobin subunit delta OS=Homo sapiens GN=HBD PE=1 SV=2	3299	16045	251	155	7	7	9438	1	0	0	637.876	1273.74	2	1273.72	0.0199	0	18.64	0.3	R	LLVVYPWTQR	F			Cmpd 16428, +MS2(637.8764), 26.4-39.6eV, 62.3 min #17689
3	HBD_HUMAN	Hemoglobin subunit delta OS=Homo sapiens GN=HBD PE=1 SV=2	3299	16045	251	155	7	7	9439	1	0	0	637.876	1273.74	2	1273.72	0.0199	0	55.05	6.9e-05	R	LLVVYPWTQR	F			Cmpd 19162, +MS2(637.8764), 26.4-39.6eV, 75.5 min #20696
3	HBD_HUMAN	Hemoglobin subunit delta OS=Homo sapiens GN=HBD PE=1 SV=2	3299	16045	251	155	7	7	9440	1	0	0	637.876	1273.74	2	1273.72	0.02	0	30.35	0.02	R	LLVVYPWTQR	F			Cmpd 16256, +MS2(637.8764), 26.4-39.6eV, 61.6 min #17501
3	HBD_HUMAN	Hemoglobin subunit delta OS=Homo sapiens GN=HBD PE=1 SV=2	3299	16045	251	155	7	7	9441	1	0	0	637.876	1273.74	2	1273.72	0.02	0	30.08	0.022	R	LLVVYPWTQR	F			Cmpd 16139, +MS2(637.8764), 26.4-39.6eV, 61.1 min #17373
3	HBD_HUMAN	Hemoglobin subunit delta OS=Homo sapiens GN=HBD PE=1 SV=2	3299	16045	251	155	7	7	9442	1	0	0	637.876	1273.74	2	1273.72	0.02	0	17.15	0.43	R	LLVVYPWTQR	F			Cmpd 16277, +MS2(637.8764), 26.4-39.6eV, 61.7 min #17524
3	HBD_HUMAN	Hemoglobin subunit delta OS=Homo sapiens GN=HBD PE=1 SV=2	3299	16045	251	155	7	7	9443	1	0	0	637.876	1273.74	2	1273.72	0.02	0	51.73	0.00015	R	LLVVYPWTQR	F			Cmpd 19292, +MS2(637.8764), 26.4-39.6eV, 76.2 min #20842
3	HBD_HUMAN	Hemoglobin subunit delta OS=Homo sapiens GN=HBD PE=1 SV=2	3299	16045	251	155	7	7	9444	1	0	0	637.876	1273.74	2	1273.72	0.0201	0	21.24	0.17	R	LLVVYPWTQR	F			Cmpd 19690, +MS2(637.8765), 26.4-39.6eV, 78.3 min #21291
3	HBD_HUMAN	Hemoglobin subunit delta OS=Homo sapiens GN=HBD PE=1 SV=2	3299	16045	251	155	7	7	9445	1	0	0	637.876	1273.74	2	1273.72	0.0201	0	12.1	1.4	R	LLVVYPWTQR	F			Cmpd 16373, +MS2(637.8764), 26.4-39.6eV, 62.1 min #17628
3	HBD_HUMAN	Hemoglobin subunit delta OS=Homo sapiens GN=HBD PE=1 SV=2	3299	16045	251	155	7	7	9446	1	0	0	637.876	1273.74	2	1273.72	0.0201	0	44.05	0.00087	R	LLVVYPWTQR	F			Cmpd 16561, +MS2(637.8765), 26.4-39.6eV, 62.9 min #17837
3	HBD_HUMAN	Hemoglobin subunit delta OS=Homo sapiens GN=HBD PE=1 SV=2	3299	16045	251	155	7	7	9447	1	0	0	637.876	1273.74	2	1273.72	0.0201	0	48.41	0.00032	R	LLVVYPWTQR	F			Cmpd 19259, +MS2(637.8764), 26.4-39.6eV, 76.0 min #20805
3	HBD_HUMAN	Hemoglobin subunit delta OS=Homo sapiens GN=HBD PE=1 SV=2	3299	16045	251	155	7	7	9448	1	0	0	637.876	1273.74	2	1273.72	0.0201	0	17.01	0.44	R	LLVVYPWTQR	F			Cmpd 15469, +MS2(637.8765), 26.4-39.6eV, 58.0 min #16635
3	HBD_HUMAN	Hemoglobin subunit delta OS=Homo sapiens GN=HBD PE=1 SV=2	3299	16045	251	155	7	7	9449	1	0	0	637.876	1273.74	2	1273.72	0.0201	0	14.81	0.73	R	LLVVYPWTQR	F			Cmpd 15609, +MS2(637.8765), 26.4-39.6eV, 58.7 min #16789
3	HBD_HUMAN	Hemoglobin subunit delta OS=Homo sapiens GN=HBD PE=1 SV=2	3299	16045	251	155	7	7	9450	1	0	0	637.876	1273.74	2	1273.72	0.0201	0	13.48	1	R	LLVVYPWTQR	F			Cmpd 17095, +MS2(637.8765), 26.4-39.6eV, 65.3 min #18422
3	HBD_HUMAN	Hemoglobin subunit delta OS=Homo sapiens GN=HBD PE=1 SV=2	3299	16045	251	155	7	7	9451	1	0	0	637.876	1273.74	2	1273.72	0.0201	0	39.33	0.0026	R	LLVVYPWTQR	F			Cmpd 19866, +MS2(637.8765), 26.4-39.6eV, 79.1 min #21491
3	HBD_HUMAN	Hemoglobin subunit delta OS=Homo sapiens GN=HBD PE=1 SV=2	3299	16045	251	155	7	7	9452	1	0	0	637.876	1273.74	2	1273.72	0.0201	0	48.24	0.00033	R	LLVVYPWTQR	F			Cmpd 19326, +MS2(637.8765), 26.4-39.6eV, 76.4 min #20881
3	HBD_HUMAN	Hemoglobin subunit delta OS=Homo sapiens GN=HBD PE=1 SV=2	3299	16045	251	155	7	7	9453	1	0	0	637.876	1273.74	2	1273.72	0.0201	0	19.98	0.22	R	LLVVYPWTQR	F			Cmpd 16243, +MS2(637.8765), 26.4-39.6eV, 61.5 min #17487
3	HBD_HUMAN	Hemoglobin subunit delta OS=Homo sapiens GN=HBD PE=1 SV=2	3299	16045	251	155	7	7	9454	1	0	0	637.876	1273.74	2	1273.72	0.0201	0	55.91	5.7e-05	R	LLVVYPWTQR	F			Cmpd 15945, +MS2(637.8765), 26.4-39.6eV, 60.2 min #17158
3	HBD_HUMAN	Hemoglobin subunit delta OS=Homo sapiens GN=HBD PE=1 SV=2	3299	16045	251	155	7	7	9455	1	0	0	637.876	1273.74	2	1273.72	0.0201	0	29.38	0.026	R	LLVVYPWTQR	F			Cmpd 15547, +MS2(637.8765), 26.4-39.6eV, 58.4 min #16720
3	HBD_HUMAN	Hemoglobin subunit delta OS=Homo sapiens GN=HBD PE=1 SV=2	3299	16045	251	155	7	7	9456	1	0	0	637.876	1273.74	2	1273.72	0.0201	0	35.64	0.0061	R	LLVVYPWTQR	F			Cmpd 19834, +MS2(637.8765), 26.4-39.6eV, 79.0 min #21453
3	HBD_HUMAN	Hemoglobin subunit delta OS=Homo sapiens GN=HBD PE=1 SV=2	3299	16045	251	155	7	7	9457	1	0	0	637.876	1273.74	2	1273.72	0.0202	0	25.3	0.066	R	LLVVYPWTQR	F			Cmpd 15627, +MS2(637.8765), 26.4-39.6eV, 58.8 min #16809
3	HBD_HUMAN	Hemoglobin subunit delta OS=Homo sapiens GN=HBD PE=1 SV=2	3299	16045	251	155	7	7	9458	1	0	0	637.876	1273.74	2	1273.72	0.0202	0	43.74	0.00094	R	LLVVYPWTQR	F			Cmpd 16104, +MS2(637.8765), 26.4-39.6eV, 60.9 min #17335
3	HBD_HUMAN	Hemoglobin subunit delta OS=Homo sapiens GN=HBD PE=1 SV=2	3299	16045	251	155	7	7	9459	1	0	0	637.876	1273.74	2	1273.72	0.0202	0	28.28	0.033	R	LLVVYPWTQR	F			Cmpd 9409, +MS2(637.8765), 21.6-32.4eV, 33.1 min #10090
3	HBD_HUMAN	Hemoglobin subunit delta OS=Homo sapiens GN=HBD PE=1 SV=2	3299	16045	251	155	7	7	9460	1	0	0	637.876	1273.74	2	1273.72	0.0202	0	3.46	10	R	LLVVYPWTQR	F			Cmpd 15278, +MS2(637.8765), 26.4-39.6eV, 57.2 min #16425
3	HBD_HUMAN	Hemoglobin subunit delta OS=Homo sapiens GN=HBD PE=1 SV=2	3299	16045	251	155	7	7	9461	1	0	0	637.876	1273.74	2	1273.72	0.0203	0	29.39	0.026	R	LLVVYPWTQR	F			Cmpd 17342, +MS2(637.8766), 26.4-39.6eV, 66.4 min #18692
3	HBD_HUMAN	Hemoglobin subunit delta OS=Homo sapiens GN=HBD PE=1 SV=2	3299	16045	251	155	7	7	9462	1	0	0	637.876	1273.74	2	1273.72	0.0203	0	16.7	0.47	R	LLVVYPWTQR	F			Cmpd 15130, +MS2(637.8765), 26.4-39.6eV, 56.5 min #16262
3	HBD_HUMAN	Hemoglobin subunit delta OS=Homo sapiens GN=HBD PE=1 SV=2	3299	16045	251	155	7	7	9463	1	0	0	637.876	1273.74	2	1273.72	0.0203	0	33.67	0.0095	R	LLVVYPWTQR	F			Cmpd 16637, +MS2(637.8766), 26.4-39.6eV, 63.2 min #17919
3	HBD_HUMAN	Hemoglobin subunit delta OS=Homo sapiens GN=HBD PE=1 SV=2	3299	16045	251	155	7	7	9464	1	0	0	637.877	1273.74	2	1273.72	0.0203	0	27.97	0.045	R	LLVVYPWTQR	F			Cmpd 14759, +MS2(637.8766), 26.4-39.6eV, 54.8 min #15855
3	HBD_HUMAN	Hemoglobin subunit delta OS=Homo sapiens GN=HBD PE=1 SV=2	3299	16045	251	155	7	7	9465	1	0	0	637.877	1273.74	2	1273.72	0.0203	0	25	0.07	R	LLVVYPWTQR	F			Cmpd 16653, +MS2(637.8766), 26.4-39.6eV, 63.3 min #17936
3	HBD_HUMAN	Hemoglobin subunit delta OS=Homo sapiens GN=HBD PE=1 SV=2	3299	16045	251	155	7	7	9466	1	0	0	637.877	1273.74	2	1273.72	0.0203	0	5.97	5.6	R	LLVVYPWTQR	F			Cmpd 15141, +MS2(637.8766), 26.4-39.6eV, 56.5 min #16274
3	HBD_HUMAN	Hemoglobin subunit delta OS=Homo sapiens GN=HBD PE=1 SV=2	3299	16045	251	155	7	7	9467	1	0	0	637.877	1273.74	2	1273.72	0.0203	0	39.97	0.0022	R	LLVVYPWTQR	F			Cmpd 15831, +MS2(637.8766), 26.4-39.6eV, 59.7 min #17032
3	HBD_HUMAN	Hemoglobin subunit delta OS=Homo sapiens GN=HBD PE=1 SV=2	3299	16045	251	155	7	7	9468	1	0	0	637.877	1273.74	2	1273.72	0.0204	0	56.22	5.3e-05	R	LLVVYPWTQR	F			Cmpd 7328, +MS2(637.8766), 26.4-39.6eV, 27.4 min #7902
3	HBD_HUMAN	Hemoglobin subunit delta OS=Homo sapiens GN=HBD PE=1 SV=2	3299	16045	251	155	7	7	9469	1	0	0	637.877	1273.74	2	1273.72	0.0204	0	28.4	0.032	R	LLVVYPWTQR	F			Cmpd 17079, +MS2(637.8766), 26.4-39.6eV, 65.2 min #18404
3	HBD_HUMAN	Hemoglobin subunit delta OS=Homo sapiens GN=HBD PE=1 SV=2	3299	16045	251	155	7	7	9470	1	0	0	637.877	1273.74	2	1273.72	0.0204	0	33.83	0.0091	R	LLVVYPWTQR	F			Cmpd 16755, +MS2(637.8766), 26.4-39.6eV, 63.8 min #18049
3	HBD_HUMAN	Hemoglobin subunit delta OS=Homo sapiens GN=HBD PE=1 SV=2	3299	16045	251	155	7	7	9471	1	0	0	637.877	1273.74	2	1273.72	0.0205	0	31.96	0.013	R	LLVVYPWTQR	F			Cmpd 16624, +MS2(637.8767), 26.4-39.6eV, 63.2 min #17905
3	HBD_HUMAN	Hemoglobin subunit delta OS=Homo sapiens GN=HBD PE=1 SV=2	3299	16045	251	155	7	7	9472	1	0	0	637.877	1273.74	2	1273.72	0.0205	0	23.3	0.096	R	LLVVYPWTQR	F			Cmpd 17196, +MS2(637.8767), 26.4-39.6eV, 65.8 min #18533
3	HBD_HUMAN	Hemoglobin subunit delta OS=Homo sapiens GN=HBD PE=1 SV=2	3299	16045	251	155	7	7	9473	1	0	0	637.877	1273.74	2	1273.72	0.0205	0	26.04	0.051	R	LLVVYPWTQR	F			Cmpd 15410, +MS2(637.8767), 26.4-39.6eV, 57.8 min #16571
3	HBD_HUMAN	Hemoglobin subunit delta OS=Homo sapiens GN=HBD PE=1 SV=2	3299	16045	251	155	7	7	9474	1	0	0	637.877	1273.74	2	1273.72	0.0205	0	21.7	0.14	R	LLVVYPWTQR	F			Cmpd 9646, +MS2(637.8767), 26.4-39.6eV, 33.8 min #10340
3	HBD_HUMAN	Hemoglobin subunit delta OS=Homo sapiens GN=HBD PE=1 SV=2	3299	16045	251	155	7	7	9475	1	0	0	637.877	1273.74	2	1273.72	0.0205	0	30.18	0.02	R	LLVVYPWTQR	F			Cmpd 16311, +MS2(637.8767), 26.4-39.6eV, 61.8 min #17560
3	HBD_HUMAN	Hemoglobin subunit delta OS=Homo sapiens GN=HBD PE=1 SV=2	3299	16045	251	155	7	7	9476	1	0	0	637.877	1273.74	2	1273.72	0.0206	0	39.64	0.0022	R	LLVVYPWTQR	F			Cmpd 16930, +MS2(637.8767), 26.4-39.6eV, 64.6 min #18241
3	HBD_HUMAN	Hemoglobin subunit delta OS=Homo sapiens GN=HBD PE=1 SV=2	3299	16045	251	155	7	7	9477	1	0	0	637.877	1273.74	2	1273.72	0.0206	0	39.88	0.0021	R	LLVVYPWTQR	F			Cmpd 15803, +MS2(637.8767), 26.4-39.6eV, 59.5 min #17001
3	HBD_HUMAN	Hemoglobin subunit delta OS=Homo sapiens GN=HBD PE=1 SV=2	3299	16045	251	155	7	7	9478	1	0	0	637.877	1273.74	2	1273.72	0.0206	0	25.83	0.054	R	LLVVYPWTQR	F			Cmpd 16687, +MS2(637.8767), 26.4-39.6eV, 63.4 min #17974
3	HBD_HUMAN	Hemoglobin subunit delta OS=Homo sapiens GN=HBD PE=1 SV=2	3299	16045	251	155	7	7	9479	1	0	0	637.877	1273.74	2	1273.72	0.0206	0	19.69	0.22	R	LLVVYPWTQR	F			Cmpd 15719, +MS2(637.8767), 26.4-39.6eV, 59.2 min #16910
3	HBD_HUMAN	Hemoglobin subunit delta OS=Homo sapiens GN=HBD PE=1 SV=2	3299	16045	251	155	7	7	9480	1	0	0	637.877	1273.74	2	1273.72	0.0206	0	22.85	0.11	R	LLVVYPWTQR	F			Cmpd 17034, +MS2(637.8767), 26.4-39.6eV, 65.0 min #18354
3	HBD_HUMAN	Hemoglobin subunit delta OS=Homo sapiens GN=HBD PE=1 SV=2	3299	16045	251	155	7	7	9481	1	0	0	637.877	1273.74	2	1273.72	0.0206	0	63.89	8.4e-06	R	LLVVYPWTQR	F			Cmpd 19401, +MS2(637.8767), 26.4-39.6eV, 76.7 min #20966
3	HBD_HUMAN	Hemoglobin subunit delta OS=Homo sapiens GN=HBD PE=1 SV=2	3299	16045	251	155	7	7	9482	1	0	0	637.877	1273.74	2	1273.72	0.0207	0	21.88	0.13	R	LLVVYPWTQR	F			Cmpd 16721, +MS2(637.8767), 26.4-39.6eV, 63.6 min #18012
3	HBD_HUMAN	Hemoglobin subunit delta OS=Homo sapiens GN=HBD PE=1 SV=2	3299	16045	251	155	7	7	9483	1	0	0	637.877	1273.74	2	1273.72	0.0207	0	29.65	0.022	R	LLVVYPWTQR	F			Cmpd 17329, +MS2(637.8768), 26.4-39.6eV, 66.4 min #18678
3	HBD_HUMAN	Hemoglobin subunit delta OS=Homo sapiens GN=HBD PE=1 SV=2	3299	16045	251	155	7	7	9484	1	0	0	637.877	1273.74	2	1273.72	0.0207	0	28.14	0.032	R	LLVVYPWTQR	F			Cmpd 16173, +MS2(637.8768), 26.4-39.6eV, 61.2 min #17411
3	HBD_HUMAN	Hemoglobin subunit delta OS=Homo sapiens GN=HBD PE=1 SV=2	3299	16045	251	155	7	7	9485	1	0	0	637.877	1273.74	2	1273.72	0.0207	0	22.31	0.12	R	LLVVYPWTQR	F			Cmpd 15388, +MS2(637.8768), 26.4-39.6eV, 57.7 min #16547
3	HBD_HUMAN	Hemoglobin subunit delta OS=Homo sapiens GN=HBD PE=1 SV=2	3299	16045	251	155	7	7	9486	1	0	0	637.877	1273.74	2	1273.72	0.0207	0	26.15	0.05	R	LLVVYPWTQR	F			Cmpd 19770, +MS2(637.8768), 26.4-39.6eV, 78.7 min #21380
3	HBD_HUMAN	Hemoglobin subunit delta OS=Homo sapiens GN=HBD PE=1 SV=2	3299	16045	251	155	7	7	9487	1	0	0	637.877	1273.74	2	1273.72	0.0207	0	38.87	0.0027	R	LLVVYPWTQR	F			Cmpd 16994, +MS2(637.8768), 26.4-39.6eV, 64.8 min #18311
3	HBD_HUMAN	Hemoglobin subunit delta OS=Homo sapiens GN=HBD PE=1 SV=2	3299	16045	251	155	7	7	9488	1	0	0	637.877	1273.74	2	1273.72	0.0207	0	40.72	0.0017	R	LLVVYPWTQR	F			Cmpd 16851, +MS2(637.8768), 26.4-39.6eV, 64.2 min #18154
3	HBD_HUMAN	Hemoglobin subunit delta OS=Homo sapiens GN=HBD PE=1 SV=2	3299	16045	251	155	7	7	9489	1	0	0	637.877	1273.74	2	1273.72	0.0208	0	32.89	0.011	R	LLVVYPWTQR	F			Cmpd 16981, +MS2(637.8768), 26.4-39.6eV, 64.8 min #18297
3	HBD_HUMAN	Hemoglobin subunit delta OS=Homo sapiens GN=HBD PE=1 SV=2	3299	16045	251	155	7	7	9490	1	0	0	637.877	1273.74	2	1273.72	0.0209	0	30.78	0.017	R	LLVVYPWTQR	F			Cmpd 16185, +MS2(637.8769), 26.4-39.6eV, 61.3 min #17424
3	HBD_HUMAN	Hemoglobin subunit delta OS=Homo sapiens GN=HBD PE=1 SV=2	3299	16045	251	155	7	7	9491	1	0	0	637.877	1273.74	2	1273.72	0.0209	0	28.07	0.041	R	LLVVYPWTQR	F			Cmpd 15084, +MS2(637.8769), 26.4-39.6eV, 56.3 min #16212
3	HBD_HUMAN	Hemoglobin subunit delta OS=Homo sapiens GN=HBD PE=1 SV=2	3299	16045	251	155	7	7	9492	1	0	0	637.877	1273.74	2	1273.72	0.021	0	39.08	0.0025	R	LLVVYPWTQR	F			Cmpd 16020, +MS2(637.8769), 26.4-39.6eV, 60.5 min #17243
3	HBD_HUMAN	Hemoglobin subunit delta OS=Homo sapiens GN=HBD PE=1 SV=2	3299	16045	251	155	7	7	9493	1	0	0	637.877	1273.74	2	1273.72	0.021	0	15.65	0.56	R	LLVVYPWTQR	F			Cmpd 14947, +MS2(637.8769), 26.4-39.6eV, 55.6 min #16061
3	HBD_HUMAN	Hemoglobin subunit delta OS=Homo sapiens GN=HBD PE=1 SV=2	3299	16045	251	155	7	7	9494	1	0	0	637.877	1273.74	2	1273.72	0.021	0	17.56	0.47	R	LLVVYPWTQR	F			Cmpd 15096, +MS2(637.8769), 26.4-39.6eV, 56.3 min #16225
3	HBD_HUMAN	Hemoglobin subunit delta OS=Homo sapiens GN=HBD PE=1 SV=2	3299	16045	251	155	7	7	9495	1	0	0	637.877	1273.74	2	1273.72	0.021	0	24.38	0.075	R	LLVVYPWTQR	F			Cmpd 19028, +MS2(637.8769), 26.4-39.6eV, 74.8 min #20547
3	HBD_HUMAN	Hemoglobin subunit delta OS=Homo sapiens GN=HBD PE=1 SV=2	3299	16045	251	155	7	7	9496	1	0	0	637.877	1273.74	2	1273.72	0.0211	0	17.35	0.38	R	LLVVYPWTQR	F			Cmpd 16886, +MS2(637.8769), 26.4-39.6eV, 64.3 min #18192
3	HBD_HUMAN	Hemoglobin subunit delta OS=Homo sapiens GN=HBD PE=1 SV=2	3299	16045	251	155	7	7	9497	1	0	0	637.877	1273.74	2	1273.72	0.0211	0	4.91	6.6	R	LLVVYPWTQR	F			Cmpd 19713, +MS2(637.8770), 26.4-39.6eV, 78.4 min #21316
3	HBD_HUMAN	Hemoglobin subunit delta OS=Homo sapiens GN=HBD PE=1 SV=2	3299	16045	251	155	7	7	9498	1	0	0	637.877	1273.74	2	1273.72	0.0212	0	44.24	0.00077	R	LLVVYPWTQR	F			Cmpd 19013, +MS2(637.8770), 26.4-39.6eV, 74.7 min #20530
3	HBD_HUMAN	Hemoglobin subunit delta OS=Homo sapiens GN=HBD PE=1 SV=2	3299	16045	251	155	7	7	9499	1	0	0	637.877	1273.74	2	1273.72	0.0212	0	33.63	0.0089	R	LLVVYPWTQR	F			Cmpd 16437, +MS2(637.8770), 26.4-39.6eV, 62.3 min #17699
3	HBD_HUMAN	Hemoglobin subunit delta OS=Homo sapiens GN=HBD PE=1 SV=2	3299	16045	251	155	7	7	9500	1	0	0	637.877	1273.74	2	1273.72	0.0212	0	14.24	0.77	R	LLVVYPWTQR	F			Cmpd 16318, +MS2(637.8770), 26.4-39.6eV, 61.8 min #17568
3	HBD_HUMAN	Hemoglobin subunit delta OS=Homo sapiens GN=HBD PE=1 SV=2	3299	16045	251	155	7	7	9501	1	0	0	637.877	1273.74	2	1273.72	0.0212	0	59.55	2.3e-05	R	LLVVYPWTQR	F			Cmpd 7348, +MS2(637.8770), 26.4-39.6eV, 27.4 min #7923
3	HBD_HUMAN	Hemoglobin subunit delta OS=Homo sapiens GN=HBD PE=1 SV=2	3299	16045	251	155	7	7	9502	1	0	0	637.877	1273.74	2	1273.72	0.0213	0	31.88	0.013	R	LLVVYPWTQR	F			Cmpd 14845, +MS2(637.8771), 26.4-39.6eV, 55.2 min #15949
3	HBD_HUMAN	Hemoglobin subunit delta OS=Homo sapiens GN=HBD PE=1 SV=2	3299	16045	251	155	7	7	9503	1	0	0	637.877	1273.74	2	1273.72	0.0213	0	25.78	0.054	R	LLVVYPWTQR	F			Cmpd 15053, +MS2(637.8771), 26.4-39.6eV, 56.2 min #16178
3	HBD_HUMAN	Hemoglobin subunit delta OS=Homo sapiens GN=HBD PE=1 SV=2	3299	16045	251	155	7	7	9504	1	0	0	637.877	1273.74	2	1273.72	0.0213	0	16.58	0.45	R	LLVVYPWTQR	F			Cmpd 11151, +MS2(637.8771), 26.4-39.6eV, 38.9 min #11941
3	HBD_HUMAN	Hemoglobin subunit delta OS=Homo sapiens GN=HBD PE=1 SV=2	3299	16045	251	155	7	7	9505	1	0	0	637.877	1273.74	2	1273.72	0.0215	0	54.03	8.1e-05	R	LLVVYPWTQR	F			Cmpd 19536, +MS2(637.8771), 26.4-39.6eV, 77.5 min #21120
3	HBD_HUMAN	Hemoglobin subunit delta OS=Homo sapiens GN=HBD PE=1 SV=2	3299	16045	251	155	7	7	9506	1	0	0	637.877	1273.74	2	1273.72	0.0215	0	14.79	0.68	R	LLVVYPWTQR	F			Cmpd 17019, +MS2(637.8772), 26.4-39.6eV, 64.9 min #18338
3	HBD_HUMAN	Hemoglobin subunit delta OS=Homo sapiens GN=HBD PE=1 SV=2	3299	16045	251	155	7	7	9507	1	0	0	637.877	1273.74	2	1273.72	0.0215	0	34.01	0.0081	R	LLVVYPWTQR	F			Cmpd 16211, +MS2(637.8772), 26.4-39.6eV, 61.4 min #17452
3	HBD_HUMAN	Hemoglobin subunit delta OS=Homo sapiens GN=HBD PE=1 SV=2	3299	16045	251	155	7	7	9508	1	0	0	637.877	1273.74	2	1273.72	0.0215	0	52.29	0.00012	R	LLVVYPWTQR	F			Cmpd 19204, +MS2(637.8772), 26.4-39.6eV, 75.7 min #20743
3	HBD_HUMAN	Hemoglobin subunit delta OS=Homo sapiens GN=HBD PE=1 SV=2	3299	16045	251	155	7	7	9509	1	0	0	637.877	1273.74	2	1273.72	0.0215	0	25.46	0.075	R	LLVVYPWTQR	F			Cmpd 14697, +MS2(637.8772), 26.4-39.6eV, 54.5 min #15787
3	HBD_HUMAN	Hemoglobin subunit delta OS=Homo sapiens GN=HBD PE=1 SV=2	3299	16045	251	155	7	7	9510	1	0	0	637.877	1273.74	2	1273.72	0.0216	0	49.41	0.00023	R	LLVVYPWTQR	F			Cmpd 19252, +MS2(637.8772), 26.4-39.6eV, 76.0 min #20797
3	HBD_HUMAN	Hemoglobin subunit delta OS=Homo sapiens GN=HBD PE=1 SV=2	3299	16045	251	155	7	7	9511	1	0	0	637.877	1273.74	2	1273.72	0.0216	0	23.24	0.097	R	LLVVYPWTQR	F			Cmpd 16334, +MS2(637.8772), 26.4-39.6eV, 61.9 min #17585
3	HBD_HUMAN	Hemoglobin subunit delta OS=Homo sapiens GN=HBD PE=1 SV=2	3299	16045	251	155	7	7	9512	1	0	0	637.877	1273.74	2	1273.72	0.0217	0	26.35	0.047	R	LLVVYPWTQR	F			Cmpd 17242, +MS2(637.8772), 26.4-39.6eV, 66.0 min #18583
3	HBD_HUMAN	Hemoglobin subunit delta OS=Homo sapiens GN=HBD PE=1 SV=2	3299	16045	251	155	7	7	9513	1	0	0	637.877	1273.74	2	1273.72	0.0217	0	39.08	0.0025	R	LLVVYPWTQR	F			Cmpd 16478, +MS2(637.8773), 26.4-39.6eV, 62.5 min #17744
3	HBD_HUMAN	Hemoglobin subunit delta OS=Homo sapiens GN=HBD PE=1 SV=2	3299	16045	251	155	7	7	9514	1	0	0	637.877	1273.74	2	1273.72	0.0217	0	28.67	0.028	R	LLVVYPWTQR	F			Cmpd 16447, +MS2(637.8773), 26.4-39.6eV, 62.4 min #17710
3	HBD_HUMAN	Hemoglobin subunit delta OS=Homo sapiens GN=HBD PE=1 SV=2	3299	16045	251	155	7	7	9515	1	0	0	637.877	1273.74	2	1273.72	0.0217	0	35.83	0.0053	R	LLVVYPWTQR	F			Cmpd 19916, +MS2(637.8773), 26.4-39.6eV, 79.5 min #21563
3	HBD_HUMAN	Hemoglobin subunit delta OS=Homo sapiens GN=HBD PE=1 SV=2	3299	16045	251	155	7	7	9516	1	0	0	637.877	1273.74	2	1273.72	0.0218	0	18.32	0.3	R	LLVVYPWTQR	F			Cmpd 17002, +MS2(637.8773), 26.4-39.6eV, 64.9 min #18320
3	HBD_HUMAN	Hemoglobin subunit delta OS=Homo sapiens GN=HBD PE=1 SV=2	3299	16045	251	155	7	7	9517	1	0	0	637.877	1273.74	2	1273.72	0.0218	0	42.14	0.0015	R	LLVVYPWTQR	F			Cmpd 13052, +MS2(637.8773), 26.4-39.6eV, 46.7 min #13991
3	HBD_HUMAN	Hemoglobin subunit delta OS=Homo sapiens GN=HBD PE=1 SV=2	3299	16045	251	155	7	7	9518	1	0	0	637.877	1273.74	2	1273.72	0.0218	0	29.45	0.022	R	LLVVYPWTQR	F			Cmpd 16831, +MS2(637.8773), 26.4-39.6eV, 64.1 min #18132
3	HBD_HUMAN	Hemoglobin subunit delta OS=Homo sapiens GN=HBD PE=1 SV=2	3299	16045	251	155	7	7	9519	1	0	0	637.877	1273.74	2	1273.72	0.0219	0	18.96	0.24	R	LLVVYPWTQR	F			Cmpd 15185, +MS2(637.8773), 26.4-39.6eV, 56.7 min #16322
3	HBD_HUMAN	Hemoglobin subunit delta OS=Homo sapiens GN=HBD PE=1 SV=2	3299	16045	251	155	7	7	9520	1	0	0	637.877	1273.74	2	1273.72	0.0219	0	51.53	0.00013	R	LLVVYPWTQR	F			Cmpd 17282, +MS2(637.8773), 26.4-39.6eV, 66.2 min #18627
3	HBD_HUMAN	Hemoglobin subunit delta OS=Homo sapiens GN=HBD PE=1 SV=2	3299	16045	251	155	7	7	9521	1	0	0	637.878	1273.74	2	1273.72	0.0222	0	19.38	0.22	R	LLVVYPWTQR	F			Cmpd 15267, +MS2(637.8775), 26.4-39.6eV, 57.1 min #16413
3	HBD_HUMAN	Hemoglobin subunit delta OS=Homo sapiens GN=HBD PE=1 SV=2	3299	16045	251	155	7	7	9522	1	0	0	637.878	1273.74	2	1273.72	0.0222	0	26.7	0.041	R	LLVVYPWTQR	F			Cmpd 17676, +MS2(637.8775), 26.4-39.6eV, 68.1 min #19058
3	HBD_HUMAN	Hemoglobin subunit delta OS=Homo sapiens GN=HBD PE=1 SV=2	3299	16045	251	155	7	7	9523	1	0	0	637.878	1273.74	2	1273.72	0.0222	0	13.93	1	R	LLVVYPWTQR	F			Cmpd 12684, +MS2(637.8775), 26.4-39.6eV, 45.1 min #13592
3	HBD_HUMAN	Hemoglobin subunit delta OS=Homo sapiens GN=HBD PE=1 SV=2	3299	16045	251	155	7	7	9524	1	0	0	637.878	1273.74	2	1273.72	0.0224	0	29.71	0.02	R	LLVVYPWTQR	F			Cmpd 15240, +MS2(637.8776), 26.4-39.6eV, 57.0 min #16383
3	HBD_HUMAN	Hemoglobin subunit delta OS=Homo sapiens GN=HBD PE=1 SV=2	3299	16045	251	155	7	7	9525	1	0	0	637.878	1273.74	2	1273.72	0.0224	0	29.23	0.023	R	LLVVYPWTQR	F			Cmpd 16770, +MS2(637.8776), 26.4-39.6eV, 63.8 min #18065
3	HBD_HUMAN	Hemoglobin subunit delta OS=Homo sapiens GN=HBD PE=1 SV=2	3299	16045	251	155	7	7	9526	1	0	0	637.878	1273.74	2	1273.72	0.0224	0	39.32	0.0022	R	LLVVYPWTQR	F			Cmpd 19452, +MS2(637.8776), 26.4-39.6eV, 77.0 min #21026
3	HBD_HUMAN	Hemoglobin subunit delta OS=Homo sapiens GN=HBD PE=1 SV=2	3299	16045	251	155	7	7	9527	1	0	0	637.878	1273.74	2	1273.72	0.0224	0	24.17	0.073	R	LLVVYPWTQR	F			Cmpd 15493, +MS2(637.8776), 26.4-39.6eV, 58.1 min #16661
3	HBD_HUMAN	Hemoglobin subunit delta OS=Homo sapiens GN=HBD PE=1 SV=2	3299	16045	251	155	7	7	9528	1	0	0	637.878	1273.74	2	1273.72	0.0225	0	50.55	0.00017	R	LLVVYPWTQR	F			Cmpd 19442, +MS2(637.8776), 26.4-39.6eV, 77.0 min #21014
3	HBD_HUMAN	Hemoglobin subunit delta OS=Homo sapiens GN=HBD PE=1 SV=2	3299	16045	251	155	7	7	9529	1	0	0	637.878	1273.74	2	1273.72	0.0227	0	18.23	0.28	R	LLVVYPWTQR	F			Cmpd 16745, +MS2(637.8778), 26.4-39.6eV, 63.7 min #18038
3	HBD_HUMAN	Hemoglobin subunit delta OS=Homo sapiens GN=HBD PE=1 SV=2	3299	16045	251	155	7	7	9530	1	0	0	637.878	1273.74	2	1273.72	0.0229	0	53.59	8.3e-05	R	LLVVYPWTQR	F			Cmpd 19390, +MS2(637.8779), 26.4-39.6eV, 76.7 min #20954
3	HBD_HUMAN	Hemoglobin subunit delta OS=Homo sapiens GN=HBD PE=1 SV=2	3299	16045	251	155	7	7	9531	1	0	0	637.878	1273.74	2	1273.72	0.0231	0	32.03	0.012	R	LLVVYPWTQR	F			Cmpd 19754, +MS2(637.8779), 26.4-39.6eV, 78.6 min #21361
3	HBD_HUMAN	Hemoglobin subunit delta OS=Homo sapiens GN=HBD PE=1 SV=2	3299	16045	251	155	7	7	9532	1	0	0	637.878	1273.74	2	1273.72	0.0231	0	8.52	2.7	R	LLVVYPWTQR	F			Cmpd 9969, +MS2(637.8780), 26.4-39.6eV, 34.8 min #10682
3	HBD_HUMAN	Hemoglobin subunit delta OS=Homo sapiens GN=HBD PE=1 SV=2	3299	16045	251	155	7	7	9533	1	0	0	637.878	1273.74	2	1273.72	0.0233	0	12.62	1	R	LLVVYPWTQR	F			Cmpd 10272, +MS2(637.8781), 26.4-39.6eV, 35.8 min #11004
3	HBD_HUMAN	Hemoglobin subunit delta OS=Homo sapiens GN=HBD PE=1 SV=2	3299	16045	251	155	7	7	9534	1	0	0	637.878	1273.74	2	1273.72	0.0233	0	31.7	0.013	R	LLVVYPWTQR	F			Cmpd 18741, +MS2(637.8781), 26.4-39.6eV, 73.4 min #20229
3	HBD_HUMAN	Hemoglobin subunit delta OS=Homo sapiens GN=HBD PE=1 SV=2	3299	16045	251	155	7	7	9535	1	0	0	637.878	1273.74	2	1273.72	0.0236	0	24.72	0.082	R	LLVVYPWTQR	F			Cmpd 14731, +MS2(637.8782), 26.4-39.6eV, 54.6 min #15824
6	HBE_HUMAN	Hemoglobin subunit epsilon OS=Homo sapiens GN=HBE1 PE=1 SV=2	1758	16192	208	127	2	1	9329	1	0	0	637.872	1273.73	2	1273.72	0.0103	0	7.83	4.2	R	LLVVYPWTQR	F			Cmpd 8986, +MS2(637.8716), 26.4-39.6eV, 31.9 min #9644
6	HBE_HUMAN	Hemoglobin subunit epsilon OS=Homo sapiens GN=HBE1 PE=1 SV=2	1758	16192	208	127	2	1	9330	1	0	0	637.873	1273.73	2	1273.72	0.0139	0	49.36	0.00027	R	LLVVYPWTQR	F			Cmpd 19183, +MS2(637.8734), 26.4-39.6eV, 75.6 min #20720
6	HBE_HUMAN	Hemoglobin subunit epsilon OS=Homo sapiens GN=HBE1 PE=1 SV=2	1758	16192	208	127	2	1	9331	1	0	0	637.874	1273.73	2	1273.72	0.0153	0	33.34	0.01	R	LLVVYPWTQR	F			Cmpd 19958, +MS2(637.8741), 26.4-39.6eV, 79.7 min #21613
6	HBE_HUMAN	Hemoglobin subunit epsilon OS=Homo sapiens GN=HBE1 PE=1 SV=2	1758	16192	208	127	2	1	9332	1	0	0	637.874	1273.73	2	1273.72	0.0155	0	63.71	9.5e-06	R	LLVVYPWTQR	F			Cmpd 19226, +MS2(637.8742), 26.4-39.6eV, 75.8 min #20768
6	HBE_HUMAN	Hemoglobin subunit epsilon OS=Homo sapiens GN=HBE1 PE=1 SV=2	1758	16192	208	127	2	1	9333	1	0	0	637.875	1273.73	2	1273.72	0.0161	0	30.78	0.019	R	LLVVYPWTQR	F			Cmpd 19909, +MS2(637.8745), 26.4-39.6eV, 79.4 min #21553
6	HBE_HUMAN	Hemoglobin subunit epsilon OS=Homo sapiens GN=HBE1 PE=1 SV=2	1758	16192	208	127	2	1	9334	1	0	0	637.875	1273.73	2	1273.72	0.0164	0	35.9	0.0057	R	LLVVYPWTQR	F			Cmpd 19902, +MS2(637.8746), 26.4-39.6eV, 79.4 min #21542
6	HBE_HUMAN	Hemoglobin subunit epsilon OS=Homo sapiens GN=HBE1 PE=1 SV=2	1758	16192	208	127	2	1	9335	1	0	0	637.875	1273.73	2	1273.72	0.0165	0	27.31	0.042	R	LLVVYPWTQR	F			Cmpd 19802, +MS2(637.8747), 26.4-39.6eV, 78.8 min #21416
6	HBE_HUMAN	Hemoglobin subunit epsilon OS=Homo sapiens GN=HBE1 PE=1 SV=2	1758	16192	208	127	2	1	9336	1	0	0	637.875	1273.73	2	1273.72	0.0165	0	56.84	4.6e-05	R	LLVVYPWTQR	F			Cmpd 19945, +MS2(637.8747), 21.6-32.4eV, 79.6 min #21598
6	HBE_HUMAN	Hemoglobin subunit epsilon OS=Homo sapiens GN=HBE1 PE=1 SV=2	1758	16192	208	127	2	1	9337	1	0	0	637.875	1273.74	2	1273.72	0.0168	0	38.47	0.0032	R	LLVVYPWTQR	F			Cmpd 19051, +MS2(637.8748), 26.4-39.6eV, 74.9 min #20572
6	HBE_HUMAN	Hemoglobin subunit epsilon OS=Homo sapiens GN=HBE1 PE=1 SV=2	1758	16192	208	127	2	1	9338	1	0	0	637.875	1273.74	2	1273.72	0.0169	0	47.92	0.00036	R	LLVVYPWTQR	F			Cmpd 19492, +MS2(637.8749), 26.4-39.6eV, 77.2 min #21071
6	HBE_HUMAN	Hemoglobin subunit epsilon OS=Homo sapiens GN=HBE1 PE=1 SV=2	1758	16192	208	127	2	1	9339	1	0	0	637.875	1273.74	2	1273.72	0.017	0	47.75	0.00038	R	LLVVYPWTQR	F			Cmpd 18958, +MS2(637.8749), 26.4-39.6eV, 74.5 min #20469
6	HBE_HUMAN	Hemoglobin subunit epsilon OS=Homo sapiens GN=HBE1 PE=1 SV=2	1758	16192	208	127	2	1	9340	1	0	0	637.875	1273.74	2	1273.72	0.0173	0	30.64	0.019	R	LLVVYPWTQR	F			Cmpd 19683, +MS2(637.8751), 26.4-39.6eV, 78.2 min #21283
6	HBE_HUMAN	Hemoglobin subunit epsilon OS=Homo sapiens GN=HBE1 PE=1 SV=2	1758	16192	208	127	2	1	9341	1	0	0	637.875	1273.74	2	1273.72	0.0174	0	51.29	0.00017	R	LLVVYPWTQR	F			Cmpd 19568, +MS2(637.8751), 26.4-39.6eV, 77.6 min #21156
6	HBE_HUMAN	Hemoglobin subunit epsilon OS=Homo sapiens GN=HBE1 PE=1 SV=2	1758	16192	208	127	2	1	9342	1	0	0	637.875	1273.74	2	1273.72	0.0175	0	26.27	0.053	R	LLVVYPWTQR	F			Cmpd 19857, +MS2(637.8752), 26.4-39.6eV, 79.1 min #21480
6	HBE_HUMAN	Hemoglobin subunit epsilon OS=Homo sapiens GN=HBE1 PE=1 SV=2	1758	16192	208	127	2	1	9343	1	0	0	637.875	1273.74	2	1273.72	0.0175	0	48.57	0.00031	R	LLVVYPWTQR	F			Cmpd 19243, +MS2(637.8751), 26.4-39.6eV, 75.9 min #20787
6	HBE_HUMAN	Hemoglobin subunit epsilon OS=Homo sapiens GN=HBE1 PE=1 SV=2	1758	16192	208	127	2	1	9344	1	0	0	637.875	1273.74	2	1273.72	0.0175	0	20.27	0.21	R	LLVVYPWTQR	F			Cmpd 19127, +MS2(637.8752), 26.4-39.6eV, 75.3 min #20656
6	HBE_HUMAN	Hemoglobin subunit epsilon OS=Homo sapiens GN=HBE1 PE=1 SV=2	1758	16192	208	127	2	1	9345	1	0	0	637.875	1273.74	2	1273.72	0.0176	0	20.84	0.18	R	LLVVYPWTQR	F			Cmpd 15854, +MS2(637.8752), 26.4-39.6eV, 59.8 min #17057
6	HBE_HUMAN	Hemoglobin subunit epsilon OS=Homo sapiens GN=HBE1 PE=1 SV=2	1758	16192	208	127	2	1	9346	1	0	0	637.875	1273.74	2	1273.72	0.0176	0	30.45	0.02	R	LLVVYPWTQR	F			Cmpd 16816, +MS2(637.8752), 26.4-39.6eV, 64.0 min #18116
6	HBE_HUMAN	Hemoglobin subunit epsilon OS=Homo sapiens GN=HBE1 PE=1 SV=2	1758	16192	208	127	2	1	9347	1	0	0	637.875	1273.74	2	1273.72	0.0178	0	55.9	5.8e-05	R	LLVVYPWTQR	F			Cmpd 19360, +MS2(637.8753), 26.4-39.6eV, 76.5 min #20919
6	HBE_HUMAN	Hemoglobin subunit epsilon OS=Homo sapiens GN=HBE1 PE=1 SV=2	1758	16192	208	127	2	1	9348	1	0	0	637.875	1273.74	2	1273.72	0.0178	0	16.79	0.48	R	LLVVYPWTQR	F			Cmpd 15453, +MS2(637.8753), 26.4-39.6eV, 58.0 min #16618
6	HBE_HUMAN	Hemoglobin subunit epsilon OS=Homo sapiens GN=HBE1 PE=1 SV=2	1758	16192	208	127	2	1	9349	1	0	0	637.875	1273.74	2	1273.72	0.0178	0	28.38	0.033	R	LLVVYPWTQR	F			Cmpd 19785, +MS2(637.8753), 26.4-39.6eV, 78.7 min #21396
6	HBE_HUMAN	Hemoglobin subunit epsilon OS=Homo sapiens GN=HBE1 PE=1 SV=2	1758	16192	208	127	2	1	9350	1	0	0	637.875	1273.74	2	1273.72	0.0179	0	26.45	0.052	R	LLVVYPWTQR	F			Cmpd 16292, +MS2(637.8754), 26.4-39.6eV, 61.7 min #17540
6	HBE_HUMAN	Hemoglobin subunit epsilon OS=Homo sapiens GN=HBE1 PE=1 SV=2	1758	16192	208	127	2	1	9351	1	0	0	637.875	1273.74	2	1273.72	0.0179	0	54.98	7.2e-05	R	LLVVYPWTQR	F			Cmpd 19936, +MS2(637.8754), 26.4-39.6eV, 79.6 min #21588
6	HBE_HUMAN	Hemoglobin subunit epsilon OS=Homo sapiens GN=HBE1 PE=1 SV=2	1758	16192	208	127	2	1	9352	1	0	0	637.875	1273.74	2	1273.72	0.0179	0	32.74	0.012	R	LLVVYPWTQR	F			Cmpd 19812, +MS2(637.8754), 26.4-39.6eV, 78.9 min #21427
6	HBE_HUMAN	Hemoglobin subunit epsilon OS=Homo sapiens GN=HBE1 PE=1 SV=2	1758	16192	208	127	2	1	9353	1	0	0	637.875	1273.74	2	1273.72	0.0179	0	16.58	0.49	R	LLVVYPWTQR	F			Cmpd 15283, +MS2(637.8754), 26.4-39.6eV, 57.2 min #16431
6	HBE_HUMAN	Hemoglobin subunit epsilon OS=Homo sapiens GN=HBE1 PE=1 SV=2	1758	16192	208	127	2	1	9354	1	0	0	637.875	1273.74	2	1273.72	0.0179	0	51.83	0.00015	R	LLVVYPWTQR	F			Cmpd 19001, +MS2(637.8754), 26.4-39.6eV, 74.7 min #20517
6	HBE_HUMAN	Hemoglobin subunit epsilon OS=Homo sapiens GN=HBE1 PE=1 SV=2	1758	16192	208	127	2	1	9355	1	0	0	637.875	1273.74	2	1273.72	0.018	0	7.09	4.4	R	LLVVYPWTQR	F			Cmpd 15522, +MS2(637.8754), 26.4-39.6eV, 58.3 min #16693
6	HBE_HUMAN	Hemoglobin subunit epsilon OS=Homo sapiens GN=HBE1 PE=1 SV=2	1758	16192	208	127	2	1	9356	1	0	0	637.875	1273.74	2	1273.72	0.018	0	47.42	0.0004	R	LLVVYPWTQR	F			Cmpd 19464, +MS2(637.8754), 26.4-39.6eV, 77.1 min #21039
6	HBE_HUMAN	Hemoglobin subunit epsilon OS=Homo sapiens GN=HBE1 PE=1 SV=2	1758	16192	208	127	2	1	9357	1	0	0	637.875	1273.74	2	1273.72	0.018	0	31.68	0.02	R	LLVVYPWTQR	F			Cmpd 12196, +MS2(637.8754), 26.4-39.6eV, 43.0 min #13064
6	HBE_HUMAN	Hemoglobin subunit epsilon OS=Homo sapiens GN=HBE1 PE=1 SV=2	1758	16192	208	127	2	1	9358	1	0	0	637.875	1273.74	2	1273.72	0.018	0	14.44	0.8	R	LLVVYPWTQR	F			Cmpd 17490, +MS2(637.8754), 26.4-39.6eV, 67.2 min #18854
6	HBE_HUMAN	Hemoglobin subunit epsilon OS=Homo sapiens GN=HBE1 PE=1 SV=2	1758	16192	208	127	2	1	9359	1	0	0	637.875	1273.74	2	1273.72	0.018	0	33.99	0.0089	R	LLVVYPWTQR	F			Cmpd 19173, +MS2(637.8754), 26.4-39.6eV, 75.6 min #20708
6	HBE_HUMAN	Hemoglobin subunit epsilon OS=Homo sapiens GN=HBE1 PE=1 SV=2	1758	16192	208	127	2	1	9360	1	0	0	637.875	1273.74	2	1273.72	0.018	0	37.48	0.004	R	LLVVYPWTQR	F			Cmpd 19411, +MS2(637.8754), 26.4-39.6eV, 76.8 min #20977
6	HBE_HUMAN	Hemoglobin subunit epsilon OS=Homo sapiens GN=HBE1 PE=1 SV=2	1758	16192	208	127	2	1	9361	1	0	0	637.875	1273.74	2	1273.72	0.0181	0	51.84	0.00015	R	LLVVYPWTQR	F			Cmpd 18944, +MS2(637.8755), 26.4-39.6eV, 74.4 min #20454
6	HBE_HUMAN	Hemoglobin subunit epsilon OS=Homo sapiens GN=HBE1 PE=1 SV=2	1758	16192	208	127	2	1	9362	1	0	0	637.875	1273.74	2	1273.72	0.0181	0	15.39	0.65	R	LLVVYPWTQR	F			Cmpd 15538, +MS2(637.8755), 26.4-39.6eV, 58.3 min #16710
6	HBE_HUMAN	Hemoglobin subunit epsilon OS=Homo sapiens GN=HBE1 PE=1 SV=2	1758	16192	208	127	2	1	9363	1	0	0	637.875	1273.74	2	1273.72	0.0182	0	40.82	0.0019	R	LLVVYPWTQR	F			Cmpd 19194, +MS2(637.8755), 26.4-39.6eV, 75.7 min #20732
6	HBE_HUMAN	Hemoglobin subunit epsilon OS=Homo sapiens GN=HBE1 PE=1 SV=2	1758	16192	208	127	2	1	9364	1	0	0	637.876	1273.74	2	1273.72	0.0183	0	50.91	0.00018	R	LLVVYPWTQR	F			Cmpd 19480, +MS2(637.8756), 26.4-39.6eV, 77.2 min #21058
6	HBE_HUMAN	Hemoglobin subunit epsilon OS=Homo sapiens GN=HBE1 PE=1 SV=2	1758	16192	208	127	2	1	9365	1	0	0	637.876	1273.74	2	1273.72	0.0184	0	24.74	0.097	R	LLVVYPWTQR	F			Cmpd 11939, +MS2(637.8756), 26.4-39.6eV, 42.0 min #12787
6	HBE_HUMAN	Hemoglobin subunit epsilon OS=Homo sapiens GN=HBE1 PE=1 SV=2	1758	16192	208	127	2	1	9366	1	0	0	637.876	1273.74	2	1273.72	0.0184	0	14.84	0.73	R	LLVVYPWTQR	F			Cmpd 15062, +MS2(637.8756), 26.4-39.6eV, 56.2 min #16188
6	HBE_HUMAN	Hemoglobin subunit epsilon OS=Homo sapiens GN=HBE1 PE=1 SV=2	1758	16192	208	127	2	1	9367	1	0	0	637.876	1273.74	2	1273.72	0.0184	0	17.89	0.36	R	LLVVYPWTQR	F			Cmpd 19877, +MS2(637.8756), 26.4-39.6eV, 79.2 min #21504
6	HBE_HUMAN	Hemoglobin subunit epsilon OS=Homo sapiens GN=HBE1 PE=1 SV=2	1758	16192	208	127	2	1	9368	1	0	0	637.876	1273.74	2	1273.72	0.0184	0	37.05	0.0044	R	LLVVYPWTQR	F			Cmpd 18890, +MS2(637.8756), 26.4-39.6eV, 74.1 min #20395
6	HBE_HUMAN	Hemoglobin subunit epsilon OS=Homo sapiens GN=HBE1 PE=1 SV=2	1758	16192	208	127	2	1	9369	1	0	0	637.876	1273.74	2	1273.72	0.0186	0	64.37	8.2e-06	R	LLVVYPWTQR	F			Cmpd 19091, +MS2(637.8757), 26.4-39.6eV, 75.1 min #20617
6	HBE_HUMAN	Hemoglobin subunit epsilon OS=Homo sapiens GN=HBE1 PE=1 SV=2	1758	16192	208	127	2	1	9370	1	0	0	637.876	1273.74	2	1273.72	0.0186	0	59.49	2.5e-05	R	LLVVYPWTQR	F			Cmpd 19278, +MS2(637.8757), 26.4-39.6eV, 76.1 min #20827
6	HBE_HUMAN	Hemoglobin subunit epsilon OS=Homo sapiens GN=HBE1 PE=1 SV=2	1758	16192	208	127	2	1	9371	1	0	0	637.876	1273.74	2	1273.72	0.0186	0	19.36	0.26	R	LLVVYPWTQR	F			Cmpd 16610, +MS2(637.8757), 26.4-39.6eV, 63.1 min #17890
6	HBE_HUMAN	Hemoglobin subunit epsilon OS=Homo sapiens GN=HBE1 PE=1 SV=2	1758	16192	208	127	2	1	9372	1	0	0	637.876	1273.74	2	1273.72	0.0187	0	19.37	0.26	R	LLVVYPWTQR	F			Cmpd 15749, +MS2(637.8758), 26.4-39.6eV, 59.3 min #16942
6	HBE_HUMAN	Hemoglobin subunit epsilon OS=Homo sapiens GN=HBE1 PE=1 SV=2	1758	16192	208	127	2	1	9373	1	0	0	637.876	1273.74	2	1273.72	0.0187	0	19.95	0.23	R	LLVVYPWTQR	F			Cmpd 10874, +MS2(637.8758), 26.4-39.6eV, 37.9 min #11645
6	HBE_HUMAN	Hemoglobin subunit epsilon OS=Homo sapiens GN=HBE1 PE=1 SV=2	1758	16192	208	127	2	1	9374	1	0	0	637.876	1273.74	2	1273.72	0.0187	0	23.71	0.095	R	LLVVYPWTQR	F			Cmpd 15208, +MS2(637.8758), 26.4-39.6eV, 56.8 min #16347
6	HBE_HUMAN	Hemoglobin subunit epsilon OS=Homo sapiens GN=HBE1 PE=1 SV=2	1758	16192	208	127	2	1	9375	1	0	0	637.876	1273.74	2	1273.72	0.0187	0	51.94	0.00014	R	LLVVYPWTQR	F			Cmpd 19134, +MS2(637.8758), 26.4-39.6eV, 75.4 min #20664
6	HBE_HUMAN	Hemoglobin subunit epsilon OS=Homo sapiens GN=HBE1 PE=1 SV=2	1758	16192	208	127	2	1	9376	1	0	0	637.876	1273.74	2	1273.72	0.0187	0	22.57	0.12	R	LLVVYPWTQR	F			Cmpd 16675, +MS2(637.8758), 26.4-39.6eV, 63.4 min #17961
6	HBE_HUMAN	Hemoglobin subunit epsilon OS=Homo sapiens GN=HBE1 PE=1 SV=2	1758	16192	208	127	2	1	9377	1	0	0	637.876	1273.74	2	1273.72	0.0187	0	24.86	0.073	R	LLVVYPWTQR	F			Cmpd 14870, +MS2(637.8758), 26.4-39.6eV, 55.3 min #15977
6	HBE_HUMAN	Hemoglobin subunit epsilon OS=Homo sapiens GN=HBE1 PE=1 SV=2	1758	16192	208	127	2	1	9378	1	0	0	637.876	1273.74	2	1273.72	0.0188	0	51.33	0.00016	R	LLVVYPWTQR	F			Cmpd 16588, +MS2(637.8758), 26.4-39.6eV, 63.0 min #17866
6	HBE_HUMAN	Hemoglobin subunit epsilon OS=Homo sapiens GN=HBE1 PE=1 SV=2	1758	16192	208	127	2	1	9379	1	0	0	637.876	1273.74	2	1273.72	0.0188	0	33.97	0.0089	R	LLVVYPWTQR	F			Cmpd 16463, +MS2(637.8758), 26.4-39.6eV, 62.5 min #17727
6	HBE_HUMAN	Hemoglobin subunit epsilon OS=Homo sapiens GN=HBE1 PE=1 SV=2	1758	16192	208	127	2	1	9380	1	0	0	637.876	1273.74	2	1273.72	0.0188	0	17.15	0.43	R	LLVVYPWTQR	F			Cmpd 15815, +MS2(637.8758), 26.4-39.6eV, 59.6 min #17014
6	HBE_HUMAN	Hemoglobin subunit epsilon OS=Homo sapiens GN=HBE1 PE=1 SV=2	1758	16192	208	127	2	1	9381	1	0	0	637.876	1273.74	2	1273.72	0.0188	0	22.33	0.13	R	LLVVYPWTQR	F			Cmpd 15923, +MS2(637.8758), 26.4-39.6eV, 60.1 min #17134
6	HBE_HUMAN	Hemoglobin subunit epsilon OS=Homo sapiens GN=HBE1 PE=1 SV=2	1758	16192	208	127	2	1	9382	1	0	0	637.876	1273.74	2	1273.72	0.0188	0	13.02	1.4	R	LLVVYPWTQR	F			Cmpd 14912, +MS2(637.8758), 26.4-39.6eV, 55.5 min #16023
6	HBE_HUMAN	Hemoglobin subunit epsilon OS=Homo sapiens GN=HBE1 PE=1 SV=2	1758	16192	208	127	2	1	9383	1	0	0	637.876	1273.74	2	1273.72	0.0188	0	44.5	0.00079	R	LLVVYPWTQR	F			Cmpd 17142, +MS2(637.8758), 26.4-39.6eV, 65.5 min #18473
6	HBE_HUMAN	Hemoglobin subunit epsilon OS=Homo sapiens GN=HBE1 PE=1 SV=2	1758	16192	208	127	2	1	9384	1	0	0	637.876	1273.74	2	1273.72	0.0189	0	44.8	0.00074	R	LLVVYPWTQR	F			Cmpd 16806, +MS2(637.8759), 26.4-39.6eV, 64.0 min #18105
6	HBE_HUMAN	Hemoglobin subunit epsilon OS=Homo sapiens GN=HBE1 PE=1 SV=2	1758	16192	208	127	2	1	9385	1	0	0	637.876	1273.74	2	1273.72	0.0189	0	32.89	0.011	R	LLVVYPWTQR	F			Cmpd 19845, +MS2(637.8759), 26.4-39.6eV, 79.0 min #21466
6	HBE_HUMAN	Hemoglobin subunit epsilon OS=Homo sapiens GN=HBE1 PE=1 SV=2	1758	16192	208	127	2	1	9386	1	0	0	637.876	1273.74	2	1273.72	0.0189	0	30.72	0.019	R	LLVVYPWTQR	F			Cmpd 19925, +MS2(637.8759), 26.4-39.6eV, 79.5 min #21574
6	HBE_HUMAN	Hemoglobin subunit epsilon OS=Homo sapiens GN=HBE1 PE=1 SV=2	1758	16192	208	127	2	1	9387	1	0	0	637.876	1273.74	2	1273.72	0.0189	0	43.84	0.00092	R	LLVVYPWTQR	F			Cmpd 17800, +MS2(637.8759), 26.4-39.6eV, 68.7 min #19195
6	HBE_HUMAN	Hemoglobin subunit epsilon OS=Homo sapiens GN=HBE1 PE=1 SV=2	1758	16192	208	127	2	1	9388	1	0	0	637.876	1273.74	2	1273.72	0.0189	0	16.59	0.49	R	LLVVYPWTQR	F			Cmpd 16090, +MS2(637.8759), 26.4-39.6eV, 60.9 min #17320
6	HBE_HUMAN	Hemoglobin subunit epsilon OS=Homo sapiens GN=HBE1 PE=1 SV=2	1758	16192	208	127	2	1	9389	1	0	0	637.876	1273.74	2	1273.72	0.0189	0	32.43	0.013	R	LLVVYPWTQR	F			Cmpd 15841, +MS2(637.8759), 26.4-39.6eV, 59.7 min #17043
6	HBE_HUMAN	Hemoglobin subunit epsilon OS=Homo sapiens GN=HBE1 PE=1 SV=2	1758	16192	208	127	2	1	9390	1	0	0	637.876	1273.74	2	1273.72	0.0189	0	16.22	0.53	R	LLVVYPWTQR	F			Cmpd 15756, +MS2(637.8759), 26.4-39.6eV, 59.3 min #16950
6	HBE_HUMAN	Hemoglobin subunit epsilon OS=Homo sapiens GN=HBE1 PE=1 SV=2	1758	16192	208	127	2	1	9391	1	0	0	637.876	1273.74	2	1273.72	0.019	0	25.95	0.057	R	LLVVYPWTQR	F			Cmpd 15913, +MS2(637.8759), 26.4-39.6eV, 60.0 min #17123
6	HBE_HUMAN	Hemoglobin subunit epsilon OS=Homo sapiens GN=HBE1 PE=1 SV=2	1758	16192	208	127	2	1	9392	1	0	0	637.876	1273.74	2	1273.72	0.019	0	29.79	0.023	R	LLVVYPWTQR	F			Cmpd 16914, +MS2(637.8759), 26.4-39.6eV, 64.5 min #18223
6	HBE_HUMAN	Hemoglobin subunit epsilon OS=Homo sapiens GN=HBE1 PE=1 SV=2	1758	16192	208	127	2	1	9393	1	0	0	637.876	1273.74	2	1273.72	0.019	0	29.63	0.024	R	LLVVYPWTQR	F			Cmpd 19591, +MS2(637.8759), 26.4-39.6eV, 77.8 min #21182
6	HBE_HUMAN	Hemoglobin subunit epsilon OS=Homo sapiens GN=HBE1 PE=1 SV=2	1758	16192	208	127	2	1	9394	1	0	0	637.876	1273.74	2	1273.72	0.019	0	29.17	0.027	R	LLVVYPWTQR	F			Cmpd 16065, +MS2(637.8759), 26.4-39.6eV, 60.8 min #17293
6	HBE_HUMAN	Hemoglobin subunit epsilon OS=Homo sapiens GN=HBE1 PE=1 SV=2	1758	16192	208	127	2	1	9395	1	0	0	637.876	1273.74	2	1273.72	0.0191	0	43.82	0.00092	R	LLVVYPWTQR	F			Cmpd 17435, +MS2(637.8760), 26.4-39.6eV, 66.9 min #18794
6	HBE_HUMAN	Hemoglobin subunit epsilon OS=Homo sapiens GN=HBE1 PE=1 SV=2	1758	16192	208	127	2	1	9396	1	0	0	637.876	1273.74	2	1273.72	0.0191	0	25.28	0.066	R	LLVVYPWTQR	F			Cmpd 8527, +MS2(637.8760), 26.4-39.6eV, 30.6 min #9162
6	HBE_HUMAN	Hemoglobin subunit epsilon OS=Homo sapiens GN=HBE1 PE=1 SV=2	1758	16192	208	127	2	1	9397	1	0	0	637.876	1273.74	2	1273.72	0.0191	0	29.76	0.024	R	LLVVYPWTQR	F			Cmpd 19583, +MS2(637.8760), 26.4-39.6eV, 77.7 min #21173
6	HBE_HUMAN	Hemoglobin subunit epsilon OS=Homo sapiens GN=HBE1 PE=1 SV=2	1758	16192	208	127	2	1	9398	1	0	0	637.876	1273.74	2	1273.72	0.0191	0	5.03	7	R	LLVVYPWTQR	F			Cmpd 16076, +MS2(637.8760), 26.4-39.6eV, 60.8 min #17305
6	HBE_HUMAN	Hemoglobin subunit epsilon OS=Homo sapiens GN=HBE1 PE=1 SV=2	1758	16192	208	127	2	1	9399	1	0	0	637.876	1273.74	2	1273.72	0.0191	0	22.55	0.12	R	LLVVYPWTQR	F			Cmpd 16526, +MS2(637.8760), 26.4-39.6eV, 62.7 min #17797
6	HBE_HUMAN	Hemoglobin subunit epsilon OS=Homo sapiens GN=HBE1 PE=1 SV=2	1758	16192	208	127	2	1	9400	1	0	0	637.876	1273.74	2	1273.72	0.0191	0	29.25	0.026	R	LLVVYPWTQR	F			Cmpd 15643, +MS2(637.8760), 26.4-39.6eV, 58.8 min #16826
6	HBE_HUMAN	Hemoglobin subunit epsilon OS=Homo sapiens GN=HBE1 PE=1 SV=2	1758	16192	208	127	2	1	9401	1	0	0	637.876	1273.74	2	1273.72	0.0191	0	48.1	0.00034	R	LLVVYPWTQR	F			Cmpd 19379, +MS2(637.8760), 26.4-39.6eV, 76.6 min #20941
6	HBE_HUMAN	Hemoglobin subunit epsilon OS=Homo sapiens GN=HBE1 PE=1 SV=2	1758	16192	208	127	2	1	9402	1	0	0	637.876	1273.74	2	1273.72	0.0192	0	50.7	0.00019	R	LLVVYPWTQR	F			Cmpd 19060, +MS2(637.8760), 26.4-39.6eV, 75.0 min #20582
6	HBE_HUMAN	Hemoglobin subunit epsilon OS=Homo sapiens GN=HBE1 PE=1 SV=2	1758	16192	208	127	2	1	9403	1	0	0	637.876	1273.74	2	1273.72	0.0193	0	24.63	0.077	R	LLVVYPWTQR	F			Cmpd 11411, +MS2(637.8760), 26.4-39.6eV, 39.9 min #12220
6	HBE_HUMAN	Hemoglobin subunit epsilon OS=Homo sapiens GN=HBE1 PE=1 SV=2	1758	16192	208	127	2	1	9404	1	0	0	637.876	1273.74	2	1273.72	0.0193	0	45.31	0.00065	R	LLVVYPWTQR	F			Cmpd 16198, +MS2(637.8761), 26.4-39.6eV, 61.3 min #17438
6	HBE_HUMAN	Hemoglobin subunit epsilon OS=Homo sapiens GN=HBE1 PE=1 SV=2	1758	16192	208	127	2	1	9405	1	0	0	637.876	1273.74	2	1273.72	0.0193	0	39.16	0.0027	R	LLVVYPWTQR	F			Cmpd 16397, +MS2(637.8761), 26.4-39.6eV, 62.2 min #17654
6	HBE_HUMAN	Hemoglobin subunit epsilon OS=Homo sapiens GN=HBE1 PE=1 SV=2	1758	16192	208	127	2	1	9406	1	0	0	637.876	1273.74	2	1273.72	0.0193	0	22.93	0.11	R	LLVVYPWTQR	F			Cmpd 17544, +MS2(637.8761), 26.4-39.6eV, 67.4 min #18913
6	HBE_HUMAN	Hemoglobin subunit epsilon OS=Homo sapiens GN=HBE1 PE=1 SV=2	1758	16192	208	127	2	1	9407	1	0	0	637.876	1273.74	2	1273.72	0.0193	0	15.37	0.64	R	LLVVYPWTQR	F			Cmpd 15420, +MS2(637.8761), 26.4-39.6eV, 57.8 min #16582
6	HBE_HUMAN	Hemoglobin subunit epsilon OS=Homo sapiens GN=HBE1 PE=1 SV=2	1758	16192	208	127	2	1	9408	1	0	0	637.876	1273.74	2	1273.72	0.0194	0	57.03	4.4e-05	R	LLVVYPWTQR	F			Cmpd 15780, +MS2(637.8761), 26.4-39.6eV, 59.4 min #16976
6	HBE_HUMAN	Hemoglobin subunit epsilon OS=Homo sapiens GN=HBE1 PE=1 SV=2	1758	16192	208	127	2	1	9409	1	0	0	637.876	1273.74	2	1273.72	0.0194	0	25.59	0.061	R	LLVVYPWTQR	F			Cmpd 15868, +MS2(637.8761), 26.4-39.6eV, 59.8 min #17073
6	HBE_HUMAN	Hemoglobin subunit epsilon OS=Homo sapiens GN=HBE1 PE=1 SV=2	1758	16192	208	127	2	1	9410	1	0	0	637.876	1273.74	2	1273.72	0.0194	0	41.96	0.0014	R	LLVVYPWTQR	F			Cmpd 19970, +MS2(637.8761), 21.6-32.4eV, 79.8 min #21627
6	HBE_HUMAN	Hemoglobin subunit epsilon OS=Homo sapiens GN=HBE1 PE=1 SV=2	1758	16192	208	127	2	1	9411	1	0	0	637.876	1273.74	2	1273.72	0.0194	0	30.11	0.022	R	LLVVYPWTQR	F			Cmpd 16869, +MS2(637.8761), 26.4-39.6eV, 64.3 min #18174
6	HBE_HUMAN	Hemoglobin subunit epsilon OS=Homo sapiens GN=HBE1 PE=1 SV=2	1758	16192	208	127	2	1	9412	1	0	0	637.876	1273.74	2	1273.72	0.0194	0	25.55	0.062	R	LLVVYPWTQR	F			Cmpd 15482, +MS2(637.8761), 26.4-39.6eV, 58.1 min #16649
6	HBE_HUMAN	Hemoglobin subunit epsilon OS=Homo sapiens GN=HBE1 PE=1 SV=2	1758	16192	208	127	2	1	9413	1	0	0	637.876	1273.74	2	1273.72	0.0194	0	26.25	0.053	R	LLVVYPWTQR	F			Cmpd 19725, +MS2(637.8761), 26.4-39.6eV, 78.4 min #21329
6	HBE_HUMAN	Hemoglobin subunit epsilon OS=Homo sapiens GN=HBE1 PE=1 SV=2	1758	16192	208	127	2	1	9414	1	0	0	637.876	1273.74	2	1273.72	0.0194	0	39.72	0.0024	R	LLVVYPWTQR	F			Cmpd 18917, +MS2(637.8761), 26.4-39.6eV, 74.3 min #20424
6	HBE_HUMAN	Hemoglobin subunit epsilon OS=Homo sapiens GN=HBE1 PE=1 SV=2	1758	16192	208	127	2	1	9415	1	0	0	637.876	1273.74	2	1273.72	0.0195	0	21.45	0.2	R	LLVVYPWTQR	F			Cmpd 12446, +MS2(637.8761), 26.4-39.6eV, 44.1 min #13334
6	HBE_HUMAN	Hemoglobin subunit epsilon OS=Homo sapiens GN=HBE1 PE=1 SV=2	1758	16192	208	127	2	1	9416	1	0	0	637.876	1273.74	2	1273.72	0.0195	0	35.59	0.0061	R	LLVVYPWTQR	F			Cmpd 18758, +MS2(637.8761), 26.4-39.6eV, 73.5 min #20248
6	HBE_HUMAN	Hemoglobin subunit epsilon OS=Homo sapiens GN=HBE1 PE=1 SV=2	1758	16192	208	127	2	1	9417	1	0	0	637.876	1273.74	2	1273.72	0.0195	0	33.57	0.0098	R	LLVVYPWTQR	F			Cmpd 16969, +MS2(637.8762), 26.4-39.6eV, 64.7 min #18284
6	HBE_HUMAN	Hemoglobin subunit epsilon OS=Homo sapiens GN=HBE1 PE=1 SV=2	1758	16192	208	127	2	1	9418	1	0	0	637.876	1273.74	2	1273.72	0.0195	0	29.04	0.028	R	LLVVYPWTQR	F			Cmpd 15969, +MS2(637.8762), 26.4-39.6eV, 60.3 min #17185
6	HBE_HUMAN	Hemoglobin subunit epsilon OS=Homo sapiens GN=HBE1 PE=1 SV=2	1758	16192	208	127	2	1	9419	1	0	0	637.876	1273.74	2	1273.72	0.0195	0	34	0.0088	R	LLVVYPWTQR	F			Cmpd 19739, +MS2(637.8762), 26.4-39.6eV, 78.5 min #21345
6	HBE_HUMAN	Hemoglobin subunit epsilon OS=Homo sapiens GN=HBE1 PE=1 SV=2	1758	16192	208	127	2	1	9420	1	0	0	637.876	1273.74	2	1273.72	0.0195	0	20.54	0.2	R	LLVVYPWTQR	F			Cmpd 19662, +MS2(637.8762), 26.4-39.6eV, 78.1 min #21260
6	HBE_HUMAN	Hemoglobin subunit epsilon OS=Homo sapiens GN=HBE1 PE=1 SV=2	1758	16192	208	127	2	1	9421	1	0	0	637.876	1273.74	2	1273.72	0.0196	0	46.58	0.00049	R	LLVVYPWTQR	F			Cmpd 19885, +MS2(637.8762), 26.4-39.6eV, 79.3 min #21515
6	HBE_HUMAN	Hemoglobin subunit epsilon OS=Homo sapiens GN=HBE1 PE=1 SV=2	1758	16192	208	127	2	1	9422	1	0	0	637.876	1273.74	2	1273.72	0.0196	0	18.8	0.29	R	LLVVYPWTQR	F			Cmpd 15767, +MS2(637.8762), 26.4-39.6eV, 59.4 min #16962
6	HBE_HUMAN	Hemoglobin subunit epsilon OS=Homo sapiens GN=HBE1 PE=1 SV=2	1758	16192	208	127	2	1	9423	1	0	0	637.876	1273.74	2	1273.72	0.0196	0	34.22	0.0084	R	LLVVYPWTQR	F			Cmpd 16124, +MS2(637.8762), 26.4-39.6eV, 61.0 min #17357
6	HBE_HUMAN	Hemoglobin subunit epsilon OS=Homo sapiens GN=HBE1 PE=1 SV=2	1758	16192	208	127	2	1	9424	1	0	0	637.876	1273.74	2	1273.72	0.0197	0	51.91	0.00014	R	LLVVYPWTQR	F			Cmpd 18863, +MS2(637.8762), 26.4-39.6eV, 74.0 min #20364
6	HBE_HUMAN	Hemoglobin subunit epsilon OS=Homo sapiens GN=HBE1 PE=1 SV=2	1758	16192	208	127	2	1	9425	1	0	0	637.876	1273.74	2	1273.72	0.0197	0	43.93	0.0009	R	LLVVYPWTQR	F			Cmpd 19314, +MS2(637.8763), 26.4-39.6eV, 76.3 min #20867
6	HBE_HUMAN	Hemoglobin subunit epsilon OS=Homo sapiens GN=HBE1 PE=1 SV=2	1758	16192	208	127	2	1	9426	1	0	0	637.876	1273.74	2	1273.72	0.0197	0	60.48	2e-05	R	LLVVYPWTQR	F			Cmpd 19150, +MS2(637.8763), 26.4-39.6eV, 75.4 min #20683
6	HBE_HUMAN	Hemoglobin subunit epsilon OS=Homo sapiens GN=HBE1 PE=1 SV=2	1758	16192	208	127	2	1	9427	1	0	0	637.876	1273.74	2	1273.72	0.0197	0	40.07	0.0022	R	LLVVYPWTQR	F			Cmpd 19826, +MS2(637.8763), 26.4-39.6eV, 78.9 min #21443
6	HBE_HUMAN	Hemoglobin subunit epsilon OS=Homo sapiens GN=HBE1 PE=1 SV=2	1758	16192	208	127	2	1	9428	1	0	0	637.876	1273.74	2	1273.72	0.0197	0	25.29	0.066	R	LLVVYPWTQR	F			Cmpd 16221, +MS2(637.8763), 26.4-39.6eV, 61.4 min #17463
6	HBE_HUMAN	Hemoglobin subunit epsilon OS=Homo sapiens GN=HBE1 PE=1 SV=2	1758	16192	208	127	2	1	9429	1	0	0	637.876	1273.74	2	1273.72	0.0197	0	31.06	0.017	R	LLVVYPWTQR	F			Cmpd 19893, +MS2(637.8763), 26.4-39.6eV, 79.3 min #21530
6	HBE_HUMAN	Hemoglobin subunit epsilon OS=Homo sapiens GN=HBE1 PE=1 SV=2	1758	16192	208	127	2	1	9430	1	0	0	637.876	1273.74	2	1273.72	0.0198	0	36.65	0.0048	R	LLVVYPWTQR	F			Cmpd 16347, +MS2(637.8763), 26.4-39.6eV, 61.9 min #17599
6	HBE_HUMAN	Hemoglobin subunit epsilon OS=Homo sapiens GN=HBE1 PE=1 SV=2	1758	16192	208	127	2	1	9431	1	0	0	637.876	1273.74	2	1273.72	0.0198	0	17.84	0.37	R	LLVVYPWTQR	F			Cmpd 15331, +MS2(637.8763), 26.4-39.6eV, 57.4 min #16484
6	HBE_HUMAN	Hemoglobin subunit epsilon OS=Homo sapiens GN=HBE1 PE=1 SV=2	1758	16192	208	127	2	1	9432	1	0	0	637.876	1273.74	2	1273.72	0.0198	0	19.73	0.24	R	LLVVYPWTQR	F			Cmpd 15038, +MS2(637.8763), 26.4-39.6eV, 56.1 min #16162
6	HBE_HUMAN	Hemoglobin subunit epsilon OS=Homo sapiens GN=HBE1 PE=1 SV=2	1758	16192	208	127	2	1	9433	1	0	0	637.876	1273.74	2	1273.72	0.0198	0	5.7	6	R	LLVVYPWTQR	F			Cmpd 16945, +MS2(637.8763), 26.4-39.6eV, 64.6 min #18258
6	HBE_HUMAN	Hemoglobin subunit epsilon OS=Homo sapiens GN=HBE1 PE=1 SV=2	1758	16192	208	127	2	1	9434	1	0	0	637.876	1273.74	2	1273.72	0.0199	0	34.57	0.0078	R	LLVVYPWTQR	F			Cmpd 18874, +MS2(637.8764), 26.4-39.6eV, 74.0 min #20377
6	HBE_HUMAN	Hemoglobin subunit epsilon OS=Homo sapiens GN=HBE1 PE=1 SV=2	1758	16192	208	127	2	1	9435	1	0	0	637.876	1273.74	2	1273.72	0.0199	0	19.25	0.34	R	LLVVYPWTQR	F			Cmpd 11673, +MS2(637.8764), 26.4-39.6eV, 40.9 min #12501
6	HBE_HUMAN	Hemoglobin subunit epsilon OS=Homo sapiens GN=HBE1 PE=1 SV=2	1758	16192	208	127	2	1	9436	1	0	0	637.876	1273.74	2	1273.72	0.0199	0	5.95	5.6	R	LLVVYPWTQR	F			Cmpd 15706, +MS2(637.8764), 26.4-39.6eV, 59.1 min #16896
6	HBE_HUMAN	Hemoglobin subunit epsilon OS=Homo sapiens GN=HBE1 PE=1 SV=2	1758	16192	208	127	2	1	9437	1	0	0	637.876	1273.74	2	1273.72	0.0199	0	31.45	0.016	R	LLVVYPWTQR	F			Cmpd 16577, +MS2(637.8764), 26.4-39.6eV, 63.0 min #17854
6	HBE_HUMAN	Hemoglobin subunit epsilon OS=Homo sapiens GN=HBE1 PE=1 SV=2	1758	16192	208	127	2	1	9438	1	0	0	637.876	1273.74	2	1273.72	0.0199	0	18.64	0.3	R	LLVVYPWTQR	F			Cmpd 16428, +MS2(637.8764), 26.4-39.6eV, 62.3 min #17689
6	HBE_HUMAN	Hemoglobin subunit epsilon OS=Homo sapiens GN=HBE1 PE=1 SV=2	1758	16192	208	127	2	1	9439	1	0	0	637.876	1273.74	2	1273.72	0.0199	0	55.05	6.9e-05	R	LLVVYPWTQR	F			Cmpd 19162, +MS2(637.8764), 26.4-39.6eV, 75.5 min #20696
6	HBE_HUMAN	Hemoglobin subunit epsilon OS=Homo sapiens GN=HBE1 PE=1 SV=2	1758	16192	208	127	2	1	9440	1	0	0	637.876	1273.74	2	1273.72	0.02	0	30.35	0.02	R	LLVVYPWTQR	F			Cmpd 16256, +MS2(637.8764), 26.4-39.6eV, 61.6 min #17501
6	HBE_HUMAN	Hemoglobin subunit epsilon OS=Homo sapiens GN=HBE1 PE=1 SV=2	1758	16192	208	127	2	1	9441	1	0	0	637.876	1273.74	2	1273.72	0.02	0	30.08	0.022	R	LLVVYPWTQR	F			Cmpd 16139, +MS2(637.8764), 26.4-39.6eV, 61.1 min #17373
6	HBE_HUMAN	Hemoglobin subunit epsilon OS=Homo sapiens GN=HBE1 PE=1 SV=2	1758	16192	208	127	2	1	9442	1	0	0	637.876	1273.74	2	1273.72	0.02	0	17.15	0.43	R	LLVVYPWTQR	F			Cmpd 16277, +MS2(637.8764), 26.4-39.6eV, 61.7 min #17524
6	HBE_HUMAN	Hemoglobin subunit epsilon OS=Homo sapiens GN=HBE1 PE=1 SV=2	1758	16192	208	127	2	1	9443	1	0	0	637.876	1273.74	2	1273.72	0.02	0	51.73	0.00015	R	LLVVYPWTQR	F			Cmpd 19292, +MS2(637.8764), 26.4-39.6eV, 76.2 min #20842
6	HBE_HUMAN	Hemoglobin subunit epsilon OS=Homo sapiens GN=HBE1 PE=1 SV=2	1758	16192	208	127	2	1	9444	1	0	0	637.876	1273.74	2	1273.72	0.0201	0	21.24	0.17	R	LLVVYPWTQR	F			Cmpd 19690, +MS2(637.8765), 26.4-39.6eV, 78.3 min #21291
6	HBE_HUMAN	Hemoglobin subunit epsilon OS=Homo sapiens GN=HBE1 PE=1 SV=2	1758	16192	208	127	2	1	9445	1	0	0	637.876	1273.74	2	1273.72	0.0201	0	12.1	1.4	R	LLVVYPWTQR	F			Cmpd 16373, +MS2(637.8764), 26.4-39.6eV, 62.1 min #17628
6	HBE_HUMAN	Hemoglobin subunit epsilon OS=Homo sapiens GN=HBE1 PE=1 SV=2	1758	16192	208	127	2	1	9446	1	0	0	637.876	1273.74	2	1273.72	0.0201	0	44.05	0.00087	R	LLVVYPWTQR	F			Cmpd 16561, +MS2(637.8765), 26.4-39.6eV, 62.9 min #17837
6	HBE_HUMAN	Hemoglobin subunit epsilon OS=Homo sapiens GN=HBE1 PE=1 SV=2	1758	16192	208	127	2	1	9447	1	0	0	637.876	1273.74	2	1273.72	0.0201	0	48.41	0.00032	R	LLVVYPWTQR	F			Cmpd 19259, +MS2(637.8764), 26.4-39.6eV, 76.0 min #20805
6	HBE_HUMAN	Hemoglobin subunit epsilon OS=Homo sapiens GN=HBE1 PE=1 SV=2	1758	16192	208	127	2	1	9448	1	0	0	637.876	1273.74	2	1273.72	0.0201	0	17.01	0.44	R	LLVVYPWTQR	F			Cmpd 15469, +MS2(637.8765), 26.4-39.6eV, 58.0 min #16635
6	HBE_HUMAN	Hemoglobin subunit epsilon OS=Homo sapiens GN=HBE1 PE=1 SV=2	1758	16192	208	127	2	1	9449	1	0	0	637.876	1273.74	2	1273.72	0.0201	0	14.81	0.73	R	LLVVYPWTQR	F			Cmpd 15609, +MS2(637.8765), 26.4-39.6eV, 58.7 min #16789
6	HBE_HUMAN	Hemoglobin subunit epsilon OS=Homo sapiens GN=HBE1 PE=1 SV=2	1758	16192	208	127	2	1	9450	1	0	0	637.876	1273.74	2	1273.72	0.0201	0	13.48	1	R	LLVVYPWTQR	F			Cmpd 17095, +MS2(637.8765), 26.4-39.6eV, 65.3 min #18422
6	HBE_HUMAN	Hemoglobin subunit epsilon OS=Homo sapiens GN=HBE1 PE=1 SV=2	1758	16192	208	127	2	1	9451	1	0	0	637.876	1273.74	2	1273.72	0.0201	0	39.33	0.0026	R	LLVVYPWTQR	F			Cmpd 19866, +MS2(637.8765), 26.4-39.6eV, 79.1 min #21491
6	HBE_HUMAN	Hemoglobin subunit epsilon OS=Homo sapiens GN=HBE1 PE=1 SV=2	1758	16192	208	127	2	1	9452	1	0	0	637.876	1273.74	2	1273.72	0.0201	0	48.24	0.00033	R	LLVVYPWTQR	F			Cmpd 19326, +MS2(637.8765), 26.4-39.6eV, 76.4 min #20881
6	HBE_HUMAN	Hemoglobin subunit epsilon OS=Homo sapiens GN=HBE1 PE=1 SV=2	1758	16192	208	127	2	1	9453	1	0	0	637.876	1273.74	2	1273.72	0.0201	0	19.98	0.22	R	LLVVYPWTQR	F			Cmpd 16243, +MS2(637.8765), 26.4-39.6eV, 61.5 min #17487
6	HBE_HUMAN	Hemoglobin subunit epsilon OS=Homo sapiens GN=HBE1 PE=1 SV=2	1758	16192	208	127	2	1	9454	1	0	0	637.876	1273.74	2	1273.72	0.0201	0	55.91	5.7e-05	R	LLVVYPWTQR	F			Cmpd 15945, +MS2(637.8765), 26.4-39.6eV, 60.2 min #17158
6	HBE_HUMAN	Hemoglobin subunit epsilon OS=Homo sapiens GN=HBE1 PE=1 SV=2	1758	16192	208	127	2	1	9455	1	0	0	637.876	1273.74	2	1273.72	0.0201	0	29.38	0.026	R	LLVVYPWTQR	F			Cmpd 15547, +MS2(637.8765), 26.4-39.6eV, 58.4 min #16720
6	HBE_HUMAN	Hemoglobin subunit epsilon OS=Homo sapiens GN=HBE1 PE=1 SV=2	1758	16192	208	127	2	1	9456	1	0	0	637.876	1273.74	2	1273.72	0.0201	0	35.64	0.0061	R	LLVVYPWTQR	F			Cmpd 19834, +MS2(637.8765), 26.4-39.6eV, 79.0 min #21453
6	HBE_HUMAN	Hemoglobin subunit epsilon OS=Homo sapiens GN=HBE1 PE=1 SV=2	1758	16192	208	127	2	1	9457	1	0	0	637.876	1273.74	2	1273.72	0.0202	0	25.3	0.066	R	LLVVYPWTQR	F			Cmpd 15627, +MS2(637.8765), 26.4-39.6eV, 58.8 min #16809
6	HBE_HUMAN	Hemoglobin subunit epsilon OS=Homo sapiens GN=HBE1 PE=1 SV=2	1758	16192	208	127	2	1	9458	1	0	0	637.876	1273.74	2	1273.72	0.0202	0	43.74	0.00094	R	LLVVYPWTQR	F			Cmpd 16104, +MS2(637.8765), 26.4-39.6eV, 60.9 min #17335
6	HBE_HUMAN	Hemoglobin subunit epsilon OS=Homo sapiens GN=HBE1 PE=1 SV=2	1758	16192	208	127	2	1	9459	1	0	0	637.876	1273.74	2	1273.72	0.0202	0	28.28	0.033	R	LLVVYPWTQR	F			Cmpd 9409, +MS2(637.8765), 21.6-32.4eV, 33.1 min #10090
6	HBE_HUMAN	Hemoglobin subunit epsilon OS=Homo sapiens GN=HBE1 PE=1 SV=2	1758	16192	208	127	2	1	9460	1	0	0	637.876	1273.74	2	1273.72	0.0202	0	3.46	10	R	LLVVYPWTQR	F			Cmpd 15278, +MS2(637.8765), 26.4-39.6eV, 57.2 min #16425
6	HBE_HUMAN	Hemoglobin subunit epsilon OS=Homo sapiens GN=HBE1 PE=1 SV=2	1758	16192	208	127	2	1	9461	1	0	0	637.876	1273.74	2	1273.72	0.0203	0	29.39	0.026	R	LLVVYPWTQR	F			Cmpd 17342, +MS2(637.8766), 26.4-39.6eV, 66.4 min #18692
6	HBE_HUMAN	Hemoglobin subunit epsilon OS=Homo sapiens GN=HBE1 PE=1 SV=2	1758	16192	208	127	2	1	9462	1	0	0	637.876	1273.74	2	1273.72	0.0203	0	16.7	0.47	R	LLVVYPWTQR	F			Cmpd 15130, +MS2(637.8765), 26.4-39.6eV, 56.5 min #16262
6	HBE_HUMAN	Hemoglobin subunit epsilon OS=Homo sapiens GN=HBE1 PE=1 SV=2	1758	16192	208	127	2	1	9463	1	0	0	637.876	1273.74	2	1273.72	0.0203	0	33.67	0.0095	R	LLVVYPWTQR	F			Cmpd 16637, +MS2(637.8766), 26.4-39.6eV, 63.2 min #17919
6	HBE_HUMAN	Hemoglobin subunit epsilon OS=Homo sapiens GN=HBE1 PE=1 SV=2	1758	16192	208	127	2	1	9464	1	0	0	637.877	1273.74	2	1273.72	0.0203	0	27.97	0.045	R	LLVVYPWTQR	F			Cmpd 14759, +MS2(637.8766), 26.4-39.6eV, 54.8 min #15855
6	HBE_HUMAN	Hemoglobin subunit epsilon OS=Homo sapiens GN=HBE1 PE=1 SV=2	1758	16192	208	127	2	1	9465	1	0	0	637.877	1273.74	2	1273.72	0.0203	0	25	0.07	R	LLVVYPWTQR	F			Cmpd 16653, +MS2(637.8766), 26.4-39.6eV, 63.3 min #17936
6	HBE_HUMAN	Hemoglobin subunit epsilon OS=Homo sapiens GN=HBE1 PE=1 SV=2	1758	16192	208	127	2	1	9466	1	0	0	637.877	1273.74	2	1273.72	0.0203	0	5.97	5.6	R	LLVVYPWTQR	F			Cmpd 15141, +MS2(637.8766), 26.4-39.6eV, 56.5 min #16274
6	HBE_HUMAN	Hemoglobin subunit epsilon OS=Homo sapiens GN=HBE1 PE=1 SV=2	1758	16192	208	127	2	1	9467	1	0	0	637.877	1273.74	2	1273.72	0.0203	0	39.97	0.0022	R	LLVVYPWTQR	F			Cmpd 15831, +MS2(637.8766), 26.4-39.6eV, 59.7 min #17032
6	HBE_HUMAN	Hemoglobin subunit epsilon OS=Homo sapiens GN=HBE1 PE=1 SV=2	1758	16192	208	127	2	1	9468	1	0	0	637.877	1273.74	2	1273.72	0.0204	0	56.22	5.3e-05	R	LLVVYPWTQR	F			Cmpd 7328, +MS2(637.8766), 26.4-39.6eV, 27.4 min #7902
6	HBE_HUMAN	Hemoglobin subunit epsilon OS=Homo sapiens GN=HBE1 PE=1 SV=2	1758	16192	208	127	2	1	9469	1	0	0	637.877	1273.74	2	1273.72	0.0204	0	28.4	0.032	R	LLVVYPWTQR	F			Cmpd 17079, +MS2(637.8766), 26.4-39.6eV, 65.2 min #18404
6	HBE_HUMAN	Hemoglobin subunit epsilon OS=Homo sapiens GN=HBE1 PE=1 SV=2	1758	16192	208	127	2	1	9470	1	0	0	637.877	1273.74	2	1273.72	0.0204	0	33.83	0.0091	R	LLVVYPWTQR	F			Cmpd 16755, +MS2(637.8766), 26.4-39.6eV, 63.8 min #18049
6	HBE_HUMAN	Hemoglobin subunit epsilon OS=Homo sapiens GN=HBE1 PE=1 SV=2	1758	16192	208	127	2	1	9471	1	0	0	637.877	1273.74	2	1273.72	0.0205	0	31.96	0.013	R	LLVVYPWTQR	F			Cmpd 16624, +MS2(637.8767), 26.4-39.6eV, 63.2 min #17905
6	HBE_HUMAN	Hemoglobin subunit epsilon OS=Homo sapiens GN=HBE1 PE=1 SV=2	1758	16192	208	127	2	1	9472	1	0	0	637.877	1273.74	2	1273.72	0.0205	0	23.3	0.096	R	LLVVYPWTQR	F			Cmpd 17196, +MS2(637.8767), 26.4-39.6eV, 65.8 min #18533
6	HBE_HUMAN	Hemoglobin subunit epsilon OS=Homo sapiens GN=HBE1 PE=1 SV=2	1758	16192	208	127	2	1	9473	1	0	0	637.877	1273.74	2	1273.72	0.0205	0	26.04	0.051	R	LLVVYPWTQR	F			Cmpd 15410, +MS2(637.8767), 26.4-39.6eV, 57.8 min #16571
6	HBE_HUMAN	Hemoglobin subunit epsilon OS=Homo sapiens GN=HBE1 PE=1 SV=2	1758	16192	208	127	2	1	9474	1	0	0	637.877	1273.74	2	1273.72	0.0205	0	21.7	0.14	R	LLVVYPWTQR	F			Cmpd 9646, +MS2(637.8767), 26.4-39.6eV, 33.8 min #10340
6	HBE_HUMAN	Hemoglobin subunit epsilon OS=Homo sapiens GN=HBE1 PE=1 SV=2	1758	16192	208	127	2	1	9475	1	0	0	637.877	1273.74	2	1273.72	0.0205	0	30.18	0.02	R	LLVVYPWTQR	F			Cmpd 16311, +MS2(637.8767), 26.4-39.6eV, 61.8 min #17560
6	HBE_HUMAN	Hemoglobin subunit epsilon OS=Homo sapiens GN=HBE1 PE=1 SV=2	1758	16192	208	127	2	1	9476	1	0	0	637.877	1273.74	2	1273.72	0.0206	0	39.64	0.0022	R	LLVVYPWTQR	F			Cmpd 16930, +MS2(637.8767), 26.4-39.6eV, 64.6 min #18241
6	HBE_HUMAN	Hemoglobin subunit epsilon OS=Homo sapiens GN=HBE1 PE=1 SV=2	1758	16192	208	127	2	1	9477	1	0	0	637.877	1273.74	2	1273.72	0.0206	0	39.88	0.0021	R	LLVVYPWTQR	F			Cmpd 15803, +MS2(637.8767), 26.4-39.6eV, 59.5 min #17001
6	HBE_HUMAN	Hemoglobin subunit epsilon OS=Homo sapiens GN=HBE1 PE=1 SV=2	1758	16192	208	127	2	1	9478	1	0	0	637.877	1273.74	2	1273.72	0.0206	0	25.83	0.054	R	LLVVYPWTQR	F			Cmpd 16687, +MS2(637.8767), 26.4-39.6eV, 63.4 min #17974
6	HBE_HUMAN	Hemoglobin subunit epsilon OS=Homo sapiens GN=HBE1 PE=1 SV=2	1758	16192	208	127	2	1	9479	1	0	0	637.877	1273.74	2	1273.72	0.0206	0	19.69	0.22	R	LLVVYPWTQR	F			Cmpd 15719, +MS2(637.8767), 26.4-39.6eV, 59.2 min #16910
6	HBE_HUMAN	Hemoglobin subunit epsilon OS=Homo sapiens GN=HBE1 PE=1 SV=2	1758	16192	208	127	2	1	9480	1	0	0	637.877	1273.74	2	1273.72	0.0206	0	22.85	0.11	R	LLVVYPWTQR	F			Cmpd 17034, +MS2(637.8767), 26.4-39.6eV, 65.0 min #18354
6	HBE_HUMAN	Hemoglobin subunit epsilon OS=Homo sapiens GN=HBE1 PE=1 SV=2	1758	16192	208	127	2	1	9481	1	0	0	637.877	1273.74	2	1273.72	0.0206	0	63.89	8.4e-06	R	LLVVYPWTQR	F			Cmpd 19401, +MS2(637.8767), 26.4-39.6eV, 76.7 min #20966
6	HBE_HUMAN	Hemoglobin subunit epsilon OS=Homo sapiens GN=HBE1 PE=1 SV=2	1758	16192	208	127	2	1	9482	1	0	0	637.877	1273.74	2	1273.72	0.0207	0	21.88	0.13	R	LLVVYPWTQR	F			Cmpd 16721, +MS2(637.8767), 26.4-39.6eV, 63.6 min #18012
6	HBE_HUMAN	Hemoglobin subunit epsilon OS=Homo sapiens GN=HBE1 PE=1 SV=2	1758	16192	208	127	2	1	9483	1	0	0	637.877	1273.74	2	1273.72	0.0207	0	29.65	0.022	R	LLVVYPWTQR	F			Cmpd 17329, +MS2(637.8768), 26.4-39.6eV, 66.4 min #18678
6	HBE_HUMAN	Hemoglobin subunit epsilon OS=Homo sapiens GN=HBE1 PE=1 SV=2	1758	16192	208	127	2	1	9484	1	0	0	637.877	1273.74	2	1273.72	0.0207	0	28.14	0.032	R	LLVVYPWTQR	F			Cmpd 16173, +MS2(637.8768), 26.4-39.6eV, 61.2 min #17411
6	HBE_HUMAN	Hemoglobin subunit epsilon OS=Homo sapiens GN=HBE1 PE=1 SV=2	1758	16192	208	127	2	1	9485	1	0	0	637.877	1273.74	2	1273.72	0.0207	0	22.31	0.12	R	LLVVYPWTQR	F			Cmpd 15388, +MS2(637.8768), 26.4-39.6eV, 57.7 min #16547
6	HBE_HUMAN	Hemoglobin subunit epsilon OS=Homo sapiens GN=HBE1 PE=1 SV=2	1758	16192	208	127	2	1	9486	1	0	0	637.877	1273.74	2	1273.72	0.0207	0	26.15	0.05	R	LLVVYPWTQR	F			Cmpd 19770, +MS2(637.8768), 26.4-39.6eV, 78.7 min #21380
6	HBE_HUMAN	Hemoglobin subunit epsilon OS=Homo sapiens GN=HBE1 PE=1 SV=2	1758	16192	208	127	2	1	9487	1	0	0	637.877	1273.74	2	1273.72	0.0207	0	38.87	0.0027	R	LLVVYPWTQR	F			Cmpd 16994, +MS2(637.8768), 26.4-39.6eV, 64.8 min #18311
6	HBE_HUMAN	Hemoglobin subunit epsilon OS=Homo sapiens GN=HBE1 PE=1 SV=2	1758	16192	208	127	2	1	9488	1	0	0	637.877	1273.74	2	1273.72	0.0207	0	40.72	0.0017	R	LLVVYPWTQR	F			Cmpd 16851, +MS2(637.8768), 26.4-39.6eV, 64.2 min #18154
6	HBE_HUMAN	Hemoglobin subunit epsilon OS=Homo sapiens GN=HBE1 PE=1 SV=2	1758	16192	208	127	2	1	9489	1	0	0	637.877	1273.74	2	1273.72	0.0208	0	32.89	0.011	R	LLVVYPWTQR	F			Cmpd 16981, +MS2(637.8768), 26.4-39.6eV, 64.8 min #18297
6	HBE_HUMAN	Hemoglobin subunit epsilon OS=Homo sapiens GN=HBE1 PE=1 SV=2	1758	16192	208	127	2	1	9490	1	0	0	637.877	1273.74	2	1273.72	0.0209	0	30.78	0.017	R	LLVVYPWTQR	F			Cmpd 16185, +MS2(637.8769), 26.4-39.6eV, 61.3 min #17424
6	HBE_HUMAN	Hemoglobin subunit epsilon OS=Homo sapiens GN=HBE1 PE=1 SV=2	1758	16192	208	127	2	1	9491	1	0	0	637.877	1273.74	2	1273.72	0.0209	0	28.07	0.041	R	LLVVYPWTQR	F			Cmpd 15084, +MS2(637.8769), 26.4-39.6eV, 56.3 min #16212
6	HBE_HUMAN	Hemoglobin subunit epsilon OS=Homo sapiens GN=HBE1 PE=1 SV=2	1758	16192	208	127	2	1	9492	1	0	0	637.877	1273.74	2	1273.72	0.021	0	39.08	0.0025	R	LLVVYPWTQR	F			Cmpd 16020, +MS2(637.8769), 26.4-39.6eV, 60.5 min #17243
6	HBE_HUMAN	Hemoglobin subunit epsilon OS=Homo sapiens GN=HBE1 PE=1 SV=2	1758	16192	208	127	2	1	9493	1	0	0	637.877	1273.74	2	1273.72	0.021	0	15.65	0.56	R	LLVVYPWTQR	F			Cmpd 14947, +MS2(637.8769), 26.4-39.6eV, 55.6 min #16061
6	HBE_HUMAN	Hemoglobin subunit epsilon OS=Homo sapiens GN=HBE1 PE=1 SV=2	1758	16192	208	127	2	1	9494	1	0	0	637.877	1273.74	2	1273.72	0.021	0	17.56	0.47	R	LLVVYPWTQR	F			Cmpd 15096, +MS2(637.8769), 26.4-39.6eV, 56.3 min #16225
6	HBE_HUMAN	Hemoglobin subunit epsilon OS=Homo sapiens GN=HBE1 PE=1 SV=2	1758	16192	208	127	2	1	9495	1	0	0	637.877	1273.74	2	1273.72	0.021	0	24.38	0.075	R	LLVVYPWTQR	F			Cmpd 19028, +MS2(637.8769), 26.4-39.6eV, 74.8 min #20547
6	HBE_HUMAN	Hemoglobin subunit epsilon OS=Homo sapiens GN=HBE1 PE=1 SV=2	1758	16192	208	127	2	1	9496	1	0	0	637.877	1273.74	2	1273.72	0.0211	0	17.35	0.38	R	LLVVYPWTQR	F			Cmpd 16886, +MS2(637.8769), 26.4-39.6eV, 64.3 min #18192
6	HBE_HUMAN	Hemoglobin subunit epsilon OS=Homo sapiens GN=HBE1 PE=1 SV=2	1758	16192	208	127	2	1	9497	1	0	0	637.877	1273.74	2	1273.72	0.0211	0	4.91	6.6	R	LLVVYPWTQR	F			Cmpd 19713, +MS2(637.8770), 26.4-39.6eV, 78.4 min #21316
6	HBE_HUMAN	Hemoglobin subunit epsilon OS=Homo sapiens GN=HBE1 PE=1 SV=2	1758	16192	208	127	2	1	9498	1	0	0	637.877	1273.74	2	1273.72	0.0212	0	44.24	0.00077	R	LLVVYPWTQR	F			Cmpd 19013, +MS2(637.8770), 26.4-39.6eV, 74.7 min #20530
6	HBE_HUMAN	Hemoglobin subunit epsilon OS=Homo sapiens GN=HBE1 PE=1 SV=2	1758	16192	208	127	2	1	9499	1	0	0	637.877	1273.74	2	1273.72	0.0212	0	33.63	0.0089	R	LLVVYPWTQR	F			Cmpd 16437, +MS2(637.8770), 26.4-39.6eV, 62.3 min #17699
6	HBE_HUMAN	Hemoglobin subunit epsilon OS=Homo sapiens GN=HBE1 PE=1 SV=2	1758	16192	208	127	2	1	9500	1	0	0	637.877	1273.74	2	1273.72	0.0212	0	14.24	0.77	R	LLVVYPWTQR	F			Cmpd 16318, +MS2(637.8770), 26.4-39.6eV, 61.8 min #17568
6	HBE_HUMAN	Hemoglobin subunit epsilon OS=Homo sapiens GN=HBE1 PE=1 SV=2	1758	16192	208	127	2	1	9501	1	0	0	637.877	1273.74	2	1273.72	0.0212	0	59.55	2.3e-05	R	LLVVYPWTQR	F			Cmpd 7348, +MS2(637.8770), 26.4-39.6eV, 27.4 min #7923
6	HBE_HUMAN	Hemoglobin subunit epsilon OS=Homo sapiens GN=HBE1 PE=1 SV=2	1758	16192	208	127	2	1	9502	1	0	0	637.877	1273.74	2	1273.72	0.0213	0	31.88	0.013	R	LLVVYPWTQR	F			Cmpd 14845, +MS2(637.8771), 26.4-39.6eV, 55.2 min #15949
6	HBE_HUMAN	Hemoglobin subunit epsilon OS=Homo sapiens GN=HBE1 PE=1 SV=2	1758	16192	208	127	2	1	9503	1	0	0	637.877	1273.74	2	1273.72	0.0213	0	25.78	0.054	R	LLVVYPWTQR	F			Cmpd 15053, +MS2(637.8771), 26.4-39.6eV, 56.2 min #16178
6	HBE_HUMAN	Hemoglobin subunit epsilon OS=Homo sapiens GN=HBE1 PE=1 SV=2	1758	16192	208	127	2	1	9504	1	0	0	637.877	1273.74	2	1273.72	0.0213	0	16.58	0.45	R	LLVVYPWTQR	F			Cmpd 11151, +MS2(637.8771), 26.4-39.6eV, 38.9 min #11941
6	HBE_HUMAN	Hemoglobin subunit epsilon OS=Homo sapiens GN=HBE1 PE=1 SV=2	1758	16192	208	127	2	1	9505	1	0	0	637.877	1273.74	2	1273.72	0.0215	0	54.03	8.1e-05	R	LLVVYPWTQR	F			Cmpd 19536, +MS2(637.8771), 26.4-39.6eV, 77.5 min #21120
6	HBE_HUMAN	Hemoglobin subunit epsilon OS=Homo sapiens GN=HBE1 PE=1 SV=2	1758	16192	208	127	2	1	9506	1	0	0	637.877	1273.74	2	1273.72	0.0215	0	14.79	0.68	R	LLVVYPWTQR	F			Cmpd 17019, +MS2(637.8772), 26.4-39.6eV, 64.9 min #18338
6	HBE_HUMAN	Hemoglobin subunit epsilon OS=Homo sapiens GN=HBE1 PE=1 SV=2	1758	16192	208	127	2	1	9507	1	0	0	637.877	1273.74	2	1273.72	0.0215	0	34.01	0.0081	R	LLVVYPWTQR	F			Cmpd 16211, +MS2(637.8772), 26.4-39.6eV, 61.4 min #17452
6	HBE_HUMAN	Hemoglobin subunit epsilon OS=Homo sapiens GN=HBE1 PE=1 SV=2	1758	16192	208	127	2	1	9508	1	0	0	637.877	1273.74	2	1273.72	0.0215	0	52.29	0.00012	R	LLVVYPWTQR	F			Cmpd 19204, +MS2(637.8772), 26.4-39.6eV, 75.7 min #20743
6	HBE_HUMAN	Hemoglobin subunit epsilon OS=Homo sapiens GN=HBE1 PE=1 SV=2	1758	16192	208	127	2	1	9509	1	0	0	637.877	1273.74	2	1273.72	0.0215	0	25.46	0.075	R	LLVVYPWTQR	F			Cmpd 14697, +MS2(637.8772), 26.4-39.6eV, 54.5 min #15787
6	HBE_HUMAN	Hemoglobin subunit epsilon OS=Homo sapiens GN=HBE1 PE=1 SV=2	1758	16192	208	127	2	1	9510	1	0	0	637.877	1273.74	2	1273.72	0.0216	0	49.41	0.00023	R	LLVVYPWTQR	F			Cmpd 19252, +MS2(637.8772), 26.4-39.6eV, 76.0 min #20797
6	HBE_HUMAN	Hemoglobin subunit epsilon OS=Homo sapiens GN=HBE1 PE=1 SV=2	1758	16192	208	127	2	1	9511	1	0	0	637.877	1273.74	2	1273.72	0.0216	0	23.24	0.097	R	LLVVYPWTQR	F			Cmpd 16334, +MS2(637.8772), 26.4-39.6eV, 61.9 min #17585
6	HBE_HUMAN	Hemoglobin subunit epsilon OS=Homo sapiens GN=HBE1 PE=1 SV=2	1758	16192	208	127	2	1	9512	1	0	0	637.877	1273.74	2	1273.72	0.0217	0	26.35	0.047	R	LLVVYPWTQR	F			Cmpd 17242, +MS2(637.8772), 26.4-39.6eV, 66.0 min #18583
6	HBE_HUMAN	Hemoglobin subunit epsilon OS=Homo sapiens GN=HBE1 PE=1 SV=2	1758	16192	208	127	2	1	9513	1	0	0	637.877	1273.74	2	1273.72	0.0217	0	39.08	0.0025	R	LLVVYPWTQR	F			Cmpd 16478, +MS2(637.8773), 26.4-39.6eV, 62.5 min #17744
6	HBE_HUMAN	Hemoglobin subunit epsilon OS=Homo sapiens GN=HBE1 PE=1 SV=2	1758	16192	208	127	2	1	9514	1	0	0	637.877	1273.74	2	1273.72	0.0217	0	28.67	0.028	R	LLVVYPWTQR	F			Cmpd 16447, +MS2(637.8773), 26.4-39.6eV, 62.4 min #17710
6	HBE_HUMAN	Hemoglobin subunit epsilon OS=Homo sapiens GN=HBE1 PE=1 SV=2	1758	16192	208	127	2	1	9515	1	0	0	637.877	1273.74	2	1273.72	0.0217	0	35.83	0.0053	R	LLVVYPWTQR	F			Cmpd 19916, +MS2(637.8773), 26.4-39.6eV, 79.5 min #21563
6	HBE_HUMAN	Hemoglobin subunit epsilon OS=Homo sapiens GN=HBE1 PE=1 SV=2	1758	16192	208	127	2	1	9516	1	0	0	637.877	1273.74	2	1273.72	0.0218	0	18.32	0.3	R	LLVVYPWTQR	F			Cmpd 17002, +MS2(637.8773), 26.4-39.6eV, 64.9 min #18320
6	HBE_HUMAN	Hemoglobin subunit epsilon OS=Homo sapiens GN=HBE1 PE=1 SV=2	1758	16192	208	127	2	1	9517	1	0	0	637.877	1273.74	2	1273.72	0.0218	0	42.14	0.0015	R	LLVVYPWTQR	F			Cmpd 13052, +MS2(637.8773), 26.4-39.6eV, 46.7 min #13991
6	HBE_HUMAN	Hemoglobin subunit epsilon OS=Homo sapiens GN=HBE1 PE=1 SV=2	1758	16192	208	127	2	1	9518	1	0	0	637.877	1273.74	2	1273.72	0.0218	0	29.45	0.022	R	LLVVYPWTQR	F			Cmpd 16831, +MS2(637.8773), 26.4-39.6eV, 64.1 min #18132
6	HBE_HUMAN	Hemoglobin subunit epsilon OS=Homo sapiens GN=HBE1 PE=1 SV=2	1758	16192	208	127	2	1	9519	1	0	0	637.877	1273.74	2	1273.72	0.0219	0	18.96	0.24	R	LLVVYPWTQR	F			Cmpd 15185, +MS2(637.8773), 26.4-39.6eV, 56.7 min #16322
6	HBE_HUMAN	Hemoglobin subunit epsilon OS=Homo sapiens GN=HBE1 PE=1 SV=2	1758	16192	208	127	2	1	9520	1	0	0	637.877	1273.74	2	1273.72	0.0219	0	51.53	0.00013	R	LLVVYPWTQR	F			Cmpd 17282, +MS2(637.8773), 26.4-39.6eV, 66.2 min #18627
6	HBE_HUMAN	Hemoglobin subunit epsilon OS=Homo sapiens GN=HBE1 PE=1 SV=2	1758	16192	208	127	2	1	9521	1	0	0	637.878	1273.74	2	1273.72	0.0222	0	19.38	0.22	R	LLVVYPWTQR	F			Cmpd 15267, +MS2(637.8775), 26.4-39.6eV, 57.1 min #16413
6	HBE_HUMAN	Hemoglobin subunit epsilon OS=Homo sapiens GN=HBE1 PE=1 SV=2	1758	16192	208	127	2	1	9522	1	0	0	637.878	1273.74	2	1273.72	0.0222	0	26.7	0.041	R	LLVVYPWTQR	F			Cmpd 17676, +MS2(637.8775), 26.4-39.6eV, 68.1 min #19058
6	HBE_HUMAN	Hemoglobin subunit epsilon OS=Homo sapiens GN=HBE1 PE=1 SV=2	1758	16192	208	127	2	1	9523	1	0	0	637.878	1273.74	2	1273.72	0.0222	0	13.93	1	R	LLVVYPWTQR	F			Cmpd 12684, +MS2(637.8775), 26.4-39.6eV, 45.1 min #13592
6	HBE_HUMAN	Hemoglobin subunit epsilon OS=Homo sapiens GN=HBE1 PE=1 SV=2	1758	16192	208	127	2	1	9524	1	0	0	637.878	1273.74	2	1273.72	0.0224	0	29.71	0.02	R	LLVVYPWTQR	F			Cmpd 15240, +MS2(637.8776), 26.4-39.6eV, 57.0 min #16383
6	HBE_HUMAN	Hemoglobin subunit epsilon OS=Homo sapiens GN=HBE1 PE=1 SV=2	1758	16192	208	127	2	1	9525	1	0	0	637.878	1273.74	2	1273.72	0.0224	0	29.23	0.023	R	LLVVYPWTQR	F			Cmpd 16770, +MS2(637.8776), 26.4-39.6eV, 63.8 min #18065
6	HBE_HUMAN	Hemoglobin subunit epsilon OS=Homo sapiens GN=HBE1 PE=1 SV=2	1758	16192	208	127	2	1	9526	1	0	0	637.878	1273.74	2	1273.72	0.0224	0	39.32	0.0022	R	LLVVYPWTQR	F			Cmpd 19452, +MS2(637.8776), 26.4-39.6eV, 77.0 min #21026
6	HBE_HUMAN	Hemoglobin subunit epsilon OS=Homo sapiens GN=HBE1 PE=1 SV=2	1758	16192	208	127	2	1	9527	1	0	0	637.878	1273.74	2	1273.72	0.0224	0	24.17	0.073	R	LLVVYPWTQR	F			Cmpd 15493, +MS2(637.8776), 26.4-39.6eV, 58.1 min #16661
6	HBE_HUMAN	Hemoglobin subunit epsilon OS=Homo sapiens GN=HBE1 PE=1 SV=2	1758	16192	208	127	2	1	9528	1	0	0	637.878	1273.74	2	1273.72	0.0225	0	50.55	0.00017	R	LLVVYPWTQR	F			Cmpd 19442, +MS2(637.8776), 26.4-39.6eV, 77.0 min #21014
6	HBE_HUMAN	Hemoglobin subunit epsilon OS=Homo sapiens GN=HBE1 PE=1 SV=2	1758	16192	208	127	2	1	9529	1	0	0	637.878	1273.74	2	1273.72	0.0227	0	18.23	0.28	R	LLVVYPWTQR	F			Cmpd 16745, +MS2(637.8778), 26.4-39.6eV, 63.7 min #18038
6	HBE_HUMAN	Hemoglobin subunit epsilon OS=Homo sapiens GN=HBE1 PE=1 SV=2	1758	16192	208	127	2	1	9530	1	0	0	637.878	1273.74	2	1273.72	0.0229	0	53.59	8.3e-05	R	LLVVYPWTQR	F			Cmpd 19390, +MS2(637.8779), 26.4-39.6eV, 76.7 min #20954
6	HBE_HUMAN	Hemoglobin subunit epsilon OS=Homo sapiens GN=HBE1 PE=1 SV=2	1758	16192	208	127	2	1	9531	1	0	0	637.878	1273.74	2	1273.72	0.0231	0	32.03	0.012	R	LLVVYPWTQR	F			Cmpd 19754, +MS2(637.8779), 26.4-39.6eV, 78.6 min #21361
6	HBE_HUMAN	Hemoglobin subunit epsilon OS=Homo sapiens GN=HBE1 PE=1 SV=2	1758	16192	208	127	2	1	9532	1	0	0	637.878	1273.74	2	1273.72	0.0231	0	8.52	2.7	R	LLVVYPWTQR	F			Cmpd 9969, +MS2(637.8780), 26.4-39.6eV, 34.8 min #10682
6	HBE_HUMAN	Hemoglobin subunit epsilon OS=Homo sapiens GN=HBE1 PE=1 SV=2	1758	16192	208	127	2	1	9533	1	0	0	637.878	1273.74	2	1273.72	0.0233	0	12.62	1	R	LLVVYPWTQR	F			Cmpd 10272, +MS2(637.8781), 26.4-39.6eV, 35.8 min #11004
6	HBE_HUMAN	Hemoglobin subunit epsilon OS=Homo sapiens GN=HBE1 PE=1 SV=2	1758	16192	208	127	2	1	9534	1	0	0	637.878	1273.74	2	1273.72	0.0233	0	31.7	0.013	R	LLVVYPWTQR	F			Cmpd 18741, +MS2(637.8781), 26.4-39.6eV, 73.4 min #20229
6	HBE_HUMAN	Hemoglobin subunit epsilon OS=Homo sapiens GN=HBE1 PE=1 SV=2	1758	16192	208	127	2	1	9535	1	0	0	637.878	1273.74	2	1273.72	0.0236	0	24.72	0.082	R	LLVVYPWTQR	F			Cmpd 14731, +MS2(637.8782), 26.4-39.6eV, 54.6 min #15824
7	HBG1_HUMAN	Hemoglobin subunit gamma-1 OS=Homo sapiens GN=HBG1 PE=1 SV=2	1758	16130	208	127	2	1	9329	1	0	0	637.872	1273.73	2	1273.72	0.0103	0	7.83	4.2	R	LLVVYPWTQR	F			Cmpd 8986, +MS2(637.8716), 26.4-39.6eV, 31.9 min #9644
7	HBG1_HUMAN	Hemoglobin subunit gamma-1 OS=Homo sapiens GN=HBG1 PE=1 SV=2	1758	16130	208	127	2	1	9330	1	0	0	637.873	1273.73	2	1273.72	0.0139	0	49.36	0.00027	R	LLVVYPWTQR	F			Cmpd 19183, +MS2(637.8734), 26.4-39.6eV, 75.6 min #20720
7	HBG1_HUMAN	Hemoglobin subunit gamma-1 OS=Homo sapiens GN=HBG1 PE=1 SV=2	1758	16130	208	127	2	1	9331	1	0	0	637.874	1273.73	2	1273.72	0.0153	0	33.34	0.01	R	LLVVYPWTQR	F			Cmpd 19958, +MS2(637.8741), 26.4-39.6eV, 79.7 min #21613
7	HBG1_HUMAN	Hemoglobin subunit gamma-1 OS=Homo sapiens GN=HBG1 PE=1 SV=2	1758	16130	208	127	2	1	9332	1	0	0	637.874	1273.73	2	1273.72	0.0155	0	63.71	9.5e-06	R	LLVVYPWTQR	F			Cmpd 19226, +MS2(637.8742), 26.4-39.6eV, 75.8 min #20768
7	HBG1_HUMAN	Hemoglobin subunit gamma-1 OS=Homo sapiens GN=HBG1 PE=1 SV=2	1758	16130	208	127	2	1	9333	1	0	0	637.875	1273.73	2	1273.72	0.0161	0	30.78	0.019	R	LLVVYPWTQR	F			Cmpd 19909, +MS2(637.8745), 26.4-39.6eV, 79.4 min #21553
7	HBG1_HUMAN	Hemoglobin subunit gamma-1 OS=Homo sapiens GN=HBG1 PE=1 SV=2	1758	16130	208	127	2	1	9334	1	0	0	637.875	1273.73	2	1273.72	0.0164	0	35.9	0.0057	R	LLVVYPWTQR	F			Cmpd 19902, +MS2(637.8746), 26.4-39.6eV, 79.4 min #21542
7	HBG1_HUMAN	Hemoglobin subunit gamma-1 OS=Homo sapiens GN=HBG1 PE=1 SV=2	1758	16130	208	127	2	1	9335	1	0	0	637.875	1273.73	2	1273.72	0.0165	0	27.31	0.042	R	LLVVYPWTQR	F			Cmpd 19802, +MS2(637.8747), 26.4-39.6eV, 78.8 min #21416
7	HBG1_HUMAN	Hemoglobin subunit gamma-1 OS=Homo sapiens GN=HBG1 PE=1 SV=2	1758	16130	208	127	2	1	9336	1	0	0	637.875	1273.73	2	1273.72	0.0165	0	56.84	4.6e-05	R	LLVVYPWTQR	F			Cmpd 19945, +MS2(637.8747), 21.6-32.4eV, 79.6 min #21598
7	HBG1_HUMAN	Hemoglobin subunit gamma-1 OS=Homo sapiens GN=HBG1 PE=1 SV=2	1758	16130	208	127	2	1	9337	1	0	0	637.875	1273.74	2	1273.72	0.0168	0	38.47	0.0032	R	LLVVYPWTQR	F			Cmpd 19051, +MS2(637.8748), 26.4-39.6eV, 74.9 min #20572
7	HBG1_HUMAN	Hemoglobin subunit gamma-1 OS=Homo sapiens GN=HBG1 PE=1 SV=2	1758	16130	208	127	2	1	9338	1	0	0	637.875	1273.74	2	1273.72	0.0169	0	47.92	0.00036	R	LLVVYPWTQR	F			Cmpd 19492, +MS2(637.8749), 26.4-39.6eV, 77.2 min #21071
7	HBG1_HUMAN	Hemoglobin subunit gamma-1 OS=Homo sapiens GN=HBG1 PE=1 SV=2	1758	16130	208	127	2	1	9339	1	0	0	637.875	1273.74	2	1273.72	0.017	0	47.75	0.00038	R	LLVVYPWTQR	F			Cmpd 18958, +MS2(637.8749), 26.4-39.6eV, 74.5 min #20469
7	HBG1_HUMAN	Hemoglobin subunit gamma-1 OS=Homo sapiens GN=HBG1 PE=1 SV=2	1758	16130	208	127	2	1	9340	1	0	0	637.875	1273.74	2	1273.72	0.0173	0	30.64	0.019	R	LLVVYPWTQR	F			Cmpd 19683, +MS2(637.8751), 26.4-39.6eV, 78.2 min #21283
7	HBG1_HUMAN	Hemoglobin subunit gamma-1 OS=Homo sapiens GN=HBG1 PE=1 SV=2	1758	16130	208	127	2	1	9341	1	0	0	637.875	1273.74	2	1273.72	0.0174	0	51.29	0.00017	R	LLVVYPWTQR	F			Cmpd 19568, +MS2(637.8751), 26.4-39.6eV, 77.6 min #21156
7	HBG1_HUMAN	Hemoglobin subunit gamma-1 OS=Homo sapiens GN=HBG1 PE=1 SV=2	1758	16130	208	127	2	1	9342	1	0	0	637.875	1273.74	2	1273.72	0.0175	0	26.27	0.053	R	LLVVYPWTQR	F			Cmpd 19857, +MS2(637.8752), 26.4-39.6eV, 79.1 min #21480
7	HBG1_HUMAN	Hemoglobin subunit gamma-1 OS=Homo sapiens GN=HBG1 PE=1 SV=2	1758	16130	208	127	2	1	9343	1	0	0	637.875	1273.74	2	1273.72	0.0175	0	48.57	0.00031	R	LLVVYPWTQR	F			Cmpd 19243, +MS2(637.8751), 26.4-39.6eV, 75.9 min #20787
7	HBG1_HUMAN	Hemoglobin subunit gamma-1 OS=Homo sapiens GN=HBG1 PE=1 SV=2	1758	16130	208	127	2	1	9344	1	0	0	637.875	1273.74	2	1273.72	0.0175	0	20.27	0.21	R	LLVVYPWTQR	F			Cmpd 19127, +MS2(637.8752), 26.4-39.6eV, 75.3 min #20656
7	HBG1_HUMAN	Hemoglobin subunit gamma-1 OS=Homo sapiens GN=HBG1 PE=1 SV=2	1758	16130	208	127	2	1	9345	1	0	0	637.875	1273.74	2	1273.72	0.0176	0	20.84	0.18	R	LLVVYPWTQR	F			Cmpd 15854, +MS2(637.8752), 26.4-39.6eV, 59.8 min #17057
7	HBG1_HUMAN	Hemoglobin subunit gamma-1 OS=Homo sapiens GN=HBG1 PE=1 SV=2	1758	16130	208	127	2	1	9346	1	0	0	637.875	1273.74	2	1273.72	0.0176	0	30.45	0.02	R	LLVVYPWTQR	F			Cmpd 16816, +MS2(637.8752), 26.4-39.6eV, 64.0 min #18116
7	HBG1_HUMAN	Hemoglobin subunit gamma-1 OS=Homo sapiens GN=HBG1 PE=1 SV=2	1758	16130	208	127	2	1	9347	1	0	0	637.875	1273.74	2	1273.72	0.0178	0	55.9	5.8e-05	R	LLVVYPWTQR	F			Cmpd 19360, +MS2(637.8753), 26.4-39.6eV, 76.5 min #20919
7	HBG1_HUMAN	Hemoglobin subunit gamma-1 OS=Homo sapiens GN=HBG1 PE=1 SV=2	1758	16130	208	127	2	1	9348	1	0	0	637.875	1273.74	2	1273.72	0.0178	0	16.79	0.48	R	LLVVYPWTQR	F			Cmpd 15453, +MS2(637.8753), 26.4-39.6eV, 58.0 min #16618
7	HBG1_HUMAN	Hemoglobin subunit gamma-1 OS=Homo sapiens GN=HBG1 PE=1 SV=2	1758	16130	208	127	2	1	9349	1	0	0	637.875	1273.74	2	1273.72	0.0178	0	28.38	0.033	R	LLVVYPWTQR	F			Cmpd 19785, +MS2(637.8753), 26.4-39.6eV, 78.7 min #21396
7	HBG1_HUMAN	Hemoglobin subunit gamma-1 OS=Homo sapiens GN=HBG1 PE=1 SV=2	1758	16130	208	127	2	1	9350	1	0	0	637.875	1273.74	2	1273.72	0.0179	0	26.45	0.052	R	LLVVYPWTQR	F			Cmpd 16292, +MS2(637.8754), 26.4-39.6eV, 61.7 min #17540
7	HBG1_HUMAN	Hemoglobin subunit gamma-1 OS=Homo sapiens GN=HBG1 PE=1 SV=2	1758	16130	208	127	2	1	9351	1	0	0	637.875	1273.74	2	1273.72	0.0179	0	54.98	7.2e-05	R	LLVVYPWTQR	F			Cmpd 19936, +MS2(637.8754), 26.4-39.6eV, 79.6 min #21588
7	HBG1_HUMAN	Hemoglobin subunit gamma-1 OS=Homo sapiens GN=HBG1 PE=1 SV=2	1758	16130	208	127	2	1	9352	1	0	0	637.875	1273.74	2	1273.72	0.0179	0	32.74	0.012	R	LLVVYPWTQR	F			Cmpd 19812, +MS2(637.8754), 26.4-39.6eV, 78.9 min #21427
7	HBG1_HUMAN	Hemoglobin subunit gamma-1 OS=Homo sapiens GN=HBG1 PE=1 SV=2	1758	16130	208	127	2	1	9353	1	0	0	637.875	1273.74	2	1273.72	0.0179	0	16.58	0.49	R	LLVVYPWTQR	F			Cmpd 15283, +MS2(637.8754), 26.4-39.6eV, 57.2 min #16431
7	HBG1_HUMAN	Hemoglobin subunit gamma-1 OS=Homo sapiens GN=HBG1 PE=1 SV=2	1758	16130	208	127	2	1	9354	1	0	0	637.875	1273.74	2	1273.72	0.0179	0	51.83	0.00015	R	LLVVYPWTQR	F			Cmpd 19001, +MS2(637.8754), 26.4-39.6eV, 74.7 min #20517
7	HBG1_HUMAN	Hemoglobin subunit gamma-1 OS=Homo sapiens GN=HBG1 PE=1 SV=2	1758	16130	208	127	2	1	9355	1	0	0	637.875	1273.74	2	1273.72	0.018	0	7.09	4.4	R	LLVVYPWTQR	F			Cmpd 15522, +MS2(637.8754), 26.4-39.6eV, 58.3 min #16693
7	HBG1_HUMAN	Hemoglobin subunit gamma-1 OS=Homo sapiens GN=HBG1 PE=1 SV=2	1758	16130	208	127	2	1	9356	1	0	0	637.875	1273.74	2	1273.72	0.018	0	47.42	0.0004	R	LLVVYPWTQR	F			Cmpd 19464, +MS2(637.8754), 26.4-39.6eV, 77.1 min #21039
7	HBG1_HUMAN	Hemoglobin subunit gamma-1 OS=Homo sapiens GN=HBG1 PE=1 SV=2	1758	16130	208	127	2	1	9357	1	0	0	637.875	1273.74	2	1273.72	0.018	0	31.68	0.02	R	LLVVYPWTQR	F			Cmpd 12196, +MS2(637.8754), 26.4-39.6eV, 43.0 min #13064
7	HBG1_HUMAN	Hemoglobin subunit gamma-1 OS=Homo sapiens GN=HBG1 PE=1 SV=2	1758	16130	208	127	2	1	9358	1	0	0	637.875	1273.74	2	1273.72	0.018	0	14.44	0.8	R	LLVVYPWTQR	F			Cmpd 17490, +MS2(637.8754), 26.4-39.6eV, 67.2 min #18854
7	HBG1_HUMAN	Hemoglobin subunit gamma-1 OS=Homo sapiens GN=HBG1 PE=1 SV=2	1758	16130	208	127	2	1	9359	1	0	0	637.875	1273.74	2	1273.72	0.018	0	33.99	0.0089	R	LLVVYPWTQR	F			Cmpd 19173, +MS2(637.8754), 26.4-39.6eV, 75.6 min #20708
7	HBG1_HUMAN	Hemoglobin subunit gamma-1 OS=Homo sapiens GN=HBG1 PE=1 SV=2	1758	16130	208	127	2	1	9360	1	0	0	637.875	1273.74	2	1273.72	0.018	0	37.48	0.004	R	LLVVYPWTQR	F			Cmpd 19411, +MS2(637.8754), 26.4-39.6eV, 76.8 min #20977
7	HBG1_HUMAN	Hemoglobin subunit gamma-1 OS=Homo sapiens GN=HBG1 PE=1 SV=2	1758	16130	208	127	2	1	9361	1	0	0	637.875	1273.74	2	1273.72	0.0181	0	51.84	0.00015	R	LLVVYPWTQR	F			Cmpd 18944, +MS2(637.8755), 26.4-39.6eV, 74.4 min #20454
7	HBG1_HUMAN	Hemoglobin subunit gamma-1 OS=Homo sapiens GN=HBG1 PE=1 SV=2	1758	16130	208	127	2	1	9362	1	0	0	637.875	1273.74	2	1273.72	0.0181	0	15.39	0.65	R	LLVVYPWTQR	F			Cmpd 15538, +MS2(637.8755), 26.4-39.6eV, 58.3 min #16710
7	HBG1_HUMAN	Hemoglobin subunit gamma-1 OS=Homo sapiens GN=HBG1 PE=1 SV=2	1758	16130	208	127	2	1	9363	1	0	0	637.875	1273.74	2	1273.72	0.0182	0	40.82	0.0019	R	LLVVYPWTQR	F			Cmpd 19194, +MS2(637.8755), 26.4-39.6eV, 75.7 min #20732
7	HBG1_HUMAN	Hemoglobin subunit gamma-1 OS=Homo sapiens GN=HBG1 PE=1 SV=2	1758	16130	208	127	2	1	9364	1	0	0	637.876	1273.74	2	1273.72	0.0183	0	50.91	0.00018	R	LLVVYPWTQR	F			Cmpd 19480, +MS2(637.8756), 26.4-39.6eV, 77.2 min #21058
7	HBG1_HUMAN	Hemoglobin subunit gamma-1 OS=Homo sapiens GN=HBG1 PE=1 SV=2	1758	16130	208	127	2	1	9365	1	0	0	637.876	1273.74	2	1273.72	0.0184	0	24.74	0.097	R	LLVVYPWTQR	F			Cmpd 11939, +MS2(637.8756), 26.4-39.6eV, 42.0 min #12787
7	HBG1_HUMAN	Hemoglobin subunit gamma-1 OS=Homo sapiens GN=HBG1 PE=1 SV=2	1758	16130	208	127	2	1	9366	1	0	0	637.876	1273.74	2	1273.72	0.0184	0	14.84	0.73	R	LLVVYPWTQR	F			Cmpd 15062, +MS2(637.8756), 26.4-39.6eV, 56.2 min #16188
7	HBG1_HUMAN	Hemoglobin subunit gamma-1 OS=Homo sapiens GN=HBG1 PE=1 SV=2	1758	16130	208	127	2	1	9367	1	0	0	637.876	1273.74	2	1273.72	0.0184	0	17.89	0.36	R	LLVVYPWTQR	F			Cmpd 19877, +MS2(637.8756), 26.4-39.6eV, 79.2 min #21504
7	HBG1_HUMAN	Hemoglobin subunit gamma-1 OS=Homo sapiens GN=HBG1 PE=1 SV=2	1758	16130	208	127	2	1	9368	1	0	0	637.876	1273.74	2	1273.72	0.0184	0	37.05	0.0044	R	LLVVYPWTQR	F			Cmpd 18890, +MS2(637.8756), 26.4-39.6eV, 74.1 min #20395
7	HBG1_HUMAN	Hemoglobin subunit gamma-1 OS=Homo sapiens GN=HBG1 PE=1 SV=2	1758	16130	208	127	2	1	9369	1	0	0	637.876	1273.74	2	1273.72	0.0186	0	64.37	8.2e-06	R	LLVVYPWTQR	F			Cmpd 19091, +MS2(637.8757), 26.4-39.6eV, 75.1 min #20617
7	HBG1_HUMAN	Hemoglobin subunit gamma-1 OS=Homo sapiens GN=HBG1 PE=1 SV=2	1758	16130	208	127	2	1	9370	1	0	0	637.876	1273.74	2	1273.72	0.0186	0	59.49	2.5e-05	R	LLVVYPWTQR	F			Cmpd 19278, +MS2(637.8757), 26.4-39.6eV, 76.1 min #20827
7	HBG1_HUMAN	Hemoglobin subunit gamma-1 OS=Homo sapiens GN=HBG1 PE=1 SV=2	1758	16130	208	127	2	1	9371	1	0	0	637.876	1273.74	2	1273.72	0.0186	0	19.36	0.26	R	LLVVYPWTQR	F			Cmpd 16610, +MS2(637.8757), 26.4-39.6eV, 63.1 min #17890
7	HBG1_HUMAN	Hemoglobin subunit gamma-1 OS=Homo sapiens GN=HBG1 PE=1 SV=2	1758	16130	208	127	2	1	9372	1	0	0	637.876	1273.74	2	1273.72	0.0187	0	19.37	0.26	R	LLVVYPWTQR	F			Cmpd 15749, +MS2(637.8758), 26.4-39.6eV, 59.3 min #16942
7	HBG1_HUMAN	Hemoglobin subunit gamma-1 OS=Homo sapiens GN=HBG1 PE=1 SV=2	1758	16130	208	127	2	1	9373	1	0	0	637.876	1273.74	2	1273.72	0.0187	0	19.95	0.23	R	LLVVYPWTQR	F			Cmpd 10874, +MS2(637.8758), 26.4-39.6eV, 37.9 min #11645
7	HBG1_HUMAN	Hemoglobin subunit gamma-1 OS=Homo sapiens GN=HBG1 PE=1 SV=2	1758	16130	208	127	2	1	9374	1	0	0	637.876	1273.74	2	1273.72	0.0187	0	23.71	0.095	R	LLVVYPWTQR	F			Cmpd 15208, +MS2(637.8758), 26.4-39.6eV, 56.8 min #16347
7	HBG1_HUMAN	Hemoglobin subunit gamma-1 OS=Homo sapiens GN=HBG1 PE=1 SV=2	1758	16130	208	127	2	1	9375	1	0	0	637.876	1273.74	2	1273.72	0.0187	0	51.94	0.00014	R	LLVVYPWTQR	F			Cmpd 19134, +MS2(637.8758), 26.4-39.6eV, 75.4 min #20664
7	HBG1_HUMAN	Hemoglobin subunit gamma-1 OS=Homo sapiens GN=HBG1 PE=1 SV=2	1758	16130	208	127	2	1	9376	1	0	0	637.876	1273.74	2	1273.72	0.0187	0	22.57	0.12	R	LLVVYPWTQR	F			Cmpd 16675, +MS2(637.8758), 26.4-39.6eV, 63.4 min #17961
7	HBG1_HUMAN	Hemoglobin subunit gamma-1 OS=Homo sapiens GN=HBG1 PE=1 SV=2	1758	16130	208	127	2	1	9377	1	0	0	637.876	1273.74	2	1273.72	0.0187	0	24.86	0.073	R	LLVVYPWTQR	F			Cmpd 14870, +MS2(637.8758), 26.4-39.6eV, 55.3 min #15977
7	HBG1_HUMAN	Hemoglobin subunit gamma-1 OS=Homo sapiens GN=HBG1 PE=1 SV=2	1758	16130	208	127	2	1	9378	1	0	0	637.876	1273.74	2	1273.72	0.0188	0	51.33	0.00016	R	LLVVYPWTQR	F			Cmpd 16588, +MS2(637.8758), 26.4-39.6eV, 63.0 min #17866
7	HBG1_HUMAN	Hemoglobin subunit gamma-1 OS=Homo sapiens GN=HBG1 PE=1 SV=2	1758	16130	208	127	2	1	9379	1	0	0	637.876	1273.74	2	1273.72	0.0188	0	33.97	0.0089	R	LLVVYPWTQR	F			Cmpd 16463, +MS2(637.8758), 26.4-39.6eV, 62.5 min #17727
7	HBG1_HUMAN	Hemoglobin subunit gamma-1 OS=Homo sapiens GN=HBG1 PE=1 SV=2	1758	16130	208	127	2	1	9380	1	0	0	637.876	1273.74	2	1273.72	0.0188	0	17.15	0.43	R	LLVVYPWTQR	F			Cmpd 15815, +MS2(637.8758), 26.4-39.6eV, 59.6 min #17014
7	HBG1_HUMAN	Hemoglobin subunit gamma-1 OS=Homo sapiens GN=HBG1 PE=1 SV=2	1758	16130	208	127	2	1	9381	1	0	0	637.876	1273.74	2	1273.72	0.0188	0	22.33	0.13	R	LLVVYPWTQR	F			Cmpd 15923, +MS2(637.8758), 26.4-39.6eV, 60.1 min #17134
7	HBG1_HUMAN	Hemoglobin subunit gamma-1 OS=Homo sapiens GN=HBG1 PE=1 SV=2	1758	16130	208	127	2	1	9382	1	0	0	637.876	1273.74	2	1273.72	0.0188	0	13.02	1.4	R	LLVVYPWTQR	F			Cmpd 14912, +MS2(637.8758), 26.4-39.6eV, 55.5 min #16023
7	HBG1_HUMAN	Hemoglobin subunit gamma-1 OS=Homo sapiens GN=HBG1 PE=1 SV=2	1758	16130	208	127	2	1	9383	1	0	0	637.876	1273.74	2	1273.72	0.0188	0	44.5	0.00079	R	LLVVYPWTQR	F			Cmpd 17142, +MS2(637.8758), 26.4-39.6eV, 65.5 min #18473
7	HBG1_HUMAN	Hemoglobin subunit gamma-1 OS=Homo sapiens GN=HBG1 PE=1 SV=2	1758	16130	208	127	2	1	9384	1	0	0	637.876	1273.74	2	1273.72	0.0189	0	44.8	0.00074	R	LLVVYPWTQR	F			Cmpd 16806, +MS2(637.8759), 26.4-39.6eV, 64.0 min #18105
7	HBG1_HUMAN	Hemoglobin subunit gamma-1 OS=Homo sapiens GN=HBG1 PE=1 SV=2	1758	16130	208	127	2	1	9385	1	0	0	637.876	1273.74	2	1273.72	0.0189	0	32.89	0.011	R	LLVVYPWTQR	F			Cmpd 19845, +MS2(637.8759), 26.4-39.6eV, 79.0 min #21466
7	HBG1_HUMAN	Hemoglobin subunit gamma-1 OS=Homo sapiens GN=HBG1 PE=1 SV=2	1758	16130	208	127	2	1	9386	1	0	0	637.876	1273.74	2	1273.72	0.0189	0	30.72	0.019	R	LLVVYPWTQR	F			Cmpd 19925, +MS2(637.8759), 26.4-39.6eV, 79.5 min #21574
7	HBG1_HUMAN	Hemoglobin subunit gamma-1 OS=Homo sapiens GN=HBG1 PE=1 SV=2	1758	16130	208	127	2	1	9387	1	0	0	637.876	1273.74	2	1273.72	0.0189	0	43.84	0.00092	R	LLVVYPWTQR	F			Cmpd 17800, +MS2(637.8759), 26.4-39.6eV, 68.7 min #19195
7	HBG1_HUMAN	Hemoglobin subunit gamma-1 OS=Homo sapiens GN=HBG1 PE=1 SV=2	1758	16130	208	127	2	1	9388	1	0	0	637.876	1273.74	2	1273.72	0.0189	0	16.59	0.49	R	LLVVYPWTQR	F			Cmpd 16090, +MS2(637.8759), 26.4-39.6eV, 60.9 min #17320
7	HBG1_HUMAN	Hemoglobin subunit gamma-1 OS=Homo sapiens GN=HBG1 PE=1 SV=2	1758	16130	208	127	2	1	9389	1	0	0	637.876	1273.74	2	1273.72	0.0189	0	32.43	0.013	R	LLVVYPWTQR	F			Cmpd 15841, +MS2(637.8759), 26.4-39.6eV, 59.7 min #17043
7	HBG1_HUMAN	Hemoglobin subunit gamma-1 OS=Homo sapiens GN=HBG1 PE=1 SV=2	1758	16130	208	127	2	1	9390	1	0	0	637.876	1273.74	2	1273.72	0.0189	0	16.22	0.53	R	LLVVYPWTQR	F			Cmpd 15756, +MS2(637.8759), 26.4-39.6eV, 59.3 min #16950
7	HBG1_HUMAN	Hemoglobin subunit gamma-1 OS=Homo sapiens GN=HBG1 PE=1 SV=2	1758	16130	208	127	2	1	9391	1	0	0	637.876	1273.74	2	1273.72	0.019	0	25.95	0.057	R	LLVVYPWTQR	F			Cmpd 15913, +MS2(637.8759), 26.4-39.6eV, 60.0 min #17123
7	HBG1_HUMAN	Hemoglobin subunit gamma-1 OS=Homo sapiens GN=HBG1 PE=1 SV=2	1758	16130	208	127	2	1	9392	1	0	0	637.876	1273.74	2	1273.72	0.019	0	29.79	0.023	R	LLVVYPWTQR	F			Cmpd 16914, +MS2(637.8759), 26.4-39.6eV, 64.5 min #18223
7	HBG1_HUMAN	Hemoglobin subunit gamma-1 OS=Homo sapiens GN=HBG1 PE=1 SV=2	1758	16130	208	127	2	1	9393	1	0	0	637.876	1273.74	2	1273.72	0.019	0	29.63	0.024	R	LLVVYPWTQR	F			Cmpd 19591, +MS2(637.8759), 26.4-39.6eV, 77.8 min #21182
7	HBG1_HUMAN	Hemoglobin subunit gamma-1 OS=Homo sapiens GN=HBG1 PE=1 SV=2	1758	16130	208	127	2	1	9394	1	0	0	637.876	1273.74	2	1273.72	0.019	0	29.17	0.027	R	LLVVYPWTQR	F			Cmpd 16065, +MS2(637.8759), 26.4-39.6eV, 60.8 min #17293
7	HBG1_HUMAN	Hemoglobin subunit gamma-1 OS=Homo sapiens GN=HBG1 PE=1 SV=2	1758	16130	208	127	2	1	9395	1	0	0	637.876	1273.74	2	1273.72	0.0191	0	43.82	0.00092	R	LLVVYPWTQR	F			Cmpd 17435, +MS2(637.8760), 26.4-39.6eV, 66.9 min #18794
7	HBG1_HUMAN	Hemoglobin subunit gamma-1 OS=Homo sapiens GN=HBG1 PE=1 SV=2	1758	16130	208	127	2	1	9396	1	0	0	637.876	1273.74	2	1273.72	0.0191	0	25.28	0.066	R	LLVVYPWTQR	F			Cmpd 8527, +MS2(637.8760), 26.4-39.6eV, 30.6 min #9162
7	HBG1_HUMAN	Hemoglobin subunit gamma-1 OS=Homo sapiens GN=HBG1 PE=1 SV=2	1758	16130	208	127	2	1	9397	1	0	0	637.876	1273.74	2	1273.72	0.0191	0	29.76	0.024	R	LLVVYPWTQR	F			Cmpd 19583, +MS2(637.8760), 26.4-39.6eV, 77.7 min #21173
7	HBG1_HUMAN	Hemoglobin subunit gamma-1 OS=Homo sapiens GN=HBG1 PE=1 SV=2	1758	16130	208	127	2	1	9398	1	0	0	637.876	1273.74	2	1273.72	0.0191	0	5.03	7	R	LLVVYPWTQR	F			Cmpd 16076, +MS2(637.8760), 26.4-39.6eV, 60.8 min #17305
7	HBG1_HUMAN	Hemoglobin subunit gamma-1 OS=Homo sapiens GN=HBG1 PE=1 SV=2	1758	16130	208	127	2	1	9399	1	0	0	637.876	1273.74	2	1273.72	0.0191	0	22.55	0.12	R	LLVVYPWTQR	F			Cmpd 16526, +MS2(637.8760), 26.4-39.6eV, 62.7 min #17797
7	HBG1_HUMAN	Hemoglobin subunit gamma-1 OS=Homo sapiens GN=HBG1 PE=1 SV=2	1758	16130	208	127	2	1	9400	1	0	0	637.876	1273.74	2	1273.72	0.0191	0	29.25	0.026	R	LLVVYPWTQR	F			Cmpd 15643, +MS2(637.8760), 26.4-39.6eV, 58.8 min #16826
7	HBG1_HUMAN	Hemoglobin subunit gamma-1 OS=Homo sapiens GN=HBG1 PE=1 SV=2	1758	16130	208	127	2	1	9401	1	0	0	637.876	1273.74	2	1273.72	0.0191	0	48.1	0.00034	R	LLVVYPWTQR	F			Cmpd 19379, +MS2(637.8760), 26.4-39.6eV, 76.6 min #20941
7	HBG1_HUMAN	Hemoglobin subunit gamma-1 OS=Homo sapiens GN=HBG1 PE=1 SV=2	1758	16130	208	127	2	1	9402	1	0	0	637.876	1273.74	2	1273.72	0.0192	0	50.7	0.00019	R	LLVVYPWTQR	F			Cmpd 19060, +MS2(637.8760), 26.4-39.6eV, 75.0 min #20582
7	HBG1_HUMAN	Hemoglobin subunit gamma-1 OS=Homo sapiens GN=HBG1 PE=1 SV=2	1758	16130	208	127	2	1	9403	1	0	0	637.876	1273.74	2	1273.72	0.0193	0	24.63	0.077	R	LLVVYPWTQR	F			Cmpd 11411, +MS2(637.8760), 26.4-39.6eV, 39.9 min #12220
7	HBG1_HUMAN	Hemoglobin subunit gamma-1 OS=Homo sapiens GN=HBG1 PE=1 SV=2	1758	16130	208	127	2	1	9404	1	0	0	637.876	1273.74	2	1273.72	0.0193	0	45.31	0.00065	R	LLVVYPWTQR	F			Cmpd 16198, +MS2(637.8761), 26.4-39.6eV, 61.3 min #17438
7	HBG1_HUMAN	Hemoglobin subunit gamma-1 OS=Homo sapiens GN=HBG1 PE=1 SV=2	1758	16130	208	127	2	1	9405	1	0	0	637.876	1273.74	2	1273.72	0.0193	0	39.16	0.0027	R	LLVVYPWTQR	F			Cmpd 16397, +MS2(637.8761), 26.4-39.6eV, 62.2 min #17654
7	HBG1_HUMAN	Hemoglobin subunit gamma-1 OS=Homo sapiens GN=HBG1 PE=1 SV=2	1758	16130	208	127	2	1	9406	1	0	0	637.876	1273.74	2	1273.72	0.0193	0	22.93	0.11	R	LLVVYPWTQR	F			Cmpd 17544, +MS2(637.8761), 26.4-39.6eV, 67.4 min #18913
7	HBG1_HUMAN	Hemoglobin subunit gamma-1 OS=Homo sapiens GN=HBG1 PE=1 SV=2	1758	16130	208	127	2	1	9407	1	0	0	637.876	1273.74	2	1273.72	0.0193	0	15.37	0.64	R	LLVVYPWTQR	F			Cmpd 15420, +MS2(637.8761), 26.4-39.6eV, 57.8 min #16582
7	HBG1_HUMAN	Hemoglobin subunit gamma-1 OS=Homo sapiens GN=HBG1 PE=1 SV=2	1758	16130	208	127	2	1	9408	1	0	0	637.876	1273.74	2	1273.72	0.0194	0	57.03	4.4e-05	R	LLVVYPWTQR	F			Cmpd 15780, +MS2(637.8761), 26.4-39.6eV, 59.4 min #16976
7	HBG1_HUMAN	Hemoglobin subunit gamma-1 OS=Homo sapiens GN=HBG1 PE=1 SV=2	1758	16130	208	127	2	1	9409	1	0	0	637.876	1273.74	2	1273.72	0.0194	0	25.59	0.061	R	LLVVYPWTQR	F			Cmpd 15868, +MS2(637.8761), 26.4-39.6eV, 59.8 min #17073
7	HBG1_HUMAN	Hemoglobin subunit gamma-1 OS=Homo sapiens GN=HBG1 PE=1 SV=2	1758	16130	208	127	2	1	9410	1	0	0	637.876	1273.74	2	1273.72	0.0194	0	41.96	0.0014	R	LLVVYPWTQR	F			Cmpd 19970, +MS2(637.8761), 21.6-32.4eV, 79.8 min #21627
7	HBG1_HUMAN	Hemoglobin subunit gamma-1 OS=Homo sapiens GN=HBG1 PE=1 SV=2	1758	16130	208	127	2	1	9411	1	0	0	637.876	1273.74	2	1273.72	0.0194	0	30.11	0.022	R	LLVVYPWTQR	F			Cmpd 16869, +MS2(637.8761), 26.4-39.6eV, 64.3 min #18174
7	HBG1_HUMAN	Hemoglobin subunit gamma-1 OS=Homo sapiens GN=HBG1 PE=1 SV=2	1758	16130	208	127	2	1	9412	1	0	0	637.876	1273.74	2	1273.72	0.0194	0	25.55	0.062	R	LLVVYPWTQR	F			Cmpd 15482, +MS2(637.8761), 26.4-39.6eV, 58.1 min #16649
7	HBG1_HUMAN	Hemoglobin subunit gamma-1 OS=Homo sapiens GN=HBG1 PE=1 SV=2	1758	16130	208	127	2	1	9413	1	0	0	637.876	1273.74	2	1273.72	0.0194	0	26.25	0.053	R	LLVVYPWTQR	F			Cmpd 19725, +MS2(637.8761), 26.4-39.6eV, 78.4 min #21329
7	HBG1_HUMAN	Hemoglobin subunit gamma-1 OS=Homo sapiens GN=HBG1 PE=1 SV=2	1758	16130	208	127	2	1	9414	1	0	0	637.876	1273.74	2	1273.72	0.0194	0	39.72	0.0024	R	LLVVYPWTQR	F			Cmpd 18917, +MS2(637.8761), 26.4-39.6eV, 74.3 min #20424
7	HBG1_HUMAN	Hemoglobin subunit gamma-1 OS=Homo sapiens GN=HBG1 PE=1 SV=2	1758	16130	208	127	2	1	9415	1	0	0	637.876	1273.74	2	1273.72	0.0195	0	21.45	0.2	R	LLVVYPWTQR	F			Cmpd 12446, +MS2(637.8761), 26.4-39.6eV, 44.1 min #13334
7	HBG1_HUMAN	Hemoglobin subunit gamma-1 OS=Homo sapiens GN=HBG1 PE=1 SV=2	1758	16130	208	127	2	1	9416	1	0	0	637.876	1273.74	2	1273.72	0.0195	0	35.59	0.0061	R	LLVVYPWTQR	F			Cmpd 18758, +MS2(637.8761), 26.4-39.6eV, 73.5 min #20248
7	HBG1_HUMAN	Hemoglobin subunit gamma-1 OS=Homo sapiens GN=HBG1 PE=1 SV=2	1758	16130	208	127	2	1	9417	1	0	0	637.876	1273.74	2	1273.72	0.0195	0	33.57	0.0098	R	LLVVYPWTQR	F			Cmpd 16969, +MS2(637.8762), 26.4-39.6eV, 64.7 min #18284
7	HBG1_HUMAN	Hemoglobin subunit gamma-1 OS=Homo sapiens GN=HBG1 PE=1 SV=2	1758	16130	208	127	2	1	9418	1	0	0	637.876	1273.74	2	1273.72	0.0195	0	29.04	0.028	R	LLVVYPWTQR	F			Cmpd 15969, +MS2(637.8762), 26.4-39.6eV, 60.3 min #17185
7	HBG1_HUMAN	Hemoglobin subunit gamma-1 OS=Homo sapiens GN=HBG1 PE=1 SV=2	1758	16130	208	127	2	1	9419	1	0	0	637.876	1273.74	2	1273.72	0.0195	0	34	0.0088	R	LLVVYPWTQR	F			Cmpd 19739, +MS2(637.8762), 26.4-39.6eV, 78.5 min #21345
7	HBG1_HUMAN	Hemoglobin subunit gamma-1 OS=Homo sapiens GN=HBG1 PE=1 SV=2	1758	16130	208	127	2	1	9420	1	0	0	637.876	1273.74	2	1273.72	0.0195	0	20.54	0.2	R	LLVVYPWTQR	F			Cmpd 19662, +MS2(637.8762), 26.4-39.6eV, 78.1 min #21260
7	HBG1_HUMAN	Hemoglobin subunit gamma-1 OS=Homo sapiens GN=HBG1 PE=1 SV=2	1758	16130	208	127	2	1	9421	1	0	0	637.876	1273.74	2	1273.72	0.0196	0	46.58	0.00049	R	LLVVYPWTQR	F			Cmpd 19885, +MS2(637.8762), 26.4-39.6eV, 79.3 min #21515
7	HBG1_HUMAN	Hemoglobin subunit gamma-1 OS=Homo sapiens GN=HBG1 PE=1 SV=2	1758	16130	208	127	2	1	9422	1	0	0	637.876	1273.74	2	1273.72	0.0196	0	18.8	0.29	R	LLVVYPWTQR	F			Cmpd 15767, +MS2(637.8762), 26.4-39.6eV, 59.4 min #16962
7	HBG1_HUMAN	Hemoglobin subunit gamma-1 OS=Homo sapiens GN=HBG1 PE=1 SV=2	1758	16130	208	127	2	1	9423	1	0	0	637.876	1273.74	2	1273.72	0.0196	0	34.22	0.0084	R	LLVVYPWTQR	F			Cmpd 16124, +MS2(637.8762), 26.4-39.6eV, 61.0 min #17357
7	HBG1_HUMAN	Hemoglobin subunit gamma-1 OS=Homo sapiens GN=HBG1 PE=1 SV=2	1758	16130	208	127	2	1	9424	1	0	0	637.876	1273.74	2	1273.72	0.0197	0	51.91	0.00014	R	LLVVYPWTQR	F			Cmpd 18863, +MS2(637.8762), 26.4-39.6eV, 74.0 min #20364
7	HBG1_HUMAN	Hemoglobin subunit gamma-1 OS=Homo sapiens GN=HBG1 PE=1 SV=2	1758	16130	208	127	2	1	9425	1	0	0	637.876	1273.74	2	1273.72	0.0197	0	43.93	0.0009	R	LLVVYPWTQR	F			Cmpd 19314, +MS2(637.8763), 26.4-39.6eV, 76.3 min #20867
7	HBG1_HUMAN	Hemoglobin subunit gamma-1 OS=Homo sapiens GN=HBG1 PE=1 SV=2	1758	16130	208	127	2	1	9426	1	0	0	637.876	1273.74	2	1273.72	0.0197	0	60.48	2e-05	R	LLVVYPWTQR	F			Cmpd 19150, +MS2(637.8763), 26.4-39.6eV, 75.4 min #20683
7	HBG1_HUMAN	Hemoglobin subunit gamma-1 OS=Homo sapiens GN=HBG1 PE=1 SV=2	1758	16130	208	127	2	1	9427	1	0	0	637.876	1273.74	2	1273.72	0.0197	0	40.07	0.0022	R	LLVVYPWTQR	F			Cmpd 19826, +MS2(637.8763), 26.4-39.6eV, 78.9 min #21443
7	HBG1_HUMAN	Hemoglobin subunit gamma-1 OS=Homo sapiens GN=HBG1 PE=1 SV=2	1758	16130	208	127	2	1	9428	1	0	0	637.876	1273.74	2	1273.72	0.0197	0	25.29	0.066	R	LLVVYPWTQR	F			Cmpd 16221, +MS2(637.8763), 26.4-39.6eV, 61.4 min #17463
7	HBG1_HUMAN	Hemoglobin subunit gamma-1 OS=Homo sapiens GN=HBG1 PE=1 SV=2	1758	16130	208	127	2	1	9429	1	0	0	637.876	1273.74	2	1273.72	0.0197	0	31.06	0.017	R	LLVVYPWTQR	F			Cmpd 19893, +MS2(637.8763), 26.4-39.6eV, 79.3 min #21530
7	HBG1_HUMAN	Hemoglobin subunit gamma-1 OS=Homo sapiens GN=HBG1 PE=1 SV=2	1758	16130	208	127	2	1	9430	1	0	0	637.876	1273.74	2	1273.72	0.0198	0	36.65	0.0048	R	LLVVYPWTQR	F			Cmpd 16347, +MS2(637.8763), 26.4-39.6eV, 61.9 min #17599
7	HBG1_HUMAN	Hemoglobin subunit gamma-1 OS=Homo sapiens GN=HBG1 PE=1 SV=2	1758	16130	208	127	2	1	9431	1	0	0	637.876	1273.74	2	1273.72	0.0198	0	17.84	0.37	R	LLVVYPWTQR	F			Cmpd 15331, +MS2(637.8763), 26.4-39.6eV, 57.4 min #16484
7	HBG1_HUMAN	Hemoglobin subunit gamma-1 OS=Homo sapiens GN=HBG1 PE=1 SV=2	1758	16130	208	127	2	1	9432	1	0	0	637.876	1273.74	2	1273.72	0.0198	0	19.73	0.24	R	LLVVYPWTQR	F			Cmpd 15038, +MS2(637.8763), 26.4-39.6eV, 56.1 min #16162
7	HBG1_HUMAN	Hemoglobin subunit gamma-1 OS=Homo sapiens GN=HBG1 PE=1 SV=2	1758	16130	208	127	2	1	9433	1	0	0	637.876	1273.74	2	1273.72	0.0198	0	5.7	6	R	LLVVYPWTQR	F			Cmpd 16945, +MS2(637.8763), 26.4-39.6eV, 64.6 min #18258
7	HBG1_HUMAN	Hemoglobin subunit gamma-1 OS=Homo sapiens GN=HBG1 PE=1 SV=2	1758	16130	208	127	2	1	9434	1	0	0	637.876	1273.74	2	1273.72	0.0199	0	34.57	0.0078	R	LLVVYPWTQR	F			Cmpd 18874, +MS2(637.8764), 26.4-39.6eV, 74.0 min #20377
7	HBG1_HUMAN	Hemoglobin subunit gamma-1 OS=Homo sapiens GN=HBG1 PE=1 SV=2	1758	16130	208	127	2	1	9435	1	0	0	637.876	1273.74	2	1273.72	0.0199	0	19.25	0.34	R	LLVVYPWTQR	F			Cmpd 11673, +MS2(637.8764), 26.4-39.6eV, 40.9 min #12501
7	HBG1_HUMAN	Hemoglobin subunit gamma-1 OS=Homo sapiens GN=HBG1 PE=1 SV=2	1758	16130	208	127	2	1	9436	1	0	0	637.876	1273.74	2	1273.72	0.0199	0	5.95	5.6	R	LLVVYPWTQR	F			Cmpd 15706, +MS2(637.8764), 26.4-39.6eV, 59.1 min #16896
7	HBG1_HUMAN	Hemoglobin subunit gamma-1 OS=Homo sapiens GN=HBG1 PE=1 SV=2	1758	16130	208	127	2	1	9437	1	0	0	637.876	1273.74	2	1273.72	0.0199	0	31.45	0.016	R	LLVVYPWTQR	F			Cmpd 16577, +MS2(637.8764), 26.4-39.6eV, 63.0 min #17854
7	HBG1_HUMAN	Hemoglobin subunit gamma-1 OS=Homo sapiens GN=HBG1 PE=1 SV=2	1758	16130	208	127	2	1	9438	1	0	0	637.876	1273.74	2	1273.72	0.0199	0	18.64	0.3	R	LLVVYPWTQR	F			Cmpd 16428, +MS2(637.8764), 26.4-39.6eV, 62.3 min #17689
7	HBG1_HUMAN	Hemoglobin subunit gamma-1 OS=Homo sapiens GN=HBG1 PE=1 SV=2	1758	16130	208	127	2	1	9439	1	0	0	637.876	1273.74	2	1273.72	0.0199	0	55.05	6.9e-05	R	LLVVYPWTQR	F			Cmpd 19162, +MS2(637.8764), 26.4-39.6eV, 75.5 min #20696
7	HBG1_HUMAN	Hemoglobin subunit gamma-1 OS=Homo sapiens GN=HBG1 PE=1 SV=2	1758	16130	208	127	2	1	9440	1	0	0	637.876	1273.74	2	1273.72	0.02	0	30.35	0.02	R	LLVVYPWTQR	F			Cmpd 16256, +MS2(637.8764), 26.4-39.6eV, 61.6 min #17501
7	HBG1_HUMAN	Hemoglobin subunit gamma-1 OS=Homo sapiens GN=HBG1 PE=1 SV=2	1758	16130	208	127	2	1	9441	1	0	0	637.876	1273.74	2	1273.72	0.02	0	30.08	0.022	R	LLVVYPWTQR	F			Cmpd 16139, +MS2(637.8764), 26.4-39.6eV, 61.1 min #17373
7	HBG1_HUMAN	Hemoglobin subunit gamma-1 OS=Homo sapiens GN=HBG1 PE=1 SV=2	1758	16130	208	127	2	1	9442	1	0	0	637.876	1273.74	2	1273.72	0.02	0	17.15	0.43	R	LLVVYPWTQR	F			Cmpd 16277, +MS2(637.8764), 26.4-39.6eV, 61.7 min #17524
7	HBG1_HUMAN	Hemoglobin subunit gamma-1 OS=Homo sapiens GN=HBG1 PE=1 SV=2	1758	16130	208	127	2	1	9443	1	0	0	637.876	1273.74	2	1273.72	0.02	0	51.73	0.00015	R	LLVVYPWTQR	F			Cmpd 19292, +MS2(637.8764), 26.4-39.6eV, 76.2 min #20842
7	HBG1_HUMAN	Hemoglobin subunit gamma-1 OS=Homo sapiens GN=HBG1 PE=1 SV=2	1758	16130	208	127	2	1	9444	1	0	0	637.876	1273.74	2	1273.72	0.0201	0	21.24	0.17	R	LLVVYPWTQR	F			Cmpd 19690, +MS2(637.8765), 26.4-39.6eV, 78.3 min #21291
7	HBG1_HUMAN	Hemoglobin subunit gamma-1 OS=Homo sapiens GN=HBG1 PE=1 SV=2	1758	16130	208	127	2	1	9445	1	0	0	637.876	1273.74	2	1273.72	0.0201	0	12.1	1.4	R	LLVVYPWTQR	F			Cmpd 16373, +MS2(637.8764), 26.4-39.6eV, 62.1 min #17628
7	HBG1_HUMAN	Hemoglobin subunit gamma-1 OS=Homo sapiens GN=HBG1 PE=1 SV=2	1758	16130	208	127	2	1	9446	1	0	0	637.876	1273.74	2	1273.72	0.0201	0	44.05	0.00087	R	LLVVYPWTQR	F			Cmpd 16561, +MS2(637.8765), 26.4-39.6eV, 62.9 min #17837
7	HBG1_HUMAN	Hemoglobin subunit gamma-1 OS=Homo sapiens GN=HBG1 PE=1 SV=2	1758	16130	208	127	2	1	9447	1	0	0	637.876	1273.74	2	1273.72	0.0201	0	48.41	0.00032	R	LLVVYPWTQR	F			Cmpd 19259, +MS2(637.8764), 26.4-39.6eV, 76.0 min #20805
7	HBG1_HUMAN	Hemoglobin subunit gamma-1 OS=Homo sapiens GN=HBG1 PE=1 SV=2	1758	16130	208	127	2	1	9448	1	0	0	637.876	1273.74	2	1273.72	0.0201	0	17.01	0.44	R	LLVVYPWTQR	F			Cmpd 15469, +MS2(637.8765), 26.4-39.6eV, 58.0 min #16635
7	HBG1_HUMAN	Hemoglobin subunit gamma-1 OS=Homo sapiens GN=HBG1 PE=1 SV=2	1758	16130	208	127	2	1	9449	1	0	0	637.876	1273.74	2	1273.72	0.0201	0	14.81	0.73	R	LLVVYPWTQR	F			Cmpd 15609, +MS2(637.8765), 26.4-39.6eV, 58.7 min #16789
7	HBG1_HUMAN	Hemoglobin subunit gamma-1 OS=Homo sapiens GN=HBG1 PE=1 SV=2	1758	16130	208	127	2	1	9450	1	0	0	637.876	1273.74	2	1273.72	0.0201	0	13.48	1	R	LLVVYPWTQR	F			Cmpd 17095, +MS2(637.8765), 26.4-39.6eV, 65.3 min #18422
7	HBG1_HUMAN	Hemoglobin subunit gamma-1 OS=Homo sapiens GN=HBG1 PE=1 SV=2	1758	16130	208	127	2	1	9451	1	0	0	637.876	1273.74	2	1273.72	0.0201	0	39.33	0.0026	R	LLVVYPWTQR	F			Cmpd 19866, +MS2(637.8765), 26.4-39.6eV, 79.1 min #21491
7	HBG1_HUMAN	Hemoglobin subunit gamma-1 OS=Homo sapiens GN=HBG1 PE=1 SV=2	1758	16130	208	127	2	1	9452	1	0	0	637.876	1273.74	2	1273.72	0.0201	0	48.24	0.00033	R	LLVVYPWTQR	F			Cmpd 19326, +MS2(637.8765), 26.4-39.6eV, 76.4 min #20881
7	HBG1_HUMAN	Hemoglobin subunit gamma-1 OS=Homo sapiens GN=HBG1 PE=1 SV=2	1758	16130	208	127	2	1	9453	1	0	0	637.876	1273.74	2	1273.72	0.0201	0	19.98	0.22	R	LLVVYPWTQR	F			Cmpd 16243, +MS2(637.8765), 26.4-39.6eV, 61.5 min #17487
7	HBG1_HUMAN	Hemoglobin subunit gamma-1 OS=Homo sapiens GN=HBG1 PE=1 SV=2	1758	16130	208	127	2	1	9454	1	0	0	637.876	1273.74	2	1273.72	0.0201	0	55.91	5.7e-05	R	LLVVYPWTQR	F			Cmpd 15945, +MS2(637.8765), 26.4-39.6eV, 60.2 min #17158
7	HBG1_HUMAN	Hemoglobin subunit gamma-1 OS=Homo sapiens GN=HBG1 PE=1 SV=2	1758	16130	208	127	2	1	9455	1	0	0	637.876	1273.74	2	1273.72	0.0201	0	29.38	0.026	R	LLVVYPWTQR	F			Cmpd 15547, +MS2(637.8765), 26.4-39.6eV, 58.4 min #16720
7	HBG1_HUMAN	Hemoglobin subunit gamma-1 OS=Homo sapiens GN=HBG1 PE=1 SV=2	1758	16130	208	127	2	1	9456	1	0	0	637.876	1273.74	2	1273.72	0.0201	0	35.64	0.0061	R	LLVVYPWTQR	F			Cmpd 19834, +MS2(637.8765), 26.4-39.6eV, 79.0 min #21453
7	HBG1_HUMAN	Hemoglobin subunit gamma-1 OS=Homo sapiens GN=HBG1 PE=1 SV=2	1758	16130	208	127	2	1	9457	1	0	0	637.876	1273.74	2	1273.72	0.0202	0	25.3	0.066	R	LLVVYPWTQR	F			Cmpd 15627, +MS2(637.8765), 26.4-39.6eV, 58.8 min #16809
7	HBG1_HUMAN	Hemoglobin subunit gamma-1 OS=Homo sapiens GN=HBG1 PE=1 SV=2	1758	16130	208	127	2	1	9458	1	0	0	637.876	1273.74	2	1273.72	0.0202	0	43.74	0.00094	R	LLVVYPWTQR	F			Cmpd 16104, +MS2(637.8765), 26.4-39.6eV, 60.9 min #17335
7	HBG1_HUMAN	Hemoglobin subunit gamma-1 OS=Homo sapiens GN=HBG1 PE=1 SV=2	1758	16130	208	127	2	1	9459	1	0	0	637.876	1273.74	2	1273.72	0.0202	0	28.28	0.033	R	LLVVYPWTQR	F			Cmpd 9409, +MS2(637.8765), 21.6-32.4eV, 33.1 min #10090
7	HBG1_HUMAN	Hemoglobin subunit gamma-1 OS=Homo sapiens GN=HBG1 PE=1 SV=2	1758	16130	208	127	2	1	9460	1	0	0	637.876	1273.74	2	1273.72	0.0202	0	3.46	10	R	LLVVYPWTQR	F			Cmpd 15278, +MS2(637.8765), 26.4-39.6eV, 57.2 min #16425
7	HBG1_HUMAN	Hemoglobin subunit gamma-1 OS=Homo sapiens GN=HBG1 PE=1 SV=2	1758	16130	208	127	2	1	9461	1	0	0	637.876	1273.74	2	1273.72	0.0203	0	29.39	0.026	R	LLVVYPWTQR	F			Cmpd 17342, +MS2(637.8766), 26.4-39.6eV, 66.4 min #18692
7	HBG1_HUMAN	Hemoglobin subunit gamma-1 OS=Homo sapiens GN=HBG1 PE=1 SV=2	1758	16130	208	127	2	1	9462	1	0	0	637.876	1273.74	2	1273.72	0.0203	0	16.7	0.47	R	LLVVYPWTQR	F			Cmpd 15130, +MS2(637.8765), 26.4-39.6eV, 56.5 min #16262
7	HBG1_HUMAN	Hemoglobin subunit gamma-1 OS=Homo sapiens GN=HBG1 PE=1 SV=2	1758	16130	208	127	2	1	9463	1	0	0	637.876	1273.74	2	1273.72	0.0203	0	33.67	0.0095	R	LLVVYPWTQR	F			Cmpd 16637, +MS2(637.8766), 26.4-39.6eV, 63.2 min #17919
7	HBG1_HUMAN	Hemoglobin subunit gamma-1 OS=Homo sapiens GN=HBG1 PE=1 SV=2	1758	16130	208	127	2	1	9464	1	0	0	637.877	1273.74	2	1273.72	0.0203	0	27.97	0.045	R	LLVVYPWTQR	F			Cmpd 14759, +MS2(637.8766), 26.4-39.6eV, 54.8 min #15855
7	HBG1_HUMAN	Hemoglobin subunit gamma-1 OS=Homo sapiens GN=HBG1 PE=1 SV=2	1758	16130	208	127	2	1	9465	1	0	0	637.877	1273.74	2	1273.72	0.0203	0	25	0.07	R	LLVVYPWTQR	F			Cmpd 16653, +MS2(637.8766), 26.4-39.6eV, 63.3 min #17936
7	HBG1_HUMAN	Hemoglobin subunit gamma-1 OS=Homo sapiens GN=HBG1 PE=1 SV=2	1758	16130	208	127	2	1	9466	1	0	0	637.877	1273.74	2	1273.72	0.0203	0	5.97	5.6	R	LLVVYPWTQR	F			Cmpd 15141, +MS2(637.8766), 26.4-39.6eV, 56.5 min #16274
7	HBG1_HUMAN	Hemoglobin subunit gamma-1 OS=Homo sapiens GN=HBG1 PE=1 SV=2	1758	16130	208	127	2	1	9467	1	0	0	637.877	1273.74	2	1273.72	0.0203	0	39.97	0.0022	R	LLVVYPWTQR	F			Cmpd 15831, +MS2(637.8766), 26.4-39.6eV, 59.7 min #17032
7	HBG1_HUMAN	Hemoglobin subunit gamma-1 OS=Homo sapiens GN=HBG1 PE=1 SV=2	1758	16130	208	127	2	1	9468	1	0	0	637.877	1273.74	2	1273.72	0.0204	0	56.22	5.3e-05	R	LLVVYPWTQR	F			Cmpd 7328, +MS2(637.8766), 26.4-39.6eV, 27.4 min #7902
7	HBG1_HUMAN	Hemoglobin subunit gamma-1 OS=Homo sapiens GN=HBG1 PE=1 SV=2	1758	16130	208	127	2	1	9469	1	0	0	637.877	1273.74	2	1273.72	0.0204	0	28.4	0.032	R	LLVVYPWTQR	F			Cmpd 17079, +MS2(637.8766), 26.4-39.6eV, 65.2 min #18404
7	HBG1_HUMAN	Hemoglobin subunit gamma-1 OS=Homo sapiens GN=HBG1 PE=1 SV=2	1758	16130	208	127	2	1	9470	1	0	0	637.877	1273.74	2	1273.72	0.0204	0	33.83	0.0091	R	LLVVYPWTQR	F			Cmpd 16755, +MS2(637.8766), 26.4-39.6eV, 63.8 min #18049
7	HBG1_HUMAN	Hemoglobin subunit gamma-1 OS=Homo sapiens GN=HBG1 PE=1 SV=2	1758	16130	208	127	2	1	9471	1	0	0	637.877	1273.74	2	1273.72	0.0205	0	31.96	0.013	R	LLVVYPWTQR	F			Cmpd 16624, +MS2(637.8767), 26.4-39.6eV, 63.2 min #17905
7	HBG1_HUMAN	Hemoglobin subunit gamma-1 OS=Homo sapiens GN=HBG1 PE=1 SV=2	1758	16130	208	127	2	1	9472	1	0	0	637.877	1273.74	2	1273.72	0.0205	0	23.3	0.096	R	LLVVYPWTQR	F			Cmpd 17196, +MS2(637.8767), 26.4-39.6eV, 65.8 min #18533
7	HBG1_HUMAN	Hemoglobin subunit gamma-1 OS=Homo sapiens GN=HBG1 PE=1 SV=2	1758	16130	208	127	2	1	9473	1	0	0	637.877	1273.74	2	1273.72	0.0205	0	26.04	0.051	R	LLVVYPWTQR	F			Cmpd 15410, +MS2(637.8767), 26.4-39.6eV, 57.8 min #16571
7	HBG1_HUMAN	Hemoglobin subunit gamma-1 OS=Homo sapiens GN=HBG1 PE=1 SV=2	1758	16130	208	127	2	1	9474	1	0	0	637.877	1273.74	2	1273.72	0.0205	0	21.7	0.14	R	LLVVYPWTQR	F			Cmpd 9646, +MS2(637.8767), 26.4-39.6eV, 33.8 min #10340
7	HBG1_HUMAN	Hemoglobin subunit gamma-1 OS=Homo sapiens GN=HBG1 PE=1 SV=2	1758	16130	208	127	2	1	9475	1	0	0	637.877	1273.74	2	1273.72	0.0205	0	30.18	0.02	R	LLVVYPWTQR	F			Cmpd 16311, +MS2(637.8767), 26.4-39.6eV, 61.8 min #17560
7	HBG1_HUMAN	Hemoglobin subunit gamma-1 OS=Homo sapiens GN=HBG1 PE=1 SV=2	1758	16130	208	127	2	1	9476	1	0	0	637.877	1273.74	2	1273.72	0.0206	0	39.64	0.0022	R	LLVVYPWTQR	F			Cmpd 16930, +MS2(637.8767), 26.4-39.6eV, 64.6 min #18241
7	HBG1_HUMAN	Hemoglobin subunit gamma-1 OS=Homo sapiens GN=HBG1 PE=1 SV=2	1758	16130	208	127	2	1	9477	1	0	0	637.877	1273.74	2	1273.72	0.0206	0	39.88	0.0021	R	LLVVYPWTQR	F			Cmpd 15803, +MS2(637.8767), 26.4-39.6eV, 59.5 min #17001
7	HBG1_HUMAN	Hemoglobin subunit gamma-1 OS=Homo sapiens GN=HBG1 PE=1 SV=2	1758	16130	208	127	2	1	9478	1	0	0	637.877	1273.74	2	1273.72	0.0206	0	25.83	0.054	R	LLVVYPWTQR	F			Cmpd 16687, +MS2(637.8767), 26.4-39.6eV, 63.4 min #17974
7	HBG1_HUMAN	Hemoglobin subunit gamma-1 OS=Homo sapiens GN=HBG1 PE=1 SV=2	1758	16130	208	127	2	1	9479	1	0	0	637.877	1273.74	2	1273.72	0.0206	0	19.69	0.22	R	LLVVYPWTQR	F			Cmpd 15719, +MS2(637.8767), 26.4-39.6eV, 59.2 min #16910
7	HBG1_HUMAN	Hemoglobin subunit gamma-1 OS=Homo sapiens GN=HBG1 PE=1 SV=2	1758	16130	208	127	2	1	9480	1	0	0	637.877	1273.74	2	1273.72	0.0206	0	22.85	0.11	R	LLVVYPWTQR	F			Cmpd 17034, +MS2(637.8767), 26.4-39.6eV, 65.0 min #18354
7	HBG1_HUMAN	Hemoglobin subunit gamma-1 OS=Homo sapiens GN=HBG1 PE=1 SV=2	1758	16130	208	127	2	1	9481	1	0	0	637.877	1273.74	2	1273.72	0.0206	0	63.89	8.4e-06	R	LLVVYPWTQR	F			Cmpd 19401, +MS2(637.8767), 26.4-39.6eV, 76.7 min #20966
7	HBG1_HUMAN	Hemoglobin subunit gamma-1 OS=Homo sapiens GN=HBG1 PE=1 SV=2	1758	16130	208	127	2	1	9482	1	0	0	637.877	1273.74	2	1273.72	0.0207	0	21.88	0.13	R	LLVVYPWTQR	F			Cmpd 16721, +MS2(637.8767), 26.4-39.6eV, 63.6 min #18012
7	HBG1_HUMAN	Hemoglobin subunit gamma-1 OS=Homo sapiens GN=HBG1 PE=1 SV=2	1758	16130	208	127	2	1	9483	1	0	0	637.877	1273.74	2	1273.72	0.0207	0	29.65	0.022	R	LLVVYPWTQR	F			Cmpd 17329, +MS2(637.8768), 26.4-39.6eV, 66.4 min #18678
7	HBG1_HUMAN	Hemoglobin subunit gamma-1 OS=Homo sapiens GN=HBG1 PE=1 SV=2	1758	16130	208	127	2	1	9484	1	0	0	637.877	1273.74	2	1273.72	0.0207	0	28.14	0.032	R	LLVVYPWTQR	F			Cmpd 16173, +MS2(637.8768), 26.4-39.6eV, 61.2 min #17411
7	HBG1_HUMAN	Hemoglobin subunit gamma-1 OS=Homo sapiens GN=HBG1 PE=1 SV=2	1758	16130	208	127	2	1	9485	1	0	0	637.877	1273.74	2	1273.72	0.0207	0	22.31	0.12	R	LLVVYPWTQR	F			Cmpd 15388, +MS2(637.8768), 26.4-39.6eV, 57.7 min #16547
7	HBG1_HUMAN	Hemoglobin subunit gamma-1 OS=Homo sapiens GN=HBG1 PE=1 SV=2	1758	16130	208	127	2	1	9486	1	0	0	637.877	1273.74	2	1273.72	0.0207	0	26.15	0.05	R	LLVVYPWTQR	F			Cmpd 19770, +MS2(637.8768), 26.4-39.6eV, 78.7 min #21380
7	HBG1_HUMAN	Hemoglobin subunit gamma-1 OS=Homo sapiens GN=HBG1 PE=1 SV=2	1758	16130	208	127	2	1	9487	1	0	0	637.877	1273.74	2	1273.72	0.0207	0	38.87	0.0027	R	LLVVYPWTQR	F			Cmpd 16994, +MS2(637.8768), 26.4-39.6eV, 64.8 min #18311
7	HBG1_HUMAN	Hemoglobin subunit gamma-1 OS=Homo sapiens GN=HBG1 PE=1 SV=2	1758	16130	208	127	2	1	9488	1	0	0	637.877	1273.74	2	1273.72	0.0207	0	40.72	0.0017	R	LLVVYPWTQR	F			Cmpd 16851, +MS2(637.8768), 26.4-39.6eV, 64.2 min #18154
7	HBG1_HUMAN	Hemoglobin subunit gamma-1 OS=Homo sapiens GN=HBG1 PE=1 SV=2	1758	16130	208	127	2	1	9489	1	0	0	637.877	1273.74	2	1273.72	0.0208	0	32.89	0.011	R	LLVVYPWTQR	F			Cmpd 16981, +MS2(637.8768), 26.4-39.6eV, 64.8 min #18297
7	HBG1_HUMAN	Hemoglobin subunit gamma-1 OS=Homo sapiens GN=HBG1 PE=1 SV=2	1758	16130	208	127	2	1	9490	1	0	0	637.877	1273.74	2	1273.72	0.0209	0	30.78	0.017	R	LLVVYPWTQR	F			Cmpd 16185, +MS2(637.8769), 26.4-39.6eV, 61.3 min #17424
7	HBG1_HUMAN	Hemoglobin subunit gamma-1 OS=Homo sapiens GN=HBG1 PE=1 SV=2	1758	16130	208	127	2	1	9491	1	0	0	637.877	1273.74	2	1273.72	0.0209	0	28.07	0.041	R	LLVVYPWTQR	F			Cmpd 15084, +MS2(637.8769), 26.4-39.6eV, 56.3 min #16212
7	HBG1_HUMAN	Hemoglobin subunit gamma-1 OS=Homo sapiens GN=HBG1 PE=1 SV=2	1758	16130	208	127	2	1	9492	1	0	0	637.877	1273.74	2	1273.72	0.021	0	39.08	0.0025	R	LLVVYPWTQR	F			Cmpd 16020, +MS2(637.8769), 26.4-39.6eV, 60.5 min #17243
7	HBG1_HUMAN	Hemoglobin subunit gamma-1 OS=Homo sapiens GN=HBG1 PE=1 SV=2	1758	16130	208	127	2	1	9493	1	0	0	637.877	1273.74	2	1273.72	0.021	0	15.65	0.56	R	LLVVYPWTQR	F			Cmpd 14947, +MS2(637.8769), 26.4-39.6eV, 55.6 min #16061
7	HBG1_HUMAN	Hemoglobin subunit gamma-1 OS=Homo sapiens GN=HBG1 PE=1 SV=2	1758	16130	208	127	2	1	9494	1	0	0	637.877	1273.74	2	1273.72	0.021	0	17.56	0.47	R	LLVVYPWTQR	F			Cmpd 15096, +MS2(637.8769), 26.4-39.6eV, 56.3 min #16225
7	HBG1_HUMAN	Hemoglobin subunit gamma-1 OS=Homo sapiens GN=HBG1 PE=1 SV=2	1758	16130	208	127	2	1	9495	1	0	0	637.877	1273.74	2	1273.72	0.021	0	24.38	0.075	R	LLVVYPWTQR	F			Cmpd 19028, +MS2(637.8769), 26.4-39.6eV, 74.8 min #20547
7	HBG1_HUMAN	Hemoglobin subunit gamma-1 OS=Homo sapiens GN=HBG1 PE=1 SV=2	1758	16130	208	127	2	1	9496	1	0	0	637.877	1273.74	2	1273.72	0.0211	0	17.35	0.38	R	LLVVYPWTQR	F			Cmpd 16886, +MS2(637.8769), 26.4-39.6eV, 64.3 min #18192
7	HBG1_HUMAN	Hemoglobin subunit gamma-1 OS=Homo sapiens GN=HBG1 PE=1 SV=2	1758	16130	208	127	2	1	9497	1	0	0	637.877	1273.74	2	1273.72	0.0211	0	4.91	6.6	R	LLVVYPWTQR	F			Cmpd 19713, +MS2(637.8770), 26.4-39.6eV, 78.4 min #21316
7	HBG1_HUMAN	Hemoglobin subunit gamma-1 OS=Homo sapiens GN=HBG1 PE=1 SV=2	1758	16130	208	127	2	1	9498	1	0	0	637.877	1273.74	2	1273.72	0.0212	0	44.24	0.00077	R	LLVVYPWTQR	F			Cmpd 19013, +MS2(637.8770), 26.4-39.6eV, 74.7 min #20530
7	HBG1_HUMAN	Hemoglobin subunit gamma-1 OS=Homo sapiens GN=HBG1 PE=1 SV=2	1758	16130	208	127	2	1	9499	1	0	0	637.877	1273.74	2	1273.72	0.0212	0	33.63	0.0089	R	LLVVYPWTQR	F			Cmpd 16437, +MS2(637.8770), 26.4-39.6eV, 62.3 min #17699
7	HBG1_HUMAN	Hemoglobin subunit gamma-1 OS=Homo sapiens GN=HBG1 PE=1 SV=2	1758	16130	208	127	2	1	9500	1	0	0	637.877	1273.74	2	1273.72	0.0212	0	14.24	0.77	R	LLVVYPWTQR	F			Cmpd 16318, +MS2(637.8770), 26.4-39.6eV, 61.8 min #17568
7	HBG1_HUMAN	Hemoglobin subunit gamma-1 OS=Homo sapiens GN=HBG1 PE=1 SV=2	1758	16130	208	127	2	1	9501	1	0	0	637.877	1273.74	2	1273.72	0.0212	0	59.55	2.3e-05	R	LLVVYPWTQR	F			Cmpd 7348, +MS2(637.8770), 26.4-39.6eV, 27.4 min #7923
7	HBG1_HUMAN	Hemoglobin subunit gamma-1 OS=Homo sapiens GN=HBG1 PE=1 SV=2	1758	16130	208	127	2	1	9502	1	0	0	637.877	1273.74	2	1273.72	0.0213	0	31.88	0.013	R	LLVVYPWTQR	F			Cmpd 14845, +MS2(637.8771), 26.4-39.6eV, 55.2 min #15949
7	HBG1_HUMAN	Hemoglobin subunit gamma-1 OS=Homo sapiens GN=HBG1 PE=1 SV=2	1758	16130	208	127	2	1	9503	1	0	0	637.877	1273.74	2	1273.72	0.0213	0	25.78	0.054	R	LLVVYPWTQR	F			Cmpd 15053, +MS2(637.8771), 26.4-39.6eV, 56.2 min #16178
7	HBG1_HUMAN	Hemoglobin subunit gamma-1 OS=Homo sapiens GN=HBG1 PE=1 SV=2	1758	16130	208	127	2	1	9504	1	0	0	637.877	1273.74	2	1273.72	0.0213	0	16.58	0.45	R	LLVVYPWTQR	F			Cmpd 11151, +MS2(637.8771), 26.4-39.6eV, 38.9 min #11941
7	HBG1_HUMAN	Hemoglobin subunit gamma-1 OS=Homo sapiens GN=HBG1 PE=1 SV=2	1758	16130	208	127	2	1	9505	1	0	0	637.877	1273.74	2	1273.72	0.0215	0	54.03	8.1e-05	R	LLVVYPWTQR	F			Cmpd 19536, +MS2(637.8771), 26.4-39.6eV, 77.5 min #21120
7	HBG1_HUMAN	Hemoglobin subunit gamma-1 OS=Homo sapiens GN=HBG1 PE=1 SV=2	1758	16130	208	127	2	1	9506	1	0	0	637.877	1273.74	2	1273.72	0.0215	0	14.79	0.68	R	LLVVYPWTQR	F			Cmpd 17019, +MS2(637.8772), 26.4-39.6eV, 64.9 min #18338
7	HBG1_HUMAN	Hemoglobin subunit gamma-1 OS=Homo sapiens GN=HBG1 PE=1 SV=2	1758	16130	208	127	2	1	9507	1	0	0	637.877	1273.74	2	1273.72	0.0215	0	34.01	0.0081	R	LLVVYPWTQR	F			Cmpd 16211, +MS2(637.8772), 26.4-39.6eV, 61.4 min #17452
7	HBG1_HUMAN	Hemoglobin subunit gamma-1 OS=Homo sapiens GN=HBG1 PE=1 SV=2	1758	16130	208	127	2	1	9508	1	0	0	637.877	1273.74	2	1273.72	0.0215	0	52.29	0.00012	R	LLVVYPWTQR	F			Cmpd 19204, +MS2(637.8772), 26.4-39.6eV, 75.7 min #20743
7	HBG1_HUMAN	Hemoglobin subunit gamma-1 OS=Homo sapiens GN=HBG1 PE=1 SV=2	1758	16130	208	127	2	1	9509	1	0	0	637.877	1273.74	2	1273.72	0.0215	0	25.46	0.075	R	LLVVYPWTQR	F			Cmpd 14697, +MS2(637.8772), 26.4-39.6eV, 54.5 min #15787
7	HBG1_HUMAN	Hemoglobin subunit gamma-1 OS=Homo sapiens GN=HBG1 PE=1 SV=2	1758	16130	208	127	2	1	9510	1	0	0	637.877	1273.74	2	1273.72	0.0216	0	49.41	0.00023	R	LLVVYPWTQR	F			Cmpd 19252, +MS2(637.8772), 26.4-39.6eV, 76.0 min #20797
7	HBG1_HUMAN	Hemoglobin subunit gamma-1 OS=Homo sapiens GN=HBG1 PE=1 SV=2	1758	16130	208	127	2	1	9511	1	0	0	637.877	1273.74	2	1273.72	0.0216	0	23.24	0.097	R	LLVVYPWTQR	F			Cmpd 16334, +MS2(637.8772), 26.4-39.6eV, 61.9 min #17585
7	HBG1_HUMAN	Hemoglobin subunit gamma-1 OS=Homo sapiens GN=HBG1 PE=1 SV=2	1758	16130	208	127	2	1	9512	1	0	0	637.877	1273.74	2	1273.72	0.0217	0	26.35	0.047	R	LLVVYPWTQR	F			Cmpd 17242, +MS2(637.8772), 26.4-39.6eV, 66.0 min #18583
7	HBG1_HUMAN	Hemoglobin subunit gamma-1 OS=Homo sapiens GN=HBG1 PE=1 SV=2	1758	16130	208	127	2	1	9513	1	0	0	637.877	1273.74	2	1273.72	0.0217	0	39.08	0.0025	R	LLVVYPWTQR	F			Cmpd 16478, +MS2(637.8773), 26.4-39.6eV, 62.5 min #17744
7	HBG1_HUMAN	Hemoglobin subunit gamma-1 OS=Homo sapiens GN=HBG1 PE=1 SV=2	1758	16130	208	127	2	1	9514	1	0	0	637.877	1273.74	2	1273.72	0.0217	0	28.67	0.028	R	LLVVYPWTQR	F			Cmpd 16447, +MS2(637.8773), 26.4-39.6eV, 62.4 min #17710
7	HBG1_HUMAN	Hemoglobin subunit gamma-1 OS=Homo sapiens GN=HBG1 PE=1 SV=2	1758	16130	208	127	2	1	9515	1	0	0	637.877	1273.74	2	1273.72	0.0217	0	35.83	0.0053	R	LLVVYPWTQR	F			Cmpd 19916, +MS2(637.8773), 26.4-39.6eV, 79.5 min #21563
7	HBG1_HUMAN	Hemoglobin subunit gamma-1 OS=Homo sapiens GN=HBG1 PE=1 SV=2	1758	16130	208	127	2	1	9516	1	0	0	637.877	1273.74	2	1273.72	0.0218	0	18.32	0.3	R	LLVVYPWTQR	F			Cmpd 17002, +MS2(637.8773), 26.4-39.6eV, 64.9 min #18320
7	HBG1_HUMAN	Hemoglobin subunit gamma-1 OS=Homo sapiens GN=HBG1 PE=1 SV=2	1758	16130	208	127	2	1	9517	1	0	0	637.877	1273.74	2	1273.72	0.0218	0	42.14	0.0015	R	LLVVYPWTQR	F			Cmpd 13052, +MS2(637.8773), 26.4-39.6eV, 46.7 min #13991
7	HBG1_HUMAN	Hemoglobin subunit gamma-1 OS=Homo sapiens GN=HBG1 PE=1 SV=2	1758	16130	208	127	2	1	9518	1	0	0	637.877	1273.74	2	1273.72	0.0218	0	29.45	0.022	R	LLVVYPWTQR	F			Cmpd 16831, +MS2(637.8773), 26.4-39.6eV, 64.1 min #18132
7	HBG1_HUMAN	Hemoglobin subunit gamma-1 OS=Homo sapiens GN=HBG1 PE=1 SV=2	1758	16130	208	127	2	1	9519	1	0	0	637.877	1273.74	2	1273.72	0.0219	0	18.96	0.24	R	LLVVYPWTQR	F			Cmpd 15185, +MS2(637.8773), 26.4-39.6eV, 56.7 min #16322
7	HBG1_HUMAN	Hemoglobin subunit gamma-1 OS=Homo sapiens GN=HBG1 PE=1 SV=2	1758	16130	208	127	2	1	9520	1	0	0	637.877	1273.74	2	1273.72	0.0219	0	51.53	0.00013	R	LLVVYPWTQR	F			Cmpd 17282, +MS2(637.8773), 26.4-39.6eV, 66.2 min #18627
7	HBG1_HUMAN	Hemoglobin subunit gamma-1 OS=Homo sapiens GN=HBG1 PE=1 SV=2	1758	16130	208	127	2	1	9521	1	0	0	637.878	1273.74	2	1273.72	0.0222	0	19.38	0.22	R	LLVVYPWTQR	F			Cmpd 15267, +MS2(637.8775), 26.4-39.6eV, 57.1 min #16413
7	HBG1_HUMAN	Hemoglobin subunit gamma-1 OS=Homo sapiens GN=HBG1 PE=1 SV=2	1758	16130	208	127	2	1	9522	1	0	0	637.878	1273.74	2	1273.72	0.0222	0	26.7	0.041	R	LLVVYPWTQR	F			Cmpd 17676, +MS2(637.8775), 26.4-39.6eV, 68.1 min #19058
7	HBG1_HUMAN	Hemoglobin subunit gamma-1 OS=Homo sapiens GN=HBG1 PE=1 SV=2	1758	16130	208	127	2	1	9523	1	0	0	637.878	1273.74	2	1273.72	0.0222	0	13.93	1	R	LLVVYPWTQR	F			Cmpd 12684, +MS2(637.8775), 26.4-39.6eV, 45.1 min #13592
7	HBG1_HUMAN	Hemoglobin subunit gamma-1 OS=Homo sapiens GN=HBG1 PE=1 SV=2	1758	16130	208	127	2	1	9524	1	0	0	637.878	1273.74	2	1273.72	0.0224	0	29.71	0.02	R	LLVVYPWTQR	F			Cmpd 15240, +MS2(637.8776), 26.4-39.6eV, 57.0 min #16383
7	HBG1_HUMAN	Hemoglobin subunit gamma-1 OS=Homo sapiens GN=HBG1 PE=1 SV=2	1758	16130	208	127	2	1	9525	1	0	0	637.878	1273.74	2	1273.72	0.0224	0	29.23	0.023	R	LLVVYPWTQR	F			Cmpd 16770, +MS2(637.8776), 26.4-39.6eV, 63.8 min #18065
7	HBG1_HUMAN	Hemoglobin subunit gamma-1 OS=Homo sapiens GN=HBG1 PE=1 SV=2	1758	16130	208	127	2	1	9526	1	0	0	637.878	1273.74	2	1273.72	0.0224	0	39.32	0.0022	R	LLVVYPWTQR	F			Cmpd 19452, +MS2(637.8776), 26.4-39.6eV, 77.0 min #21026
7	HBG1_HUMAN	Hemoglobin subunit gamma-1 OS=Homo sapiens GN=HBG1 PE=1 SV=2	1758	16130	208	127	2	1	9527	1	0	0	637.878	1273.74	2	1273.72	0.0224	0	24.17	0.073	R	LLVVYPWTQR	F			Cmpd 15493, +MS2(637.8776), 26.4-39.6eV, 58.1 min #16661
7	HBG1_HUMAN	Hemoglobin subunit gamma-1 OS=Homo sapiens GN=HBG1 PE=1 SV=2	1758	16130	208	127	2	1	9528	1	0	0	637.878	1273.74	2	1273.72	0.0225	0	50.55	0.00017	R	LLVVYPWTQR	F			Cmpd 19442, +MS2(637.8776), 26.4-39.6eV, 77.0 min #21014
7	HBG1_HUMAN	Hemoglobin subunit gamma-1 OS=Homo sapiens GN=HBG1 PE=1 SV=2	1758	16130	208	127	2	1	9529	1	0	0	637.878	1273.74	2	1273.72	0.0227	0	18.23	0.28	R	LLVVYPWTQR	F			Cmpd 16745, +MS2(637.8778), 26.4-39.6eV, 63.7 min #18038
7	HBG1_HUMAN	Hemoglobin subunit gamma-1 OS=Homo sapiens GN=HBG1 PE=1 SV=2	1758	16130	208	127	2	1	9530	1	0	0	637.878	1273.74	2	1273.72	0.0229	0	53.59	8.3e-05	R	LLVVYPWTQR	F			Cmpd 19390, +MS2(637.8779), 26.4-39.6eV, 76.7 min #20954
7	HBG1_HUMAN	Hemoglobin subunit gamma-1 OS=Homo sapiens GN=HBG1 PE=1 SV=2	1758	16130	208	127	2	1	9531	1	0	0	637.878	1273.74	2	1273.72	0.0231	0	32.03	0.012	R	LLVVYPWTQR	F			Cmpd 19754, +MS2(637.8779), 26.4-39.6eV, 78.6 min #21361
7	HBG1_HUMAN	Hemoglobin subunit gamma-1 OS=Homo sapiens GN=HBG1 PE=1 SV=2	1758	16130	208	127	2	1	9532	1	0	0	637.878	1273.74	2	1273.72	0.0231	0	8.52	2.7	R	LLVVYPWTQR	F			Cmpd 9969, +MS2(637.8780), 26.4-39.6eV, 34.8 min #10682
7	HBG1_HUMAN	Hemoglobin subunit gamma-1 OS=Homo sapiens GN=HBG1 PE=1 SV=2	1758	16130	208	127	2	1	9533	1	0	0	637.878	1273.74	2	1273.72	0.0233	0	12.62	1	R	LLVVYPWTQR	F			Cmpd 10272, +MS2(637.8781), 26.4-39.6eV, 35.8 min #11004
7	HBG1_HUMAN	Hemoglobin subunit gamma-1 OS=Homo sapiens GN=HBG1 PE=1 SV=2	1758	16130	208	127	2	1	9534	1	0	0	637.878	1273.74	2	1273.72	0.0233	0	31.7	0.013	R	LLVVYPWTQR	F			Cmpd 18741, +MS2(637.8781), 26.4-39.6eV, 73.4 min #20229
7	HBG1_HUMAN	Hemoglobin subunit gamma-1 OS=Homo sapiens GN=HBG1 PE=1 SV=2	1758	16130	208	127	2	1	9535	1	0	0	637.878	1273.74	2	1273.72	0.0236	0	24.72	0.082	R	LLVVYPWTQR	F			Cmpd 14731, +MS2(637.8782), 26.4-39.6eV, 54.6 min #15824
78	PPIA_HUMAN	Peptidyl-prolyl cis-trans isomerase A OS=Homo sapiens GN=PPIA PE=1 SV=2	241	18001	12	10	6	5	9544	1	1	1	639.805	1277.6	2	1277.57	0.0218	0	28.82	0.036	K	EGMNIVEAMER	F			Cmpd 5695, +MS2(639.8054), 26.4-39.6eV, 23.3 min #6194
219	VDAC1_HUMAN	Voltage-dependent anion-selective channel protein 1 OS=Homo sapiens GN=VDAC1 PE=1 SV=2	70	30754	4	1	4	1	9544	3	0	1	639.805	1277.6	2	1277.63	-0.0364	0	2.39	16	-	MAVPPTYADLGK	S	Oxidation (M)	0.100000000000.0	Cmpd 5695, +MS2(639.8054), 26.4-39.6eV, 23.3 min #6194
446	NOP56_HUMAN	Nucleolar protein 56 OS=Homo sapiens GN=NOP56 PE=1 SV=4	35	66009	6	1	6	1	9545	3	1	1	639.875	1277.73	2	1277.77	-0.036	1	0.57	16	R	LLLETHLPSKK	K			Cmpd 6836, +MS2(639.8746), 26.4-39.6eV, 26.1 min #7387
348	PRKDC_HUMAN	DNA-dependent protein kinase catalytic subunit OS=Homo sapiens GN=PRKDC PE=1 SV=3	46	468788	21	2	19	2	9546	1	1	1	427.229	1278.67	3	1278.66	0.0043	1	2	24	K	MQLVCCRAIVK	V	Oxidation (M)	0.10000000000.0	Cmpd 3370, +MS2(427.2291), 18.8-28.3eV, 15.7 min #3727
145	AHNK_HUMAN	Neuroblast differentiation-associated protein AHNAK OS=Homo sapiens GN=AHNAK PE=1 SV=2	110	628699	61	8	54	8	7325	1	1	1	427.907	1280.7	3	1280.68	0.0194	0	32	0.018	K	ISMPDLDLHLK	S			Cmpd 6749, +MS2(427.9070), 18.8-28.3eV, 25.8 min #7295
156	RS6_HUMAN	40S ribosomal protein S6 OS=Homo sapiens GN=RPS6 PE=1 SV=1	106	28663	3	2	3	2	9573	1	1	1	642.854	1283.69	2	1283.67	0.0212	0	74.63	1.1e-06	K	DIPGLTDTTVPR	R			Cmpd 6324, +MS2(642.8539), 26.4-39.6eV, 24.8 min #6851
92	PLEC_HUMAN	Plectin OS=Homo sapiens GN=PLEC PE=1 SV=3	169	531466	45	8	42	8	9574	1	1	1	642.873	1283.73	2	1283.71	0.0225	0	38.18	0.0041	R	SLVPAAELLESR	V			Cmpd 7009, +MS2(642.8728), 26.4-39.6eV, 26.5 min #7567
355	SMD1_HUMAN	Small nuclear ribonucleoprotein Sm D1 OS=Homo sapiens GN=SNRPD1 PE=1 SV=1	45	13273	4	1	3	1	9575	4	0	1	642.875	1283.74	2	1283.71	0.0266	0	5.35	7.6	R	EPVQLETLSIR	G			Cmpd 8117, +MS2(642.8748), 21.6-32.4eV, 29.4 min #8730
355	SMD1_HUMAN	Small nuclear ribonucleoprotein Sm D1 OS=Homo sapiens GN=SNRPD1 PE=1 SV=1	45	13273	4	1	3	1	9576	2	0	1	642.876	1283.74	2	1283.71	0.0295	0	6.65	5.5	R	EPVQLETLSIR	G			Cmpd 8149, +MS2(642.8763), 26.4-39.6eV, 29.6 min #8764
168	TMEDA_HUMAN	Transmembrane emp24 domain-containing protein 10 OS=Homo sapiens GN=TMED10 PE=1 SV=2	98	24960	3	3	2	2	9575	1	1	1	642.875	1283.74	2	1283.72	0.0192	0	56.05	6.4e-05	R	IPDQLVILDMK	H			Cmpd 8117, +MS2(642.8748), 21.6-32.4eV, 29.4 min #8730
168	TMEDA_HUMAN	Transmembrane emp24 domain-containing protein 10 OS=Homo sapiens GN=TMED10 PE=1 SV=2	98	24960	3	3	2	2	9576	1	1	1	642.876	1283.74	2	1283.72	0.0221	0	65.37	7.4e-06	R	IPDQLVILDMK	H			Cmpd 8149, +MS2(642.8763), 26.4-39.6eV, 29.6 min #8764
150	FLNC_HUMAN	Filamin-C OS=Homo sapiens GN=FLNC PE=1 SV=3	108	290841	12	2	10	1	9580	1	1	1	643.36	1284.7	2	1284.69	0.0125	0	5.64	10	K	ILVGPSEIGDASK	V			Cmpd 6695, +MS2(643.3598), 21.6-32.4eV, 25.7 min #7238
71	FLNA_HUMAN	Filamin-A OS=Homo sapiens GN=FLNA PE=1 SV=4	267	280564	17	8	15	7	9583	2	1	1	643.377	1284.74	2	1284.72	0.0201	0	11.2	2.2	K	LPQLPITNFSR	D			Cmpd 7243, +MS2(643.3768), 26.4-39.6eV, 27.1 min #7812
345	PRDX3_HUMAN	Thioredoxin-dependent peroxide reductase, mitochondrial OS=Homo sapiens GN=PRDX3 PE=1 SV=3	47	27675	2	2	2	2	9585	1	1	1	643.391	1284.77	2	1284.74	0.0238	0	32.06	0.011	R	GLFIIDPNGVIK	H			Cmpd 8960, +MS2(643.3913), 26.4-39.6eV, 31.8 min #9617
484	SAMP_HUMAN	Serum amyloid P-component OS=Homo sapiens GN=APCS PE=1 SV=2	32	25371	3	1	3	1	9590	1	1	1	643.907	1285.8	2	1285.78	0.0189	0	32.04	0.0041	R	GYVIIKPLVWV	-			Cmpd 9682, +MS2(643.9066), 26.4-39.6eV, 33.9 min #10378
208	MIF_HUMAN	Macrophage migration inhibitory factor OS=Homo sapiens GN=MIF PE=1 SV=4	74	12468	2	1	2	1	9593	1	1	1	644.357	1286.7	2	1286.68	0.0197	0	73.64	1.7e-06	M	PMFIVNTNVPR	A			Cmpd 5744, +MS2(644.3574), 26.4-39.6eV, 23.4 min #6245
59	CLUS_HUMAN	Clusterin OS=Homo sapiens GN=CLU PE=1 SV=1	294	52461	12	10	4	4	9598	1	1	1	644.835	1287.66	2	1287.63	0.0252	0	43.25	0.0036	R	ELDESLQVAER	L			Cmpd 4390, +MS2(644.8352), 26.4-39.6eV, 19.5 min #4819
310	TPM4_HUMAN	Tropomyosin alpha-4 chain OS=Homo sapiens GN=TPM4 PE=1 SV=3	53	28504	6	2	5	2	9598	2	0	1	644.835	1287.66	2	1287.7	-0.041	1	6.31	18	-	MAGLNSLEAVKR	K			Cmpd 4390, +MS2(644.8352), 26.4-39.6eV, 19.5 min #4819
88	TLN1_HUMAN	Talin-1 OS=Homo sapiens GN=TLN1 PE=1 SV=3	184	269599	22	6	22	6	9608	1	1	1	645.366	1288.72	2	1288.71	0.0117	0	12.06	2.1	K	AIAVTVQEMVTK	S			Cmpd 5355, +MS2(645.3662), 26.4-39.6eV, 22.4 min #5839
218	PFKAL_HUMAN	ATP-dependent 6-phosphofructokinase, liver type OS=Homo sapiens GN=PFKL PE=1 SV=6	70	84964	8	1	8	1	9613	1	1	1	645.376	1288.74	2	1288.74	-0.0016	1	9.25	5.3	K	AVAFSPVTELKK	D			Cmpd 14095, +MS2(645.3760), 26.4-39.6eV, 51.5 min #15128
29	CH60_HUMAN	60 kDa heat shock protein, mitochondrial OS=Homo sapiens GN=HSPD1 PE=1 SV=2	565	61016	24	11	14	5	7357	1	1	1	430.897	1289.67	3	1289.66	0.0029	2	10.44	3.8	K	DDAMLLKGKGDK	A			Cmpd 3862, +MS2(430.8966), 18.9-28.3eV, 17.3 min #4250
189	COCA1_HUMAN	Collagen alpha-1(XII) chain OS=Homo sapiens GN=COL12A1 PE=1 SV=2	83	332941	17	3	16	3	9618	4	1	1	645.869	1289.72	2	1289.69	0.037	0	5.46	8.8	K	DEGVELFAIGIK	N			Cmpd 8725, +MS2(645.8692), 26.4-39.6eV, 31.1 min #9370
246	1433S_HUMAN	14-3-3 protein sigma OS=Homo sapiens GN=SFN PE=1 SV=1	63	27757	3	2	2	1	7355	2	1	1	430.895	1289.66	3	1289.71	-0.05	2	2.81	22	-	MERASLIQKAK	L	Oxidation (M)	0.10000000000.0	Cmpd 20163, +MS2(430.8948), 18.9-28.3eV, 81.4 min #21913
419	SRP14_HUMAN	Signal recognition particle 14 kDa protein OS=Homo sapiens GN=SRP14 PE=1 SV=2	38	14561	3	1	3	1	9618	2	0	1	645.869	1289.72	2	1289.72	0.0047	1	7.57	5.4	K	ISTVVSSKEVNK	F			Cmpd 8725, +MS2(645.8692), 26.4-39.6eV, 31.1 min #9370
145	AHNK_HUMAN	Neuroblast differentiation-associated protein AHNAK OS=Homo sapiens GN=AHNAK PE=1 SV=2	110	628699	61	8	54	8	9635	1	1	1	646.842	1291.67	2	1291.65	0.0212	0	4.05	17	K	ISMPDIDFNLK	G			Cmpd 8316, +MS2(646.8420), 26.4-39.6eV, 30.0 min #8940
145	AHNK_HUMAN	Neuroblast differentiation-associated protein AHNAK OS=Homo sapiens GN=AHNAK PE=1 SV=2	110	628699	61	8	54	8	9636	1	1	1	646.843	1291.67	2	1291.65	0.0236	0	4.97	13	K	ISMPDFDLNLK	G			Cmpd 8375, +MS2(646.8432), 26.4-39.6eV, 30.1 min #9001
62	K1C18_HUMAN	Keratin, type I cytoskeletal 18 OS=Homo sapiens GN=KRT18 PE=1 SV=2	281	48029	15	8	9	5	9637	1	1	1	646.876	1291.74	2	1291.71	0.0238	1	34.25	0.0084	K	VKLEAEIATYR	R			Cmpd 4169, +MS2(646.8760), 26.4-39.6eV, 18.5 min #4579
395	NDUS3_HUMAN	NADH dehydrogenase [ubiquinone] iron-sulfur protein 3, mitochondrial OS=Homo sapiens GN=NDUFS3 PE=1 SV=1	41	30223	4	2	4	2	9643	1	1	1	648.347	1294.68	2	1294.66	0.0235	0	10.52	3.1	K	DFPLSGYVELR	Y			Cmpd 8852, +MS2(648.3469), 21.6-32.4eV, 31.5 min #9503
26	VIME_HUMAN	Vimentin OS=Homo sapiens GN=VIM PE=1 SV=4	653	53619	33	20	17	10	9644	1	1	0	648.348	1294.68	2	1294.66	0.0231	0	38.79	0.0046	K	MALDIEIATYR	K			Cmpd 7694, +MS2(648.3484), 21.6-32.4eV, 28.4 min #8286
26	VIME_HUMAN	Vimentin OS=Homo sapiens GN=VIM PE=1 SV=4	653	53619	33	20	17	10	9645	1	1	0	648.35	1294.68	2	1294.66	0.0259	0	30.23	0.033	K	MALDIEIATYR	K			Cmpd 7654, +MS2(648.3498), 21.6-32.4eV, 28.2 min #8244
392	PERI_HUMAN	Peripherin OS=Homo sapiens GN=PRPH PE=1 SV=2	41	53618	7	2	6	1	9644	1	0	0	648.348	1294.68	2	1294.66	0.0231	0	38.79	0.0046	K	MALDIEIATYR	K			Cmpd 7694, +MS2(648.3484), 21.6-32.4eV, 28.4 min #8286
392	PERI_HUMAN	Peripherin OS=Homo sapiens GN=PRPH PE=1 SV=2	41	53618	7	2	6	1	9645	1	0	0	648.35	1294.68	2	1294.66	0.0259	0	30.23	0.033	K	MALDIEIATYR	K			Cmpd 7654, +MS2(648.3498), 21.6-32.4eV, 28.2 min #8244
334	GNL1_HUMAN	Guanine nucleotide-binding protein-like 1 OS=Homo sapiens GN=GNL1 PE=1 SV=2	48	68619	7	1	4	1	9642	2	1	1	648.345	1294.67	2	1294.71	-0.0361	1	2.08	22	K	VVSVSRTPGHTR	Y			Cmpd 5305, +MS2(648.3445), 26.4-39.6eV, 22.3 min #5787
223	IF4G1_HUMAN	Eukaryotic translation initiation factor 4 gamma 1 OS=Homo sapiens GN=EIF4G1 PE=1 SV=4	69	175382	6	1	5	1	7376	5	1	1	432.892	1295.65	3	1295.69	-0.0405	1	2.74	19	R	ERPSQPEGLRK	A			Cmpd 19940, +MS2(432.8919), 18.9-28.4eV, 79.6 min #21592
478	IF5A1_HUMAN	Eukaryotic translation initiation factor 5A-1 OS=Homo sapiens GN=EIF5A PE=1 SV=2	32	16821	6	1	5	1	9662	1	1	1	649.871	1297.73	2	1297.74	-0.0127	0	8.62	4.1	K	VHLVGIDIFTGK	K			Cmpd 11482, +MS2(649.8707), 26.4-39.6eV, 40.2 min #12296
478	IF5A1_HUMAN	Eukaryotic translation initiation factor 5A-1 OS=Homo sapiens GN=EIF5A PE=1 SV=2	32	16821	6	1	5	1	9663	1	1	1	649.886	1297.76	2	1297.74	0.0176	0	32.46	0.013	K	VHLVGIDIFTGK	K			Cmpd 6931, +MS2(649.8858), 26.4-39.6eV, 26.3 min #7486
210	EF1D_HUMAN	Elongation factor 1-delta OS=Homo sapiens GN=EEF1D PE=1 SV=5	73	31103	2	1	2	1	9668	1	1	1	650.378	1298.74	2	1298.72	0.0212	0	73.01	1.4e-06	R	GVVQELQQAISK	L			Cmpd 6376, +MS2(650.3776), 26.4-39.6eV, 24.9 min #6906
368	PRP8_HUMAN	Pre-mRNA-processing-splicing factor 8 OS=Homo sapiens GN=PRPF8 PE=1 SV=2	44	273427	9	1	8	1	9665	3	1	1	650.358	1298.7	2	1298.75	-0.0437	2	2.52	21	R	HDKRVYLGALK	Y			Cmpd 7817, +MS2(650.3584), 26.4-39.6eV, 28.7 min #8415
368	PRP8_HUMAN	Pre-mRNA-processing-splicing factor 8 OS=Homo sapiens GN=PRPF8 PE=1 SV=2	44	273427	9	1	8	1	9666	4	1	1	650.358	1298.7	2	1298.75	-0.0436	2	4.42	13	R	HDKRVYLGALK	Y			Cmpd 7859, +MS2(650.3584), 26.4-39.6eV, 28.8 min #8459
183	FAS_HUMAN	Fatty acid synthase OS=Homo sapiens GN=FASN PE=1 SV=3	87	273254	10	5	10	5	9677	6	1	1	651.385	1300.76	2	1300.71	0.0488	1	1.07	18	K	AKYHGNVMLLR	A			Cmpd 11211, +MS2(651.3854), 26.4-39.6eV, 39.1 min #12005
181	RPN1_HUMAN	Dolichyl-diphosphooligosaccharide--protein glycosyltransferase subunit 1 OS=Homo sapiens GN=RPN1 PE=1 SV=1	88	68527	8	5	7	5	9675	1	1	1	651.384	1300.75	2	1300.73	0.0177	0	39.68	0.0027	K	ALTSEIALLQSR	L			Cmpd 6393, +MS2(651.3836), 26.4-39.6eV, 25.0 min #6924
436	AMPN_HUMAN	Aminopeptidase N OS=Homo sapiens GN=ANPEP PE=1 SV=4	36	109471	6	1	6	1	9683	5	1	1	652.361	1302.71	2	1302.69	0.0153	0	0.13	88	R	LPNTLKPDSYR	V			Cmpd 14017, +MS2(652.3615), 21.6-32.4eV, 51.2 min #15042
84	CLH1_HUMAN	Clathrin heavy chain 1 OS=Homo sapiens GN=CLTC PE=1 SV=5	210	191493	19	8	15	7	9693	1	1	1	652.846	1303.68	2	1303.65	0.0243	0	26.61	0.1	R	NNLAGAEELFAR	K			Cmpd 5649, +MS2(652.8455), 26.4-39.6eV, 23.2 min #6146
536	XPO1_HUMAN	Exportin-1 OS=Homo sapiens GN=XPO1 PE=1 SV=1	26	123306	6	1	6	1	9694	1	1	1	652.895	1303.78	2	1303.75	0.0219	0	26.44	0.038	K	LVLDSIIWAFK	H			Cmpd 10991, +MS2(652.8952), 26.4-39.6eV, 38.3 min #11770
385	PGK2_HUMAN	Phosphoglycerate kinase 2 OS=Homo sapiens GN=PGK2 PE=1 SV=3	42	44767	4	1	4	1	9709	8	1	1	653.364	1304.71	2	1304.7	0.0115	1	3.36	16	K	ALMDEIVKATSK	G			Cmpd 17658, +MS2(653.3635), 21.6-32.4eV, 68.0 min #19039
52	ENPL_HUMAN	Endoplasmin OS=Homo sapiens GN=HSP90B1 PE=1 SV=1	347	92411	23	12	14	7	9714	1	1	1	653.84	1305.66	2	1305.64	0.0223	0	43.42	0.0018	K	EFEPLLNWMK	D			Cmpd 9320, +MS2(653.8398), 26.4-39.6eV, 32.9 min #9997
495	AT2A2_HUMAN	Sarcoplasmic/endoplasmic reticulum calcium ATPase 2 OS=Homo sapiens GN=ATP2A2 PE=1 SV=1	31	114683	6	1	6	1	9715	5	1	1	436.241	1305.7	3	1305.7	0.0039	1	2.47	21	R	VGSTKVPMTSGVK	Q	Oxidation (M)	0.0000000100000.0	Cmpd 9565, +MS2(436.2407), 19.6-29.3eV, 33.6 min #10254
520	PSB2_HUMAN	Proteasome subunit beta type-2 OS=Homo sapiens GN=PSMB2 PE=1 SV=1	28	22822	1	1	1	1	9722	1	1	1	653.89	1305.77	2	1305.74	0.0208	0	28.07	0.023	R	FILNLPTFSVR	I			Cmpd 9745, +MS2(653.8899), 26.4-39.6eV, 34.1 min #10445
259	RACK1_HUMAN	Receptor of activated protein C kinase 1 OS=Homo sapiens GN=RACK1 PE=1 SV=3	61	35055	2	1	2	1	9727	1	1	1	655.337	1308.66	2	1308.63	0.0284	0	22.63	0.59	K	DVLSVAFSSDNR	Q			Cmpd 6886, +MS2(655.3369), 26.4-39.6eV, 26.2 min #7439
239	ESYT1_HUMAN	Extended synaptotagmin-1 OS=Homo sapiens GN=ESYT1 PE=1 SV=1	65	122780	5	2	4	2	9732	1	1	1	655.424	1308.83	2	1308.81	0.0208	0	51.55	2.5e-05	R	ALTLGALTLPLAR	L			Cmpd 9477, +MS2(655.4241), 26.4-39.6eV, 33.3 min #10162
54	H4_HUMAN	Histone H4 OS=Homo sapiens GN=HIST1H4A PE=1 SV=2	315	11360	15	8	6	4	9733	1	1	1	655.865	1309.72	2	1309.7	0.0207	0	24.35	0.1	K	TVTAMDVVYALK	R			Cmpd 7820, +MS2(655.8652), 21.6-32.4eV, 28.7 min #8418
54	H4_HUMAN	Histone H4 OS=Homo sapiens GN=HIST1H4A PE=1 SV=2	315	11360	15	8	6	4	9734	1	1	1	655.865	1309.72	2	1309.7	0.0207	0	25.93	0.071	K	TVTAMDVVYALK	R			Cmpd 7824, +MS2(655.8652), 21.6-32.4eV, 28.7 min #8422
54	H4_HUMAN	Histone H4 OS=Homo sapiens GN=HIST1H4A PE=1 SV=2	315	11360	15	8	6	4	9735	1	1	1	655.865	1309.72	2	1309.7	0.0213	0	54.17	0.00011	K	TVTAMDVVYALK	R			Cmpd 7527, +MS2(655.8655), 26.4-39.6eV, 28.0 min #8112
54	H4_HUMAN	Histone H4 OS=Homo sapiens GN=HIST1H4A PE=1 SV=2	315	11360	15	8	6	4	9736	1	1	1	655.866	1309.72	2	1309.7	0.0225	0	67.77	4.6e-06	K	TVTAMDVVYALK	R			Cmpd 7555, +MS2(655.8661), 26.4-39.6eV, 28.0 min #8141
21	ALBU_HUMAN	Serum albumin OS=Homo sapiens GN=ALB PE=1 SV=2	809	69321	38	24	11	9	9745	1	1	1	656.385	1310.75	2	1310.73	0.0201	0	30.82	0.017	R	HPDYSVVLLLR	L			Cmpd 6709, +MS2(656.3847), 26.4-39.6eV, 25.7 min #7253
21	ALBU_HUMAN	Serum albumin OS=Homo sapiens GN=ALB PE=1 SV=2	809	69321	38	24	11	9	9746	1	1	1	437.926	1310.76	3	1310.73	0.0207	0	42.77	0.0011	R	HPDYSVVLLLR	L			Cmpd 6736, +MS2(437.9257), 19.6-29.4eV, 25.8 min #7281
509	PGS1_HUMAN	Biglycan OS=Homo sapiens GN=BGN PE=1 SV=2	29	41628	3	1	3	1	9747	4	1	1	656.895	1311.78	2	1311.74	0.0362	0	1.69	13	K	IQAIELEDLLR	Y			Cmpd 9134, +MS2(656.8953), 21.6-32.4eV, 32.3 min #9800
553	MGST3_HUMAN	Microsomal glutathione S-transferase 3 OS=Homo sapiens GN=MGST3 PE=1 SV=1	25	16506	1	1	1	1	9747	1	0	1	656.895	1311.78	2	1311.77	0.0097	0	25.03	0.059	R	IASGLGLAWIVGR	V			Cmpd 9134, +MS2(656.8953), 21.6-32.4eV, 32.3 min #9800
73	CO4A_HUMAN	Complement C4-A OS=Homo sapiens GN=C4A PE=1 SV=2	260	192664	22	7	19	7	9757	1	1	1	657.372	1312.73	2	1312.68	0.0517	1	20.32	0.61	K	TFFRGLESQTK	L			Cmpd 13631, +MS2(657.3719), 26.4-39.6eV, 49.4 min #14621
161	RLA0_HUMAN	60S acidic ribosomal protein P0 OS=Homo sapiens GN=RPLP0 PE=1 SV=1	103	34252	6	4	6	4	9754	1	1	1	657.365	1312.71	2	1312.7	0.0119	0	49.8	0.00036	K	TSFFQALGITTK	I			Cmpd 8019, +MS2(657.3646), 26.4-39.6eV, 29.2 min #8626
46	MDHM_HUMAN	Malate dehydrogenase, mitochondrial OS=Homo sapiens GN=MDH2 PE=1 SV=3	383	35481	13	9	8	5	9751	2	1	1	657.36	1312.7	2	1312.74	-0.038	0	0.35	32	K	TIIPLISQCTPK	V			Cmpd 7393, +MS2(657.3595), 26.4-39.6eV, 27.6 min #7971
1	HBB_HUMAN	Hemoglobin subunit beta OS=Homo sapiens GN=HBB PE=1 SV=2	5361	15988	401	234	12	12	9763	1	1	1	657.846	1313.68	2	1313.66	0.0191	0	13.23	1.7	K	VNVDEVGGEALGR	L			Cmpd 4553, +MS2(657.8456), 21.6-32.4eV, 20.1 min #4994
1	HBB_HUMAN	Hemoglobin subunit beta OS=Homo sapiens GN=HBB PE=1 SV=2	5361	15988	401	234	12	12	9764	1	1	1	657.847	1313.68	2	1313.66	0.0211	0	76.97	7.6e-07	K	VNVDEVGGEALGR	L			Cmpd 4435, +MS2(657.8466), 26.4-39.6eV, 19.7 min #4868
1	HBB_HUMAN	Hemoglobin subunit beta OS=Homo sapiens GN=HBB PE=1 SV=2	5361	15988	401	234	12	12	9765	1	1	1	657.847	1313.68	2	1313.66	0.0221	0	33.76	0.016	K	VNVDEVGGEALGR	L			Cmpd 4424, +MS2(657.8471), 26.4-39.6eV, 19.6 min #4856
58	TYPH_HUMAN	Thymidine phosphorylase OS=Homo sapiens GN=TYMP PE=1 SV=2	300	49924	9	7	6	4	9762	2	1	1	438.883	1313.63	3	1313.68	-0.0483	0	2.01	16	R	MLAAQGVDPGLAR	A	Oxidation (M)	0.1000000000000.0	Cmpd 2858, +MS2(438.8832), 19.0-28.5eV, 13.7 min #3172
326	ATPG_HUMAN	ATP synthase subunit gamma, mitochondrial OS=Homo sapiens GN=ATP5C1 PE=1 SV=1	50	32975	5	1	5	1	9770	3	0	1	657.886	1313.76	2	1313.71	0.0502	0	5.03	7.9	K	ELIEIISGAAALD	-			Cmpd 5176, +MS2(657.8863), 26.4-39.6eV, 22.0 min #5652
341	ATPK_HUMAN	ATP synthase subunit f, mitochondrial OS=Homo sapiens GN=ATP5J2 PE=1 SV=3	47	10911	2	1	1	1	9767	1	1	1	657.876	1313.74	2	1313.72	0.022	0	26.78	0.068	K	LGELPSWILMR	D			Cmpd 9528, +MS2(657.8765), 26.4-39.6eV, 33.5 min #10216
341	ATPK_HUMAN	ATP synthase subunit f, mitochondrial OS=Homo sapiens GN=ATP5J2 PE=1 SV=3	47	10911	2	1	1	1	9768	1	1	1	657.877	1313.74	2	1313.72	0.0226	0	47.12	0.00063	K	LGELPSWILMR	D			Cmpd 9509, +MS2(657.8769), 26.4-39.6eV, 33.4 min #10196
281	HYOU1_HUMAN	Hypoxia up-regulated protein 1 OS=Homo sapiens GN=HYOU1 PE=1 SV=1	57	111266	8	2	7	2	9769	2	0	1	657.886	1313.76	2	1313.72	0.0335	2	11.83	1.8	R	ENPRAMAKLLR	E	Oxidation (M)	0.00000100000.0	Cmpd 10459, +MS2(657.8859), 26.4-39.6eV, 36.5 min #11203
56	EF1A1_HUMAN	Elongation factor 1-alpha 1 OS=Homo sapiens GN=EEF1A1 PE=1 SV=1	302	50109	9	6	5	3	9770	1	1	1	657.886	1313.76	2	1313.73	0.0237	0	61.59	1.8e-05	R	EHALLAYTLGVK	Q			Cmpd 5176, +MS2(657.8863), 26.4-39.6eV, 22.0 min #5652
56	EF1A1_HUMAN	Elongation factor 1-alpha 1 OS=Homo sapiens GN=EEF1A1 PE=1 SV=1	302	50109	9	6	5	3	7431	1	1	1	438.927	1313.76	3	1313.73	0.025	0	36.02	0.0066	R	EHALLAYTLGVK	Q			Cmpd 5159, +MS2(438.9270), 19.0-28.5eV, 21.9 min #5634
206	COPB_HUMAN	Coatomer subunit beta OS=Homo sapiens GN=COPB1 PE=1 SV=3	74	107074	8	2	7	2	9769	1	1	1	657.886	1313.76	2	1313.74	0.0195	0	59.31	3.2e-05	R	VLQDLVMDILR	V			Cmpd 10459, +MS2(657.8859), 26.4-39.6eV, 36.5 min #11203
145	AHNK_HUMAN	Neuroblast differentiation-associated protein AHNAK OS=Homo sapiens GN=AHNAK PE=1 SV=2	110	628699	61	8	54	8	9772	1	1	1	439.235	1314.68	3	1314.66	0.0188	0	19.92	0.47	K	ISMPDFDLHLK	G			Cmpd 6992, +MS2(439.2349), 19.0-28.5eV, 26.4 min #7549
145	AHNK_HUMAN	Neuroblast differentiation-associated protein AHNAK OS=Homo sapiens GN=AHNAK PE=1 SV=2	110	628699	61	8	54	8	9773	1	1	1	439.235	1314.68	3	1314.66	0.0194	0	33.99	0.018	K	ISMPDFDLHLK	G			Cmpd 7006, +MS2(439.2351), 19.0-28.5eV, 26.5 min #7564
[truncated: 3,835 more rows]
