# Supplementary material for: Identification of Proteins Associated with Ovarian Cancer Chemotherapy Resistance Using MALDI-MSI
Source: Int J Mol Sci. 2025 Jun 19;26(12):5893. doi: 10.3390/ijms26125893 (PMC12193203; doi:10.3390/ijms26125893)
Supplement: Supplementary file 1 [file ijms-26-05893-s001.zip › Supp Material 11062025/Supp Table 5.xlsx]

## Sheet: Supp Table 5
Supplementary Table S5: List of proteins identified by MALDI-MSI and LC-MS/MS that were up-regulated in at least 3 out of 4 of the HGSOC relapse tissues compared to matching tissues at diagnosis.
Protein name	Gene name	MALDI m/z values	Patient ID	Peptide experimental m/z	Peptide experimental charge	Peptide experimental MR	Peptide calculated MR	Peptide score, Mascot	Peptide expected score, Mascot	Peptide sequence
Collagen alpha-1(XII) chain	COL12A1	844.541	P1	845.451	1	844.443	844.465	1.41	40	AADAKELK
		1530.7	P2, P3, P4	766.406	2	1530.8	1530.77	45.77	0.0011	VSWDPSPSPVLGYK
		1653.04	P2	827.441	2	1652.87	1652.84	47.88	0.00059	GPGDLEAPSNLVISER
Far upstream element binding protein 1	FUBP1	930.462	P2, P4	466.296	2	930.578	930.565	23.93	0.11	FAVGIVIGR
		1335.67	P3, P4	668.874	2	1335.73	1335.71	23.93	0.11	IGGNEGIDVPIPR
Plectin	PLEC	1298.7	P1	650.394	2	1298.77	1298.76	40.29	0.0016	VTLVQTLEIQR
		1298.82	P1	650.394	2	1298.77	1298.76	40.29	0.0016	VTLVQTLEIQR
		1459.94	P2, P4	487.601	3	1459.78	1459.77	3.24	20	SLESLHSFVAAATK
		1530.7	P2, P3, P4	766.455	2	1530.9	1530.88	31.82	0.0095	VLALPEPSPAAPTLR
		1565.93	P2	783.958	2	1565.9	1565.88	67.82	2.6e-06	APVPASELLASGVLSR
		1612.08	P2	806.957	2	1611.9	1611.86	0.02	36	EAEGQLQKLQEALR
		1639.04	P2, P4	547.298	3	1638.87	1638.87	5.22	29	VPLDEALQRGTVDAR
Band 3 anion transport protein	SLC4A1	969.432	P2, P4	485.834	2	969.653	969.638	33.84	0.0018	VLLPLIFR
		1489.89	P3, P4	745.917	2	1489.82	1489.79	48.19	0.00049	ADFLEQPVLGFVR
Transketolase	TKT	1413.06	P2, P4	707.419	2	1412.82	1412.8	32.81	0.01	VLDPFTIKPLDR
		1413.09	P2, P4	471.949	3	1412.82	1412.8	45.19	0.00059	VLDPFTIKPLDR
		1561.82	P2, P3, P4	521.616	3	1561.83	1561.8	44.69	0.0013	MFGIDRDAIAQAVR
