# Supplementary material for: Identification of Proteins Associated with Ovarian Cancer Chemotherapy Resistance Using MALDI-MSI
Source: Int J Mol Sci. 2025 Jun 19;26(12):5893. doi: 10.3390/ijms26125893 (PMC12193203; doi:10.3390/ijms26125893)
Supplement: Supplementary file 1 [file ijms-26-05893-s001.zip › Supp Material 11062025/Supp Table 6.xlsx]

## Sheet: Supp Table 6
Supplementary Table S6: List of proteins identified by MALDI-MSI and LC-MS/MS that were up-regulated in at least 3 out of 4 of the HGSOC diagnosis tissues compared to matching tissues at relapse.
Protein name	Gene name	MALDI m/z values	Patient ID	Peptide experimental m/z	Peptide experimental charge	Peptide experimental MR	Peptide calculated MR	Peptide score, Mascot	Peptide expected score, Mascot	Peptide sequences
T-complex protein 1 subunit theta	CCT8	1228.7	P1	615.363	2	1228.71	1228.7	1.24	35	LCKTVGATALPR
		1628.8	P2, P3	543.955	3	1628.84	1628.87	4.25	16	ALAENSGVKANEVISK
Clathrin heavy chain 1	CLTC	1428.7	P1	477.257	3	1428.75	1428.8	15.06	3.3	QLLEKWLKEDK
		1428.8	P2	477.257	3	1428.75	1428.8	15.06	3.3	QLLEKWLKEDK
		1428.9	P3	477.257	3	1428.75	1428.8	15.06	3.3	QLLEKWLKEDK
Collagen alpha-3(VI) chain	COL6A3	1228.72	P1	615.375	2	1228.74	1228.72	57.18	3.3e-05	VPQIAFVITGGK
		1458.77	P4	487.298	3	1458.87	1458.86	19.16	0.51	IGDLHPQIVNLLK
		1460.7	P2	731.414	2	1460.81	1460.79	0.48	26	DIIFLLDGSANVGK
		1461.7	P2	731.899	2	1461.78	1461.76	66.28	8.8e-06	QINVGNALEYVSR
		1461.9	P3	731.899	2	1461.78	1461.76	66.28	8.8e-06	QINVGNALEYVSR
		1630.97	P3	816.43	2	1630.85	1630.82	77.32	7.7e-07	SVEDAQDVSLALTQR
		2154.1	P1	1078.07	2	2154.13	2154.1	33.66	0.014	LLPSFVSSENAFYLSPDIR
		2167.2	P1	723.417	3	2167.23	2167.2	37.24	0.0025	QLTLLGGPTPNTGAALEFVLR
Fibrinogen alpha chain)	FGA	943.53	P1	472.776	2	943.537	943.523	46.01	0.0012	LEVDIDIK
		1628.8	P2, P3	543.955	3	1628.84	1628.82	36.49	0.0095	DSHSLTTNIMEILR
Isocitrate dehydrogenase [NADP], mitochondrial	IDH2	1428.73	P1	477.257	3	1428.75	1428.73	35.61	0.029	FKDIFQEIFDK
		1428.77	P2	477.257	3	1428.75	1428.73	35.61	0.029	FKDIFQEIFDK
		1428.9	P3	477.257	3	1428.75	1428.73	35.61	0.029	FKDIFQEIFDK
Keratin, type II cytoskeletal 4	KRT4	1276.7	P1	639.366	2	1276.72	1276.7	8.21	4.4	LALDIEIATYR
		1628.8	P2, P3	815.439	2	1628.86	1628.9	5.33	25	MIQRLRAEIENIK
Myosin-9	MYH9	1304.76	P3	653.348	2	1304.68	1304.66	28.62	0.056	EQADFAIEALAK
		1570.67	P2	786.441	2	1570.87	1570.85	70.98	2.6e-06	VSHLLGINVTDFTR
		1570.84	P2	786.441	2	1570.87	1570.85	70.98	2.6e-06	VSHLLGINVTDFTR
		1571	P4	524.631	3	1570.87	1570.85	42.85	0.0016	VSHLLGINVTDFTR
		1571.06	P4	524.631	3	1570.87	1570.85	42.85	0.0016	VSHLLGINVTDFTR
		1571.13	P4	786.441	2	1570.87	1570.85	70.98	2.6e-06	VSHLLGINVTDFTR
