# Supplementary material for: Identification of Proteins Associated with Ovarian Cancer Chemotherapy Resistance Using MALDI-MSI
Source: Int J Mol Sci. 2025 Jun 19;26(12):5893. doi: 10.3390/ijms26125893 (PMC12193203; doi:10.3390/ijms26125893)
Supplement: Supplementary file 1 [file ijms-26-05893-s001.zip › Supp Material 11062025/Supp Table 7.xlsx]

## Sheet: Supp Table 7
Supplementary Table S7: Clinicopathological characteristics of HGSOC TMA cohort and matching HGSOC tissues at diagnosis and relapse.
Primary high grade serous ovarian cancer (n=147)
Age at Diagnosis (years)	Median (range)	62 (24-87)
Histological Grade	Grade 2	23
	Grade 3	124
FIGO Stage	Stage II	3
	Stage III	136
	Stage IV	8
COL12A1 % positive pixels (n=87)	POS stroma	43
	NEG stroma	44
FUBP1 H-score max quartiles (n=121)	25	66.3
	50	107.6
	75	168.4
PLEC H-score max quartiles (n=125)	25	71.2
	50	125.6
	75	185
SLC4A1 H-score mean quartiles (n=86)	25	17.1
	50	39.7
	75	60.2
Recurrence	No	25
	Yes	108
	Unknown	14
Cause of Death	Ovarian cancer	92
	Other cause	14
	Alive	41
Matching diagnosis and relapse HGSOC (n=4)
Age at Diagnosis	Median (range)	54 (42-78)
Age at relapse	Median (range)	58 (46-79)
FIGO stage	Stage I	1
	Stage III	3
Histological Grade	Grade 3	4
Cause of Death	Ovarian cancer	2
	Alive	2
